# Supplementary material for: Mapping the genetic landscape of iron metabolism uncovers the SETD2 methyltransferase as a modulator of iron flux
Source: Sci Adv. 2025 Sep 17;11(38):eadw9095. doi: 10.1126/sciadv.adw9095 (PMC12442849; doi:10.1126/sciadv.adw9095)
Supplement: Supplementary file 2 — Data S1 to S3 [file sciadv.adw9095_data_s1_to_s3.zip]

Archive with 3 entries (3 files):
- adw9095_data_s1.xlsx
- adw9095_data_s2.xlsx
- adw9095_data_s3.xlsx
