# Supplementary material for: Mapping the genetic landscape of iron metabolism uncovers the SETD2 methyltransferase as a modulator of iron flux
Source: Sci Adv. 2025 Sep 17;11(38):eadw9095. doi: 10.1126/sciadv.adw9095 (PMC12442849; doi:10.1126/sciadv.adw9095)
Supplement: Supplementary file 2 — Data S1 to S3 [file sciadv.adw9095_data_s1_to_s3.zip › adw9095_data_s1.xlsx]

## Sheet: A549_IRP2-Cl_TKOv3_Early
id	num	neg|score	neg|p-value	neg|fdr	neg|rank	neg|goodsgrna	neg|lfc	pos|score	pos|p-value	pos|fdr	pos|rank	pos|goodsgrna	pos|lfc
SLC25A37	4	1	1	1	18053	0	4.6077	2.189e-07	8.2266e-07	0.013614	1	4	4.6077
NCOA4	4	1	1	1	18052	0	4.2675	8.6748e-07	2.468e-06	0.013614	2	4	4.2675
ATP6V0D1	4	1	1	1	18051	0	4.1054	9.2048e-07	3.0164e-06	0.013614	3	4	4.1054
ATP6AP1	4	1	1	1	18050	0	4.3244	9.741e-07	3.0164e-06	0.013614	4	4	4.3244
FAF1	4	1	1	1	18049	0	3.9134	1.7586e-06	5.2102e-06	0.017327	5	4	3.9134
ENDOV	4	1	1	1	18048	0	5.2964	2.2189e-06	5.7586e-06	0.017327	6	4	5.2964
FXN	4	1	1	1	18047	0	4.3198	2.6839e-06	7.9524e-06	0.020509	7	4	4.3198
ATP6V1B2	4	1	1	1	18046	0	4.6815	3.2098e-06	1.0695e-05	0.022552	8	4	4.6815
AP2S1	4	1	1	1	18045	0	4.0629	3.4268e-06	1.1243e-05	0.022552	9	4	4.0629
TMUB2	4	0.008491	0.028731	0.875754	577	1	4.7384	7.2075e-06	2.2212e-05	0.040099	10	2	4.7384
ATG9A	4	0.99999	0.99999	1	18044	0	4.6103	8.7437e-06	2.9342e-05	0.048155	11	4	4.6103
ADAM17	3	0.55367	0.63009	1	12350	1	8.954	1.1162e-05	4.2504e-05	0.060548	12	2	8.954
WDR7	4	0.99999	0.99999	1	18043	0	4.0892	1.2018e-05	4.3601e-05	0.060548	13	4	4.0892
TENC1	4	0.99999	0.99999	1	18042	0	3.1869	1.3873e-05	5.0182e-05	0.06471	14	4	3.1869
LYRM4	4	0.92736	0.9271	1	16669	0	5.1452	1.5186e-05	5.4021e-05	0.065017	15	3	5.1452
MDGA2	3	0.51051	0.60726	1	11649	1	0.047129	2.1366e-05	7.0475e-05	0.079517	16	1	0.047129
EFTUD2	4	0.01414	0.046295	0.902485	904	1	6.4438	2.3114e-05	8.7476e-05	0.088834	17	3	6.4438
FBXL5	4	0.99998	0.99998	1	18041	0	3.9917	2.3531e-05	8.8573e-05	0.088834	18	4	3.9917
TNIP3	4	0.99996	0.99996	1	18040	0	3.3957	4.0042e-05	0.00014835	0.140959	19	4	3.3957
ATP6V0C	4	0.99993	0.99994	1	18039	0	4.42	4.5896e-05	0.00016645	0.150248	20	4	4.42
GTF3C1	4	0.70746	0.77544	1	13767	1	4.6449	5.3729e-05	0.00019716	0.169496	21	3	4.6449
SMARCAD1	4	0.98785	0.98794	1	17792	0	2.0827	8.5464e-05	0.00031508	0.258551	22	4	2.0827
SETD2	4	0.8224	0.83738	1	14937	1	3.7904	0.00010683	0.00039899	0.313173	23	3	3.7904
SOD2	4	0.99988	0.99988	1	18038	0	2.935	0.00012282	0.00046535	0.336062	24	4	2.935
FAM214B	4	0.19114	0.36667	0.996487	6501	1	4.5004	0.00012662	0.0004818	0.336062	25	3	4.5004
PHF12	4	0.99987	0.99988	1	18037	0	2.5616	0.00012706	0.000484	0.336062	26	4	2.5616
TFRC	4	0.99693	0.99697	1	17975	0	4.2321	0.00013395	0.00051636	0.338511	27	4	4.2321
RAB5C	4	0.81025	0.82971	1	14784	1	4.5917	0.00013712	0.00052513	0.338511	28	3	4.5917
MST1R	4	0.20713	0.39036	0.996855	6939	2	-1.0438	0.00014244	0.00054378	0.338511	29	1	-1.0438
NUP188	4	0.99984	0.99986	1	18036	0	3.4824	0.00015717	0.00060027	0.356826	30	4	3.4824
RAB33A	4	0.47077	0.62606	1	11051	2	2.5492	0.00016239	0.00061508	0.356826	31	2	2.5492
KIR3DL2	4	0.99747	0.99751	1	17986	0	3.88	0.00017033	0.00064469	0.356826	32	4	3.88
PDS5B	4	0.99982	0.99983	1	18035	0	3.1342	0.00017893	0.00067431	0.356826	33	4	3.1342
ARMC10	4	0.66459	0.75708	1	13424	1	3.6184	0.00017929	0.00067486	0.356826	34	3	3.6184
S100A16	4	0.38889	0.55518	1	9853	1	5.0175	0.00019187	0.00072092	0.356826	35	3	5.0175
FDPS	4	0.10125	0.22444	0.992667	4019	3	-4.8128	0.00019941	0.00074944	0.356826	36	1	-4.8128
COMMD10	4	0.9998	0.99981	1	18034	0	2.951	0.0001999	0.00075109	0.356826	37	4	2.951
ACSL3	4	0.27904	0.46122	1	8197	1	5.4799	0.00021389	0.00079442	0.35854	38	3	5.4799
TIMM10	4	0.99978	0.99978	1	18033	0	3.5801	0.00022213	0.00082239	0.362111	39	4	3.5801
LZTR1	4	0.99976	0.99977	1	18032	0	2.5358	0.000237	0.00087778	0.363299	40	4	2.5358
VPS18	4	0.99976	0.99977	1	18031	0	3.2796	0.00023744	0.00087942	0.363299	41	4	3.2796
NCAPD3	4	0.99976	0.99976	1	18030	0	3.0692	0.00023897	0.00088546	0.363299	42	4	3.0692
ATP6V1A	3	0.99976	0.99975	1	18029	0	3.2556	0.00024062	0.00072751	0.356826	43	3	3.2556
METTL23	4	0.15098	0.30512	0.996266	5444	1	3.9141	0.00025481	0.00093427	0.368381	44	2	3.9141
ARGLU1	4	0.14281	0.2923	0.995889	5194	3	-4.2141	0.00025637	0.00093866	0.368381	45	1	-4.2141
COL6A3	3	0.97627	0.97647	1	17589	0	7.2873	0.00025834	0.00077796	0.35854	46	3	7.2873
TXNDC2	4	0.99972	0.99973	1	18028	0	2.9312	0.00027684	0.0010132	0.389193	47	4	2.9312
PLRG1	4	0.99971	0.99972	1	18027	0	2.2629	0.00028725	0.0010538	0.396349	48	4	2.2629
PSMB1	4	0.17902	0.34842	0.996487	6178	3	-3.2651	0.00031334	0.0011383	0.411668	49	1	-3.2651
FXYD1	4	0.62789	0.74285	1	13159	1	3.4365	0.00031934	0.0011613	0.411668	50	3	3.4365
ATP6V0B	4	0.99874	0.99874	1	18007	0	3.6819	0.00032027	0.001163	0.411668	51	4	3.6819
CTF1	4	0.95303	0.95289	1	17177	0	4.7855	0.000343	0.0012387	0.41685	52	3	4.7855
ATP6V1E1	4	0.9592	0.95909	1	17292	0	3.3609	0.00034412	0.0012436	0.41685	53	3	3.3609
ZNF770	4	0.863	0.86663	1	15495	1	3.6778	0.00035265	0.0012705	0.417012	54	3	3.6778
ELSPBP1	4	0.065439	0.16245	0.988616	2931	3	-4.3915	0.0003703	0.0013467	0.427023	55	1	-4.3915
FAM96B	4	0.99841	0.99843	1	18001	0	3.4868	0.00037321	0.001356	0.427023	56	4	3.4868
POLM	4	0.92582	0.9256	1	16640	0	4.3761	0.00037841	0.0013719	0.427023	57	3	4.3761
PCDH19	4	0.99961	0.99962	1	18026	0	2.69	0.0003881	0.0014021	0.429015	58	4	2.69
ZNF415	3	0.99958	0.99958	1	18025	0	3.1083	0.00041596	0.0012469	0.41685	59	3	3.1083
LIMS1	4	0.024724	0.077408	0.932678	1473	3	-3.1584	0.00042726	0.0015365	0.462294	60	1	-3.1584
DUSP6	4	0.28979	0.47029	1	8328	1	4.2246	0.00047818	0.0017284	0.509342	61	3	4.2246
GDAP1	4	0.95741	0.95733	1	17247	0	0.9312	0.00048422	0.0017492	0.509342	62	3	0.9312
PROZ	4	0.68009	0.7635	1	13534	1	3.2905	0.00050073	0.0018046	0.51713	63	3	3.2905
FAM83A	4	0.17652	0.34463	0.996487	6114	3	-3.0526	0.00054118	0.0019434	0.54265	64	1	-3.0526
FAS	4	0.99946	0.99948	1	18024	0	2.3362	0.000544	0.0019538	0.54265	65	4	2.3362
GJB3	4	0.92132	0.92112	1	16549	0	3.6594	0.00055164	0.0019878	0.543523	66	2	3.6594
FZR1	4	0.99944	0.99946	1	18023	0	2.741	0.000565	0.0020487	0.543523	67	4	2.741
ASTL	4	0.99942	0.99944	1	18022	0	2.4934	0.00058061	0.0021077	0.543523	68	4	2.4934
ST3GAL1	4	0.75384	0.79788	1	14188	1	5.0389	0.00058114	0.0021101	0.543523	69	3	5.0389
TUBGCP6	4	0.99941	0.99943	1	18021	0	3.2502	0.00059394	0.0021507	0.543523	70	4	3.2502
NKX3-1	4	0.016056	0.052223	0.902485	1015	1	3.2192	0.00059662	0.0021611	0.543523	71	3	3.2192
SLX4	4	0.98112	0.98119	1	17663	0	1.5811	0.00059813	0.0021677	0.543523	72	4	1.5811
KRT38	4	0.98595	0.98602	1	17756	0	3.2055	0.00062511	0.0022675	0.560008	73	4	3.2055
TTC30A	4	0.99937	0.99938	1	18020	0	2.0807	0.00063325	0.0022955	0.560008	74	4	2.0807
LSM2	4	0.81328	0.83162	1	14824	1	1.6757	0.00065508	0.0023772	0.566197	75	3	1.6757
ALKBH5	4	0.99933	0.99935	1	18019	0	2.6695	0.00066688	0.0024249	0.566197	76	4	2.6695
PRR15	4	0.99929	0.9993	1	18018	0	2.6302	0.00070947	0.0025812	0.584839	77	4	2.6302
EGFR	4	0.11473	0.24691	0.993052	4428	2	-1.6651	0.00071203	0.0025917	0.584839	78	2	-1.6651
DUT	4	0.99927	0.99927	1	18017	0	2.9092	0.00073152	0.0026569	0.592165	79	4	2.9092
RPL14	4	0.036303	0.10904	0.952549	2026	2	-0.38386	0.00076898	0.0027809	0.601265	80	2	-0.38386
ST7	4	0.12528	0.26415	0.995889	4713	2	0.54073	0.00077213	0.0027907	0.601265	81	2	0.54073
SELL	4	0.60713	0.73508	1	13013	1	3.2214	0.00078266	0.0028308	0.601265	82	3	3.2214
PPIP5K1	4	0.98948	0.98959	1	17823	0	3.9412	0.00078555	0.002845	0.601265	83	4	3.9412
XRCC1	4	0.9992	0.99919	1	18016	0	2.6056	0.00079886	0.0028955	0.601265	84	4	2.6056
NCOA3	4	0.60246	0.73342	1	12977	1	3.1624	0.00080693	0.0029257	0.601265	85	3	3.1624
C9orf153	4	0.1962	0.37425	0.996487	6634	1	4.7929	0.00081274	0.002947	0.601265	86	3	4.7929
NDFIP1	4	0.9681	0.96799	1	17455	0	2.0903	0.00082592	0.0029959	0.601265	87	3	2.0903
PCDHGA1	4	0.94618	0.94606	1	17040	0	3.7572	0.0008265	0.0029975	0.601265	88	3	3.7572
TXNDC8	3	0.99917	0.99918	1	18015	0	3.6921	0.00082999	0.0024068	0.566197	89	3	3.6921
TUBA8	4	0.9975	0.99754	1	17988	0	3.1462	0.00083927	0.0030419	0.603471	90	4	3.1462
KIAA1143	4	0.92143	0.92123	1	16554	0	3.074	0.00086885	0.0031544	0.618973	91	3	3.074
SEPHS2	4	0.99912	0.99911	1	18014	0	2.4418	0.00088411	0.0032054	0.622219	92	4	2.4418
ATP6AP2	4	0.92846	0.92822	1	16694	0	3.0146	0.00090585	0.0032876	0.626392	93	3	3.0146
ZNF532	4	0.99909	0.99907	1	18013	0	2.4822	0.00091249	0.003309	0.626392	94	4	2.4822
DNASE1L3	4	0.84911	0.85586	1	15291	1	1.4181	0.0009398	0.0034088	0.634429	95	2	1.4181
APC	4	0.93472	0.9345	1	16816	0	3.3253	0.00098111	0.0035361	0.651394	96	2	3.3253
DEFA4	4	0.36862	0.53776	1	9540	1	1.7005	0.00099674	0.0035915	0.654915	97	3	1.7005
ATP6V1H	4	0.92876	0.92852	1	16701	0	3.5594	0.001018	0.0036737	0.656847	98	3	3.5594
ATM	4	0.99898	0.99897	1	18012	0	2.2873	0.0010185	0.0036748	0.656847	99	4	2.2873
SECISBP2L	4	0.99895	0.99894	1	18011	0	2.1208	0.0010501	0.0037944	0.660367	100	4	2.1208
PUM2	4	0.036109	0.1085	0.952549	2016	2	-2.0235	0.0010537	0.0038043	0.660367	101	2	-2.0235
TYW1	4	0.99336	0.99347	1	17900	0	1.9502	0.0011106	0.0040154	0.6858	102	4	1.9502
SLC24A4	4	0.99888	0.99887	1	18010	0	2.1078	0.0011185	0.0040395	0.6858	103	4	2.1078
VASP	4	0.92794	0.92766	1	16682	0	3.7395	0.0011418	0.0041202	0.6858	104	3	3.7395
PRRC2A	4	0.54904	0.69456	1	12277	1	2.9481	0.0011497	0.0041454	0.6858	105	3	2.9481
CES4A	4	0.98185	0.98193	1	17677	0	2.9699	0.0011504	0.0041487	0.6858	106	4	2.9699
RPL11	3	0.013739	0.036157	0.875754	881	2	-4.996	0.0011534	0.003331	0.626392	107	1	-4.996
PACRGL	4	0.99883	0.99882	1	18009	0	2.3855	0.0011652	0.0042106	0.6858	108	4	2.3855
RAD1	4	0.26004	0.4451	0.999679	7911	2	-2.1868	0.0011675	0.0042167	0.6858	109	2	-2.1868
DNAJB2	4	0.99881	0.99879	1	18008	0	2.2036	0.0011931	0.0043033	0.693644	110	4	2.2036
SPDL1	4	0.63329	0.74485	1	13196	1	1.4549	0.0012245	0.0044245	0.706869	111	3	1.4549
PAK7	4	0.62091	0.74023	1	13113	1	3.1826	0.0012814	0.0046269	0.731941	112	3	3.1826
RPS4Y1	2	0.6032	0.60715	1	12984	1	3.087	0.0012816	0.0024463	0.566197	113	1	3.087
ZDHHC8	4	0.99871	0.99871	1	18006	0	2.3524	0.0012923	0.0046626	0.731941	114	4	2.3524
MED7	3	0.84649	0.84645	1	15255	0	0.94667	0.0013028	0.0037264	0.659532	115	2	0.94667
CSDC2	4	0.99843	0.99846	1	18002	0	2.9427	0.0013111	0.0047344	0.736813	116	4	2.9427
KIR2DL4	4	0.79367	0.81969	1	14600	1	2.7153	0.0013293	0.0047986	0.738169	117	2	2.7153
BRF2	4	0.080494	0.18899	0.992462	3377	3	-3.2406	0.0013383	0.0048249	0.738169	118	1	-3.2406
MEMO1	4	0.62566	0.74203	1	13149	1	2.9883	0.0013547	0.0048858	0.741201	119	3	2.9883
ATP6V1D	4	0.99863	0.99864	1	18005	0	2.3755	0.0013689	0.0049329	0.741663	120	4	2.3755
TSPAN5	4	0.99861	0.99862	1	18004	0	2.1844	0.001388	0.0049938	0.741663	121	4	2.1844
C16orf59	4	0.64682	0.75009	1	13292	1	2.4713	0.0013952	0.0050196	0.741663	122	3	2.4713
POLDIP3	4	0.99621	0.9963	1	17963	0	2.9228	0.001423	0.0051287	0.741663	123	4	2.9228
SS18	4	0.92065	0.92045	1	16532	0	3.3263	0.0014238	0.0051326	0.741663	124	3	3.3263
G6PC	4	0.99858	0.99858	1	18003	0	2.8507	0.0014249	0.0051353	0.741663	125	4	2.8507
KLC2	4	0.48381	0.63737	1	11263	2	-1.156	0.0014521	0.0052324	0.749686	126	1	-1.156
RNASE4	4	0.62495	0.74177	1	13143	1	2.8522	0.0015167	0.0054792	0.757499	127	3	2.8522
PDXDC1	4	0.96794	0.96785	1	17453	0	2.8442	0.0015218	0.0055	0.757499	128	3	2.8442
MGAT4C	4	0.35036	0.52206	1	9291	2	0.29733	0.0015227	0.0055022	0.757499	129	2	0.29733
AP2M1	4	0.85209	0.85809	1	15338	1	2.56	0.001536	0.0055488	0.757499	130	2	2.56
PTRH1	4	0.8347	0.84565	1	15081	1	0.61473	0.0015375	0.0055549	0.757499	131	2	0.61473
ZRANB2	4	0.9244	0.92422	1	16608	0	2.8313	0.0015387	0.0055576	0.757499	132	2	2.8313
MSANTD3	4	0.98543	0.9855	1	17748	0	3.4284	0.0015698	0.0056646	0.757499	133	4	3.4284
LOXHD1	4	0.13358	0.27756	0.995889	4943	1	3.1591	0.0016026	0.0057847	0.76582	134	3	3.1591
GNMT	4	0.99838	0.9984	1	18000	0	2.6118	0.001616	0.0058285	0.76582	135	4	2.6118
PRMT5	4	0.57511	0.71758	1	12700	1	2.1389	0.0016229	0.0058541	0.76582	136	2	2.1389
LGR6	4	0.79575	0.82091	1	14619	1	3.4222	0.0016366	0.0059053	0.766971	137	3	3.4222
ATOH1	4	0.80322	0.82539	1	14706	1	2.4074	0.0016699	0.0060172	0.773497	138	2	2.4074
TNFRSF9	4	0.94339	0.94325	1	16977	0	1.9713	0.0016798	0.0060485	0.773497	139	2	1.9713
TAF5L	4	0.79654	0.82135	1	14632	1	3.9035	0.0017148	0.0061702	0.778959	140	3	3.9035
FAM163A	4	0.99826	0.99829	1	17999	0	2.0814	0.0017358	0.0062497	0.783519	141	4	2.0814
DDX42	4	0.42585	0.58718	1	10390	1	2.8368	0.0017517	0.006304	0.784875	142	3	2.8368
DCHS1	4	0.090303	0.20585	0.992582	3690	3	-4.6801	0.0017936	0.0064604	0.798499	143	1	-4.6801
SSH3	4	0.99818	0.99823	1	17998	0	2.0837	0.0018161	0.0065306	0.798499	144	4	2.0837
TAX1BP1	4	0.073385	0.17654	0.990486	3172	1	3.0417	0.00185	0.0066605	0.798499	145	3	3.0417
DCAF5	4	0.42723	0.58837	1	10407	2	-1.633	0.0018505	0.0066622	0.798499	146	2	-1.633
UBE2M	4	0.99111	0.99122	1	17859	0	2.8444	0.0018794	0.0067521	0.798499	147	4	2.8444
IL27RA	4	0.8086	0.82869	1	14762	1	3.4972	0.0018854	0.0067713	0.798499	148	3	3.4972
CUL1	4	0.98469	0.98476	1	17733	0	2.7529	0.0018884	0.0067861	0.798499	149	4	2.7529
USP26	4	0.1899	0.3648	0.996487	6475	2	-0.27949	0.0018942	0.0068075	0.798499	150	2	-0.27949
NUDT21	4	0.80825	0.82847	1	14759	1	3.2148	0.0018972	0.0068196	0.798499	151	3	3.2148
ITFG1	4	0.8738	0.87543	1	15665	1	1.5986	0.0019074	0.0068558	0.798499	152	3	1.5986
NHLRC3	4	0.88104	0.88161	1	15785	1	1.2756	0.0019643	0.0070598	0.811787	153	3	1.2756
EDDM3B	3	0.99803	0.99808	1	17997	0	2.4405	0.0019653	0.0055982	0.757499	154	3	2.4405
PRR24	3	0.61257	0.66363	1	13051	1	1.4051	0.0019858	0.0056388	0.757499	155	2	1.4051
NRXN1	4	0.99799	0.99803	1	17996	0	2.0864	0.0020067	0.0072101	0.823819	156	4	2.0864
KANSL2	4	0.8191	0.83528	1	14897	1	1.6805	0.0020212	0.0072666	0.825051	157	3	1.6805
SLC25A28	4	0.95753	0.95745	1	17250	0	3.3825	0.0020361	0.0073132	0.825155	158	3	3.3825
PRPF8	4	0.26704	0.45106	1	8013	1	1.8889	0.0020781	0.0074558	0.836019	159	2	1.8889
ANKRD61	4	0.68606	0.7661	1	13577	1	3.1387	0.0021073	0.007566	0.839036	160	3	3.1387
RNF135	4	0.72818	0.7851	1	13964	1	1.0456	0.0021349	0.0076609	0.839036	161	3	1.0456
RAB5B	3	0.9884	0.98854	1	17801	0	1.6698	0.0021565	0.0060841	0.773497	162	3	1.6698
HKR1	4	0.9424	0.94226	1	16958	0	2.8057	0.0021574	0.007741	0.839036	163	3	2.8057
GAK	4	0.99783	0.99786	1	17995	0	2.4115	0.002168	0.0077788	0.839036	164	4	2.4115
DHRS4	4	0.99783	0.99786	1	17994	0	2.3239	0.0021731	0.0077969	0.839036	165	4	2.3239
LRRC1	4	0.9964	0.99647	1	17965	0	2.8838	0.0021868	0.0078386	0.839036	166	4	2.8838
KRT72	4	0.026555	0.082465	0.934288	1556	2	-3.127	0.0021918	0.0078545	0.839036	167	1	-3.127
CSNK2B	4	0.99354	0.99365	1	17903	0	3.0413	0.0022408	0.0080261	0.848405	168	4	3.0413
CD58	4	0.025311	0.079103	0.934288	1501	2	-1.1727	0.0022487	0.0080525	0.848405	169	2	-1.1727
DMXL1	4	0.99644	0.99651	1	17966	0	2.9049	0.0022575	0.0080832	0.848405	170	4	2.9049
SHCBP1L	4	0.9977	0.99772	1	17993	0	2.4454	0.0022991	0.0082219	0.8537	171	4	2.4454
CXCL16	4	0.57527	0.71772	1	12702	2	1.3046	0.0023056	0.0082466	0.8537	172	2	1.3046
FRMD8	4	0.99768	0.99771	1	17992	0	2.1503	0.0023189	0.0082971	0.8537	173	4	2.1503
SNCA	4	0.99726	0.99729	1	17980	0	2.6692	0.0023625	0.0084452	0.8537	174	4	2.6692
SFTPC	4	0.99409	0.99421	1	17916	0	2.7787	0.0023652	0.0084567	0.8537	175	4	2.7787
NF2	4	0.42472	0.5862	1	10375	1	2.8164	0.0023906	0.008557	0.8537	176	3	2.8164
GABBR2	4	0.9976	0.99762	1	17991	0	1.7934	0.0024043	0.0085982	0.8537	177	4	1.7934
AXDND1	4	0.20595	0.38865	0.996584	6907	2	-1.7782	0.0024194	0.0086629	0.8537	178	2	-1.7782
CHKA	4	0.77032	0.80656	1	14351	1	2.9512	0.0024207	0.0086684	0.8537	179	3	2.9512
HOXA4	4	0.99758	0.9976	1	17990	0	1.7445	0.0024211	0.0086689	0.8537	180	4	1.7445
GGPS1	4	0.99757	0.99759	1	17989	0	2.3441	0.0024311	0.0086985	0.8537	181	4	2.3441
AHR	4	0.67017	0.75936	1	13463	1	2.713	0.0024419	0.0087353	0.8537	182	3	2.713
NDUFAB1	4	0.89192	0.89173	1	16007	1	2.8719	0.0024455	0.0087495	0.8537	183	3	2.8719
VMO1	3	0.49346	0.59866	1	11390	1	0.69273	0.0024551	0.0069007	0.798585	184	2	0.69273
THAP6	4	0.95711	0.95702	1	17239	0	2.797	0.0024868	0.0088779	0.8537	185	3	2.797
ARRDC4	4	0.7479	0.79481	1	14130	1	1.9796	0.0024914	0.0088899	0.8537	186	2	1.9796
TAS2R38	4	0.98961	0.98971	1	17825	0	3.3444	0.0024982	0.0089091	0.8537	187	4	3.3444
DKK1	4	0.69787	0.77118	1	13678	1	2.2378	0.0025185	0.0089766	0.8537	188	2	2.2378
FBXO8	4	0.99748	0.99751	1	17987	0	2.108	0.0025209	0.0089848	0.8537	189	4	2.108
CT47B1	4	0.91826	0.91802	1	16494	0	1.1119	0.0025615	0.0091222	0.853935	190	3	1.1119
TNN	4	0.38903	0.55529	1	9855	1	2.7572	0.002563	0.0091258	0.853935	191	3	2.7572
RNH1	4	0.99742	0.99746	1	17985	0	1.8895	0.0025758	0.0091724	0.853935	192	4	1.8895
PPAN	4	0.99741	0.99744	1	17984	0	1.7357	0.0025888	0.009213	0.853935	193	4	1.7357
ACSM2B	4	0.9974	0.99742	1	17983	0	2.0383	0.0026033	0.0092568	0.853935	194	4	2.0383
TTC9	4	0.41034	0.57374	1	10164	1	2.9003	0.0026064	0.0092711	0.853935	195	3	2.9003
UCP3	4	0.98172	0.98179	1	17674	0	2.702	0.0026544	0.0094302	0.85957	196	4	2.702
RALB	4	0.99734	0.99737	1	17982	0	2.1841	0.0026615	0.0094532	0.85957	197	4	2.1841
EFCAB14	4	0.99733	0.99736	1	17981	0	1.9644	0.0026669	0.0094751	0.85957	198	4	1.9644
CBX5	4	0.98663	0.98669	1	17774	0	3.0278	0.0026951	0.0095749	0.86205	199	4	3.0278
RAP1A	4	0.39507	0.56056	1	9945	1	0.25793	0.0027037	0.0096024	0.86205	200	2	0.25793
LYSMD2	3	0.99561	0.9957	1	17954	0	3.7532	0.0027146	0.007606	0.839036	201	3	3.7532
MYOM3	4	0.31499	0.49175	1	8709	2	0.91229	0.0027233	0.0096742	0.86205	202	2	0.91229
FAM124B	4	0.97526	0.97523	1	17575	0	0.87112	0.0027606	0.0098031	0.86205	203	4	0.87112
POMGNT2	4	0.99724	0.99727	1	17979	0	2.6927	0.0027631	0.0098135	0.86205	204	4	2.6927
TMCO1	4	0.2225	0.41281	0.998605	7316	3	-1.1957	0.0028174	0.010022	0.86205	205	1	-1.1957
LRRC58	4	0.80401	0.82586	1	14715	1	2.6865	0.0028526	0.010151	0.86205	206	3	2.6865
C14orf182	4	0.41243	0.57552	1	10198	1	2.683	0.0028552	0.010156	0.86205	207	3	2.683
FDX1L	4	0.34627	0.51853	1	9239	2	-0.22047	0.0028593	0.010171	0.86205	208	2	-0.22047
SLC11A2	4	0.62916	0.74333	1	13167	1	3.2623	0.0028666	0.010197	0.86205	209	3	3.2623
CERCAM	4	0.80901	0.82894	1	14767	1	2.168	0.0028811	0.010248	0.86205	210	2	2.168
GGT5	4	0.98224	0.98232	1	17683	0	3.1858	0.0028839	0.010257	0.86205	211	4	3.1858
ARMCX4	4	0.99711	0.99713	1	17978	0	2.0109	0.0028945	0.010295	0.86205	212	4	2.0109
MPP3	4	0.80622	0.82723	1	14735	1	2.3787	0.0029311	0.010432	0.86205	213	3	2.3787
CCDC71	4	0.98976	0.98985	1	17827	0	2.7179	0.0029339	0.010441	0.86205	214	4	2.7179
GANAB	4	0.7356	0.78865	1	14023	1	2.7937	0.0029352	0.010446	0.86205	215	3	2.7937
DFFB	4	0.33455	0.5084	1	9036	2	0.35776	0.0029838	0.01061	0.86205	216	2	0.35776
STOML2	4	0.73121	0.78654	1	13994	1	2.6934	0.0029858	0.010615	0.86205	217	3	2.6934
RPN2	4	0.1806	0.35079	0.996487	6223	2	-3	0.002988	0.01062	0.86205	218	1	-3
VPS52	4	0.95805	0.95796	1	17260	0	2.6805	0.0029885	0.010623	0.86205	219	3	2.6805
NRSN1	4	0.96115	0.96101	1	17337	0	3.2949	0.0030059	0.010682	0.86205	220	3	3.2949
CATSPER2	4	0.99699	0.99703	1	17977	0	2.0916	0.0030128	0.010706	0.86205	221	4	2.0916
ANKRD10	4	0.99697	0.99701	1	17976	0	2.6543	0.0030297	0.010768	0.86205	222	4	2.6543
FAM120B	4	0.97894	0.97903	1	17626	0	3.0984	0.0030395	0.010801	0.86205	223	4	3.0984
ATP6V1C1	4	0.83527	0.84603	1	15090	1	2.4892	0.0030448	0.010817	0.86205	224	3	2.4892
PLEKHG2	4	0.83761	0.84761	1	15111	1	3.271	0.0030544	0.010851	0.86205	225	3	3.271
KLHL26	4	0.9272	0.92695	1	16666	0	2.3334	0.0030619	0.010874	0.86205	226	2	2.3334
TCF25	4	0.25178	0.43807	0.998605	7764	1	2.7432	0.0030682	0.010896	0.86205	227	3	2.7432
PSME2	4	0.9969	0.99693	1	17974	0	1.81	0.0031002	0.010997	0.86205	228	4	1.81
CSNK1D	4	0.88625	0.8864	1	15895	1	1.296	0.0031017	0.011002	0.86205	229	3	1.296
ACR	4	0.99689	0.99692	1	17973	0	2.6797	0.00311	0.011031	0.86205	230	4	2.6797
LRRC6	4	0.99687	0.99691	1	17972	0	2.0345	0.0031318	0.011106	0.864224	231	4	2.0345
LTN1	4	0.22866	0.41866	0.998605	7408	2	-1.9127	0.0031585	0.0112	0.867781	232	2	-1.9127
AP2A1	4	0.90882	0.90853	1	16310	0	2.9901	0.0031994	0.011343	0.875074	233	3	2.9901
WRAP73	4	0.49837	0.64991	1	11473	1	2.5567	0.0032518	0.011548	0.880656	234	3	2.5567
SRSF3	4	0.83904	0.84858	1	15136	1	3.0085	0.003297	0.01169	0.880656	235	3	3.0085
GZF1	4	0.12256	0.25973	0.995889	4645	2	-1.7726	0.003329	0.0118	0.880656	236	2	-1.7726
ZNF627	4	0.99667	0.99671	1	17971	0	2.1051	0.0033334	0.011814	0.880656	237	4	2.1051
HEXB	4	0.80149	0.82437	1	14685	1	2.6089	0.0033674	0.011937	0.880656	238	3	2.6089
CTNS	4	0.99663	0.99668	1	17970	0	1.9496	0.0033747	0.011963	0.880656	239	4	1.9496
DZIP1L	4	0.99661	0.99667	1	17969	0	2.201	0.003385	0.011988	0.880656	240	4	2.201
HSP90AB1	4	0.76917	0.80594	1	14340	1	1.1237	0.0033859	0.011993	0.880656	241	3	1.1237
PLCZ1	4	0.82494	0.83901	1	14966	1	2.6268	0.0033892	0.012003	0.880656	242	3	2.6268
XKR8	4	0.70491	0.7743	1	13743	1	2.5646	0.0033979	0.01203	0.880656	243	3	2.5646
FNIP1	4	0.5477	0.69339	1	12246	1	2.5854	0.0034125	0.012073	0.880656	244	3	2.5854
HEATR2	4	0.093532	0.21136	0.992667	3783	1	3.3183	0.0034354	0.012149	0.880656	245	3	3.3183
L3MBTL1	4	0.99656	0.99661	1	17968	0	2.9374	0.0034389	0.012161	0.880656	246	4	2.9374
CNTROB	4	0.0081102	0.027516	0.875754	554	2	-3.1588	0.0034427	0.012173	0.880656	247	1	-3.1588
ZFYVE20	4	0.84199	0.85065	1	15176	1	2.832	0.0034473	0.012193	0.880656	248	3	2.832
OR52W1	4	0.32302	0.49853	1	8847	1	2.6137	0.0034624	0.012244	0.880656	249	3	2.6137
KIAA1217	4	0.99654	0.99659	1	17967	0	2.5834	0.0034625	0.012244	0.880656	250	4	2.5834
RHOF	4	0.033213	0.10075	0.952523	1873	2	-2.6487	0.0034995	0.012371	0.883196	251	2	-2.6487
SLC25A1	4	0.093876	0.21194	0.992667	3795	2	1.488	0.003511	0.012412	0.883196	252	2	1.488
IFRD2	4	0.90389	0.90355	1	16206	0	2.5481	0.0035157	0.012426	0.883196	253	3	2.5481
MMP27	4	0.92897	0.92873	1	16707	0	2.9076	0.0035455	0.012513	0.885906	254	3	2.9076
ZDHHC20	4	0.99364	0.99374	1	17908	0	2.6261	0.0035921	0.01266	0.892772	255	4	2.6261
SPTBN1	4	0.93458	0.93434	1	16811	0	2.6835	0.0036528	0.012884	0.900938	256	3	2.6835
IMPAD1	4	0.42632	0.58758	1	10395	2	-0.77674	0.0036984	0.013041	0.900938	257	2	-0.77674
FBXO10	4	0.13391	0.27811	0.995889	4951	2	-1.9444	0.0036984	0.013041	0.900938	258	2	-1.9444
SLC44A4	4	0.96582	0.96573	1	17414	0	3.073	0.0037451	0.013196	0.900938	259	3	3.073
ILK	3	0.12671	0.24054	0.993052	4758	2	-0.61304	0.0037771	0.010482	0.86205	260	1	-0.61304
ADAMTSL3	4	0.8669	0.86973	1	15560	1	0.19487	0.0037836	0.01332	0.900938	261	2	0.19487
KLLN	4	0.99622	0.9963	1	17964	0	2.1928	0.0037837	0.01332	0.900938	262	4	2.1928
NIPSNAP1	4	0.88284	0.88324	1	15828	1	2.284	0.0038404	0.01352	0.900938	263	3	2.284
CRBN	4	0.45234	0.6101	1	10798	1	2.9585	0.0038468	0.013545	0.900938	264	3	2.9585
GAL3ST2	4	0.99614	0.99622	1	17962	0	2.2638	0.0038582	0.01358	0.900938	265	4	2.2638
CYP26B1	4	0.88703	0.88711	1	15908	1	2.8492	0.0038673	0.013611	0.900938	266	3	2.8492
PLIN1	4	0.9864	0.98646	1	17768	0	2.6276	0.0038736	0.013636	0.900938	267	4	2.6276
SH3YL1	4	0.51763	0.66675	1	11760	1	3.2917	0.0038798	0.01366	0.900938	268	3	3.2917
ANKRD13A	4	0.89211	0.8919	1	16011	1	2.6594	0.0038847	0.01367	0.900938	269	3	2.6594
BRPF1	4	0.31319	0.49024	1	8673	1	2.7204	0.0038966	0.013704	0.900938	270	3	2.7204
TRAPPC1	4	0.030303	0.092769	0.943802	1737	2	-1.4664	0.0038973	0.013706	0.900938	271	2	-1.4664
CCDC83	4	0.99609	0.99618	1	17961	0	1.5925	0.0039078	0.013733	0.900938	272	4	1.5925
ITIH2	4	0.98399	0.98405	1	17715	0	2.6378	0.0039374	0.013839	0.900938	273	4	2.6378
CPLX3	4	0.44224	0.60131	1	10633	2	-0.99643	0.0039541	0.013899	0.900938	274	2	-0.99643
CTNNBL1	4	0.99601	0.9961	1	17960	0	2.3108	0.0039904	0.014016	0.900938	275	4	2.3108
SCLT1	4	0.58308	0.72459	1	12828	2	1.7026	0.0039982	0.014041	0.900938	276	2	1.7026
BNIP2	4	0.996	0.9961	1	17959	0	1.5452	0.0039985	0.014042	0.900938	277	4	1.5452
TMEM200A	4	0.64599	0.74977	1	13285	1	1.4288	0.0040109	0.014094	0.900938	278	2	1.4288
NLRP8	4	0.89733	0.89703	1	16097	1	2.168	0.0040281	0.014156	0.900938	279	2	2.168
FLYWCH2	4	0.99596	0.99605	1	17958	0	2.1687	0.0040404	0.014184	0.900938	280	4	2.1687
SNX25	4	0.79704	0.82164	1	14636	1	2.8527	0.004044	0.014198	0.900938	281	3	2.8527
SLC41A2	4	0.79205	0.81871	1	14580	1	1.8429	0.0040666	0.014268	0.900938	282	2	1.8429
HMHA1	4	0.17499	0.34227	0.996487	6070	2	-2.6684	0.0040677	0.014273	0.900938	283	1	-2.6684
TANC1	4	0.93857	0.93843	1	16875	0	2.7628	0.0041112	0.01442	0.903851	284	3	2.7628
FBXW7	4	0.99588	0.99596	1	17957	0	2.9628	0.0041195	0.014446	0.903851	285	4	2.9628
SERPINB6	4	0.053102	0.14019	0.967854	2571	3	-5.2391	0.0041245	0.014469	0.903851	286	1	-5.2391
SLC25A45	4	0.98878	0.98892	1	17807	0	2.8268	0.0041659	0.014609	0.904846	287	4	2.8268
LACTB2	4	0.95121	0.9511	1	17143	0	2.7007	0.0041807	0.014656	0.904846	288	3	2.7007
ACCSL	4	0.77317	0.80808	1	14372	1	1.2666	0.0041813	0.014657	0.904846	289	3	1.2666
E2F7	4	0.9958	0.99588	1	17956	0	1.993	0.0042035	0.014732	0.904846	290	4	1.993
HGS	4	0.89347	0.89318	1	16032	1	2.7109	0.004204	0.014736	0.904846	291	3	2.7109
CLCN3	4	0.99395	0.99406	1	17914	0	2.5566	0.0042645	0.014942	0.906696	292	4	2.5566
ITGA4	4	0.99571	0.99579	1	17955	0	2.2876	0.0042945	0.01504	0.906696	293	4	2.2876
C16orf92	4	0.99395	0.99405	1	17911	0	2.4811	0.0043204	0.015113	0.906696	294	4	2.4811
KCNJ16	4	0.92695	0.9267	1	16662	0	2.4874	0.0043476	0.015212	0.906696	295	3	2.4874
CCNL1	4	0.31445	0.49128	1	8699	1	2.1814	0.004368	0.015283	0.906696	296	3	2.1814
KATNAL2	4	0.36947	0.53849	1	9549	1	1.7671	0.0043801	0.015323	0.906696	297	3	1.7671
DDHD2	4	0.097733	0.21848	0.992667	3904	2	-0.34601	0.0043992	0.01539	0.906696	298	2	-0.34601
GLYATL1	4	0.99558	0.99566	1	17953	0	2.2844	0.0044201	0.015461	0.906696	299	4	2.2844
LYPLA2	4	0.052821	0.13968	0.967624	2565	1	2.5949	0.0044595	0.015585	0.906696	300	3	2.5949
MED26	4	0.12511	0.26386	0.995889	4710	2	-0.70866	0.0044652	0.015608	0.906696	301	1	-0.70866
HNF4G	4	0.99548	0.99557	1	17952	0	1.9516	0.0045166	0.015784	0.906696	302	4	1.9516
SPACA4	4	0.99182	0.99195	1	17873	0	2.4399	0.0045205	0.015798	0.906696	303	4	2.4399
NPY5R	4	0.605	0.73435	1	12993	1	1.7158	0.004522	0.015801	0.906696	304	3	1.7158
VLDLR	4	0.99542	0.99552	1	17951	0	1.5999	0.0045775	0.01598	0.906696	305	4	1.5999
RPL26L1	4	0.73961	0.79058	1	14054	1	3.2272	0.0045929	0.016034	0.906696	306	3	3.2272
SRD5A3	4	0.9954	0.99549	1	17950	0	2.3608	0.0045966	0.016045	0.906696	307	4	2.3608
PTPN14	4	0.87796	0.87897	1	15727	1	2.4577	0.0046353	0.016173	0.906696	308	3	2.4577
GATAD2B	4	0.0026468	0.0094126	0.773853	212	3	-3.2718	0.0046356	0.016177	0.906696	309	1	-3.2718
MFSD12	4	0.94016	0.94004	1	16910	0	2.7024	0.0046549	0.016241	0.906696	310	3	2.7024
C15orf43	4	0.97697	0.97704	1	17594	0	2.8123	0.004666	0.016277	0.906696	311	4	2.8123
ZNF30	4	0.99533	0.99542	1	17949	0	2.1825	0.0046745	0.016309	0.906696	312	4	2.1825
DDX21	3	0.99532	0.99542	1	17948	0	2.5599	0.0046797	0.01297	0.900938	313	3	2.5599
KLKB1	4	0.85071	0.85707	1	15320	1	2.582	0.0047392	0.016551	0.906696	314	3	2.582
EMC9	4	0.11213	0.2427	0.993052	4350	1	2.3118	0.0047492	0.016577	0.906696	315	3	2.3118
FOXO1	4	0.99523	0.99531	1	17947	0	1.8582	0.0047658	0.016633	0.906696	316	4	1.8582
DAAM2	4	0.9952	0.99528	1	17946	0	1.6331	0.0047969	0.016745	0.906696	317	4	1.6331
FAM19A1	4	0.9952	0.99528	1	17945	0	2.2008	0.0048021	0.016766	0.906696	318	4	2.2008
GREM2	4	0.56594	0.70948	1	12543	2	-0.22058	0.0048059	0.016778	0.906696	319	1	-0.22058
CCDC88C	4	0.26895	0.45265	1	8040	1	1.9685	0.0048419	0.016896	0.906696	320	2	1.9685
CXorf24	4	0.99515	0.99523	1	17944	0	1.8853	0.0048501	0.016922	0.906696	321	4	1.8853
IL5	4	0.99514	0.99522	1	17943	0	1.98	0.0048574	0.016944	0.906696	322	4	1.98
ZSWIM2	4	0.62055	0.7401	1	13109	1	1.0926	0.0048627	0.016964	0.906696	323	3	1.0926
LCOR	4	0.84643	0.85388	1	15254	1	0.81431	0.0049195	0.017154	0.906696	324	2	0.81431
ATP6V1G1	4	0.53166	0.67902	1	11983	1	2.8627	0.004931	0.017197	0.906696	325	3	2.8627
FGFBP1	4	0.99504	0.99513	1	17942	0	1.4974	0.0049599	0.017291	0.906696	326	4	1.4974
HACL1	4	0.47192	0.62706	1	11077	2	0.73765	0.004964	0.0173	0.906696	327	2	0.73765
PRRT4	4	0.99503	0.99512	1	17941	0	1.7223	0.0049749	0.017325	0.906696	328	4	1.7223
POLR3H	4	0.025646	0.079991	0.934288	1518	3	-6.7365	0.0049762	0.01733	0.906696	329	1	-6.7365
NFYB	4	0.89868	0.89835	1	16115	1	2.7268	0.0049829	0.017358	0.906696	330	3	2.7268
ANKLE1	4	0.99002	0.9901	1	17834	0	2.5184	0.0050338	0.01752	0.906696	331	4	2.5184
FRAT2	4	0.74687	0.79429	1	14119	1	1.4498	0.0050898	0.017722	0.906696	332	2	1.4498
KIAA1161	3	0.89415	0.89413	1	16046	0	3.4899	0.0051025	0.014095	0.900938	333	2	3.4899
GNAL	4	0.94148	0.94133	1	16936	0	2.6737	0.0051073	0.017782	0.906696	334	3	2.6737
PTK2B	4	0.49498	0.64699	1	11414	2	0.85334	0.0051259	0.01784	0.906696	335	2	0.85334
SCGB2A1	3	0.99487	0.995	1	17940	0	2.198	0.0051298	0.014176	0.900938	336	3	2.198
NUS1	4	0.2619	0.44671	1	7938	1	1.3493	0.0051465	0.017899	0.906696	337	3	1.3493
IRF6	4	0.99483	0.99493	1	17939	0	1.8222	0.0051687	0.017972	0.906696	338	4	1.8222
PPP1R3A	4	0.99481	0.9949	1	17938	0	1.5369	0.0051918	0.018062	0.906696	339	4	1.5369
COL15A1	4	0.9948	0.9949	1	17937	0	1.429	0.0052006	0.018087	0.906696	340	4	1.429
KIF12	4	0.34349	0.5161	1	9194	2	-2.2636	0.0052033	0.018096	0.906696	341	1	-2.2636
NRAP	4	0.99479	0.99489	1	17936	0	2.2218	0.0052094	0.018117	0.906696	342	4	2.2218
ZFHX4	4	0.99477	0.99487	1	17935	0	1.8277	0.0052349	0.018201	0.906696	343	4	1.8277
FSTL5	4	0.99475	0.99485	1	17934	0	1.8181	0.0052549	0.01827	0.906696	344	4	1.8181
GIGYF2	4	0.99474	0.99485	1	17933	0	1.9446	0.005256	0.018274	0.906696	345	4	1.9446
TMEM100	4	0.52037	0.66915	1	11803	2	0.10856	0.00526	0.018286	0.906696	346	2	0.10856
C12orf66	4	0.98631	0.98637	1	17765	0	2.5335	0.0052603	0.018287	0.906696	347	4	2.5335
ZNF547	4	0.87813	0.87912	1	15733	1	2.5896	0.0052952	0.018406	0.906696	348	3	2.5896
PCDHA8	4	0.18061	0.35081	0.996487	6224	1	2.4387	0.0053068	0.018441	0.906696	349	3	2.4387
TDG	4	0.6736	0.7608	1	13490	1	2.4984	0.0053117	0.018456	0.906696	350	3	2.4984
PSMA2	4	0.27687	0.45939	1	8161	2	-2.4281	0.0053168	0.018471	0.906696	351	2	-2.4281
FKBP10	4	0.99467	0.99478	1	17932	0	1.6866	0.0053264	0.018504	0.906696	352	4	1.6866
VPS41	4	0.99466	0.99477	1	17931	0	1.9454	0.0053388	0.018551	0.906696	353	4	1.9454
ZNF433	4	0.88787	0.8879	1	15921	1	2.0594	0.005339	0.018553	0.906696	354	2	2.0594
ZNF692	4	0.73386	0.78781	1	14011	1	0.93216	0.0053735	0.018659	0.906696	355	2	0.93216
SLC16A13	4	0.15529	0.3119	0.996487	5560	3	-3.827	0.0054303	0.01885	0.906696	356	1	-3.827
MLLT10	3	0.99455	0.99464	1	17930	0	2.7297	0.0054502	0.015011	0.906696	357	3	2.7297
ANTXR1	4	0.82455	0.83877	1	14960	1	1.77	0.005487	0.019032	0.906696	358	3	1.77
MGEA5	4	0.18218	0.35317	0.996487	6277	1	2.9717	0.0054894	0.019039	0.906696	359	3	2.9717
PAQR7	4	0.9945	0.99461	1	17929	0	2.0199	0.0054981	0.019077	0.906696	360	4	2.0199
MAPK1	4	0.84156	0.85037	1	15169	1	2.5892	0.0055371	0.019187	0.906696	361	3	2.5892
SIRPB2	4	0.89896	0.89863	1	16119	1	1.2336	0.0055438	0.019213	0.906696	362	3	1.2336
SLC35B3	4	0.69219	0.76874	1	13624	1	2.4059	0.0055491	0.019229	0.906696	363	3	2.4059
PSTPIP1	4	0.99443	0.99454	1	17928	0	2.01	0.0055663	0.019295	0.906696	364	4	2.01
NDUFA8	4	0.92518	0.92496	1	16626	0	1.5939	0.0056005	0.019413	0.906696	365	3	1.5939
E2F4	4	0.9906	0.99069	1	17846	0	2.6201	0.0056073	0.01943	0.906696	366	4	2.6201
CACNA2D1	4	0.99439	0.99451	1	17927	0	1.9268	0.0056082	0.019435	0.906696	367	4	1.9268
CLEC16A	4	0.99227	0.99239	1	17879	0	2.779	0.0056234	0.01949	0.906696	368	4	2.779
GFOD2	4	0.72381	0.78301	1	13930	1	2.8329	0.0056294	0.019508	0.906696	369	3	2.8329
MMP26	4	0.99434	0.99446	1	17926	0	2.3286	0.005655	0.019591	0.906696	370	4	2.3286
SMYD4	4	0.99432	0.99444	1	17925	0	3.0146	0.005675	0.019663	0.906696	371	4	3.0146
CXXC11	4	0.99432	0.99444	1	17924	0	1.8209	0.0056786	0.019676	0.906696	372	4	1.8209
TRPM7	4	0.99432	0.99443	1	17923	0	2.0712	0.0056798	0.019681	0.906696	373	4	2.0712
LRRC37B	4	0.89101	0.89085	1	15986	1	1.1239	0.0056856	0.019704	0.906696	374	2	1.1239
PTTG1	4	0.4548	0.61223	1	10828	1	2.3966	0.0056856	0.019704	0.906696	375	3	2.3966
NIPAL2	4	0.9943	0.99442	1	17922	0	2.6175	0.0056951	0.019739	0.906696	376	4	2.6175
WNT7A	4	0.9943	0.99441	1	17921	0	1.8178	0.0056975	0.019746	0.906696	377	4	1.8178
RNF138	4	0.99427	0.99439	1	17920	0	2.0734	0.0057318	0.019863	0.906696	378	4	2.0734
C9orf53	4	0.99425	0.99437	1	17919	0	1.7344	0.0057508	0.01992	0.906696	379	4	1.7344
RPA3	4	0.12744	0.26762	0.995889	4779	2	-1.9178	0.0057707	0.019986	0.906696	380	2	-1.9178
STX4	4	0.51535	0.66474	1	11718	1	2.4837	0.0057738	0.019995	0.906696	381	3	2.4837
RIT2	4	0.9942	0.99432	1	17918	0	2.4715	0.005801	0.020085	0.906696	382	4	2.4715
OR4C11	4	0.99419	0.99431	1	17917	0	1.4356	0.0058117	0.020115	0.906696	383	4	1.4356
STRN	4	0.46902	0.62455	1	11022	2	-0.81673	0.0058274	0.020166	0.906696	384	2	-0.81673
RABGEF1	4	0.93783	0.93771	1	16863	0	2.3932	0.0058686	0.020305	0.906696	385	3	2.3932
IL12RB1	4	0.1811	0.35154	0.996487	6239	2	-1.1863	0.0058842	0.020355	0.906696	386	2	-1.1863
HOXC12	4	0.53511	0.68215	1	12043	1	2.5321	0.0058976	0.020402	0.906696	387	3	2.5321
TMEM5	4	0.69881	0.7716	1	13687	1	2.6216	0.0059261	0.020487	0.906696	388	3	2.6216
TLR3	4	0.10898	0.23739	0.993052	4247	3	-4.579	0.0059409	0.020538	0.906696	389	1	-4.579
IL13RA1	4	0.8989	0.89856	1	16118	1	1.8863	0.0059415	0.02054	0.906696	390	2	1.8863
CXCL13	3	0.97485	0.97504	1	17563	0	3.2279	0.0059937	0.016435	0.906696	391	3	3.2279
SLC25A3	4	0.82807	0.84109	1	15005	1	1.6306	0.0059976	0.020707	0.906696	392	3	1.6306
ZNF423	4	0.69657	0.77061	1	13671	1	2.5944	0.0060021	0.02072	0.906696	393	3	2.5944
SPATA2L	4	0.072227	0.17451	0.990486	3135	1	2.3979	0.006019	0.020775	0.906696	394	3	2.3979
CLDN23	4	0.99396	0.99407	1	17915	0	1.8288	0.0060356	0.020835	0.906696	395	4	1.8288
CLEC7A	4	0.99395	0.99405	1	17913	0	1.9833	0.0060467	0.020863	0.906696	396	4	1.9833
SLC7A6	4	0.99395	0.99405	1	17912	0	1.7732	0.0060529	0.020889	0.906696	397	4	1.7732
CYP2S1	4	0.13294	0.27652	0.995889	4923	2	-2.9023	0.0060543	0.020893	0.906696	398	1	-2.9023
INSL6	4	0.97403	0.97396	1	17550	0	2.4175	0.0060709	0.020952	0.906696	399	4	2.4175
WDR47	3	0.9939	0.99402	1	17910	0	2.2868	0.006099	0.016696	0.906696	400	3	2.2868
C1orf100	4	0.97192	0.97188	1	17515	0	2.7165	0.0061057	0.021074	0.906696	401	4	2.7165
GLT8D1	4	0.27731	0.45975	1	8169	2	-1.7469	0.006111	0.021089	0.906696	402	2	-1.7469
SPAG7	4	0.6	0.73253	1	12963	1	2.414	0.0061462	0.021201	0.906696	403	3	2.414
HSPA8	4	0.99383	0.99392	1	17909	0	1.991	0.006175	0.021296	0.906696	404	4	1.991
AAK1	4	0.98941	0.98952	1	17820	0	2.86	0.0062227	0.021451	0.906696	405	4	2.86
CEBPD	4	0.8221	0.83719	1	14930	1	0.98976	0.0062245	0.021454	0.906696	406	2	0.98976
NT5DC2	4	0.96625	0.96615	1	17421	0	2.5899	0.006249	0.021537	0.906696	407	3	2.5899
IL2	4	0.55165	0.69684	1	12318	2	0.49029	0.0062812	0.02164	0.906696	408	2	0.49029
TPCN1	4	0.99006	0.99015	1	17836	0	2.3348	0.0063178	0.021754	0.906696	409	4	2.3348
ARF1	4	0.97974	0.97983	1	17639	0	2.7102	0.0063284	0.021785	0.906696	410	4	2.7102
RASD1	4	0.99364	0.99374	1	17907	0	2.5669	0.0063641	0.02191	0.906696	411	4	2.5669
C6orf120	4	0.13064	0.27277	0.995889	4853	1	2.1934	0.0063922	0.022	0.906696	412	3	2.1934
HOXC10	4	0.97162	0.97157	1	17502	0	2.0014	0.0063946	0.022009	0.906696	413	4	2.0014
DLG2	4	0.88563	0.88579	1	15882	1	2.5231	0.0063991	0.022025	0.906696	414	3	2.5231
LCN6	4	0.9936	0.9937	1	17906	0	2.4063	0.0064014	0.022034	0.906696	415	4	2.4063
HHLA2	4	0.99356	0.99367	1	17905	0	1.788	0.0064376	0.022153	0.906696	416	4	1.788
CYorf17	4	0.99356	0.99367	1	17904	0	1.6772	0.0064389	0.022157	0.906696	417	4	1.6772
UBA3	4	0.13843	0.28539	0.995889	5092	1	2.4578	0.0064456	0.022184	0.906696	418	3	2.4578
P4HTM	4	0.82725	0.84054	1	14994	1	1.2245	0.0064513	0.0222	0.906696	419	3	1.2245
OR6K2	4	0.97707	0.97714	1	17596	0	2.39	0.0064982	0.022348	0.906696	420	4	2.39
SERPINA7	4	0.15414	0.3101	0.996404	5533	3	-3.5464	0.006508	0.022371	0.906696	421	1	-3.5464
SFTPD	4	0.99348	0.99359	1	17902	0	1.875	0.0065235	0.022432	0.906696	422	4	1.875
C6orf132	4	0.96753	0.96743	1	17444	0	2.8801	0.0065261	0.022439	0.906696	423	3	2.8801
OTC	4	0.99123	0.99134	1	17861	0	2.7101	0.0065314	0.022453	0.906696	424	4	2.7101
C4orf48	4	0.57266	0.71535	1	12661	1	2.3893	0.0065425	0.022485	0.906696	425	3	2.3893
ITGAX	4	0.99345	0.99356	1	17901	0	1.5816	0.0065523	0.022516	0.906696	426	4	1.5816
ZNF581	4	0.82097	0.83648	1	14924	1	1.0471	0.0065647	0.022562	0.906696	427	2	1.0471
ASB17	4	0.99101	0.99112	1	17856	0	2.6217	0.0065848	0.022625	0.906696	428	4	2.6217
GMPPB	3	0.71564	0.73154	1	13847	1	0.4787	0.0065878	0.017994	0.906696	429	1	0.4787
NR1H4	4	0.9742	0.97414	1	17553	0	1.0743	0.0066214	0.022735	0.906696	430	4	1.0743
SCAF8	4	0.92895	0.92871	1	16706	0	2.4299	0.0066234	0.02274	0.906696	431	3	2.4299
SCGB3A2	4	0.98804	0.98814	1	17796	0	2.4668	0.0066397	0.022794	0.906696	432	4	2.4668
SAAL1	4	0.96119	0.96105	1	17339	0	2.5102	0.006643	0.022804	0.906696	433	3	2.5102
GJA10	4	0.40827	0.57195	1	10130	1	0.7087	0.0066781	0.022913	0.906696	434	2	0.7087
PDCD7	4	0.87547	0.87681	1	15688	1	2.2822	0.0066924	0.02296	0.906696	435	3	2.2822
MCAM	4	0.79567	0.82086	1	14616	1	2.5765	0.0067159	0.023031	0.906696	436	3	2.5765
PPIH	4	0.38391	0.5509	1	9791	2	1.3257	0.0067268	0.023068	0.906696	437	2	1.3257
LIAS	4	0.99327	0.99338	1	17899	0	2.1211	0.0067286	0.023072	0.906696	438	4	2.1211
HAO1	4	0.79575	0.82091	1	14618	1	0.26508	0.0067348	0.023098	0.906696	439	1	0.26508
GRIN1	4	0.15328	0.30879	0.996404	5505	2	-2.0385	0.0067915	0.023272	0.906696	440	2	-2.0385
CXCR4	4	0.89518	0.8949	1	16062	1	2.6077	0.0068126	0.023327	0.906696	441	3	2.6077
MAP4K5	4	0.99318	0.99329	1	17898	0	2.3467	0.006816	0.023341	0.906696	442	4	2.3467
KIF3C	3	0.99318	0.99332	1	17897	0	2.5623	0.0068173	0.018621	0.906696	443	3	2.5623
WDR54	4	0.74249	0.79206	1	14080	1	1.4189	0.0068481	0.023447	0.906696	444	3	1.4189
GDAP1L1	4	0.99315	0.99326	1	17896	0	1.9169	0.0068499	0.023455	0.906696	445	4	1.9169
HSD17B6	4	0.99312	0.99323	1	17895	0	1.9145	0.0068798	0.02354	0.906696	446	4	1.9145
B9D2	4	0.99312	0.99323	1	17894	0	2.2772	0.0068811	0.023545	0.906696	447	4	2.2772
PDE4B	4	0.49912	0.65057	1	11483	1	2.4564	0.006918	0.023654	0.906696	448	3	2.4564
OR7G3	4	0.96415	0.96408	1	17390	0	2.2877	0.0069249	0.023681	0.906696	449	3	2.2877
TBC1D8B	4	0.88063	0.88125	1	15780	1	2.3747	0.0069364	0.023717	0.906696	450	3	2.3747
TRMT11	4	0.88416	0.88445	1	15851	1	2.8528	0.0069595	0.023793	0.906696	451	3	2.8528
PRKCB	4	0.52082	0.66955	1	11810	2	0.21689	0.0069615	0.0238	0.906696	452	2	0.21689
DNMT3A	4	0.99303	0.99315	1	17893	0	1.8473	0.0069659	0.023817	0.906696	453	4	1.8473
TFDP1	4	0.77534	0.80925	1	14399	1	2.2152	0.0069748	0.023841	0.906696	454	3	2.2152
UQCRC1	4	0.43102	0.5917	1	10460	2	-1.7424	0.0070182	0.02398	0.906696	455	1	-1.7424
CEP350	4	0.99298	0.99309	1	17892	0	1.4652	0.0070183	0.02398	0.906696	456	4	1.4652
SLC25A35	4	0.4819	0.6357	1	11229	1	2.4369	0.0070267	0.024003	0.906696	457	3	2.4369
CHST5	4	0.89348	0.89319	1	16033	1	2.4033	0.0070337	0.024026	0.906696	458	3	2.4033
C5orf60	4	0.48979	0.64257	1	11338	1	2.6185	0.007036	0.024037	0.906696	459	3	2.6185
PAK1	4	0.32087	0.49671	1	8808	1	2.6686	0.007043	0.024059	0.906696	460	3	2.6686
SYNPO2L	4	0.95073	0.95062	1	17131	0	2.8856	0.0070687	0.024133	0.906696	461	3	2.8856
HIST3H2A	4	0.81111	0.83023	1	14795	1	1.3542	0.0070749	0.024153	0.906696	462	3	1.3542
ACVR1B	4	0.90919	0.90893	1	16317	0	2.8147	0.007078	0.024163	0.906696	463	3	2.8147
ZMYM6	4	0.52592	0.67408	1	11886	1	2.5531	0.0070804	0.024169	0.906696	464	3	2.5531
VEZF1	4	0.077602	0.18394	0.992072	3304	1	1.5419	0.0070807	0.024171	0.906696	465	3	1.5419
SYP	4	0.9929	0.99302	1	17891	0	2.093	0.0071029	0.024248	0.906696	466	4	2.093
ATP6V0A1	4	0.87327	0.87499	1	15655	1	2.7423	0.0071108	0.024271	0.906696	467	3	2.7423
RBM27	4	0.13124	0.27379	0.995889	4872	2	-2.1421	0.0071315	0.024341	0.906696	468	2	-2.1421
CTNND1	4	0.42641	0.58764	1	10396	1	2.2582	0.0071531	0.024412	0.906696	469	3	2.2582
PARM1	4	0.6606	0.75549	1	13390	1	1.6676	0.0071593	0.024435	0.906696	470	2	1.6676
ARVCF	4	0.37168	0.54035	1	9589	1	0.78665	0.0071882	0.024532	0.906696	471	2	0.78665
F10	4	0.99108	0.99119	1	17857	0	2.3193	0.0072002	0.024571	0.906696	472	4	2.3193
DLAT	4	0.99277	0.99289	1	17890	0	2.3252	0.0072306	0.024663	0.906696	473	4	2.3252
SPNS1	4	0.96586	0.96577	1	17415	0	2.6247	0.0072594	0.024752	0.906696	474	3	2.6247
ZNF208	4	0.99273	0.99285	1	17889	0	1.4566	0.0072703	0.02479	0.906696	475	4	1.4566
FGFR1OP	4	0.28944	0.47	1	8324	1	2.4575	0.0072737	0.024801	0.906696	476	3	2.4575
P2RY2	4	0.99272	0.99284	1	17888	0	1.7691	0.0072845	0.024837	0.906696	477	4	1.7691
LRRC47	4	0.5012	0.65236	1	11511	1	1.3252	0.0073015	0.024891	0.906696	478	3	1.3252
RAB21	4	0.9927	0.99281	1	17887	0	1.7968	0.0073044	0.024898	0.906696	479	4	1.7968
SWSAP1	4	0.54039	0.68683	1	12123	1	2.5601	0.0073261	0.024971	0.906696	480	3	2.5601
IDO1	4	0.98876	0.98889	1	17806	0	2.3623	0.00735	0.025048	0.906696	481	4	2.3623
GPR20	4	0.9003	0.89993	1	16147	0	2.5943	0.0073575	0.025077	0.906696	482	3	2.5943
SYAP1	4	0.97521	0.97519	1	17573	0	1.5525	0.0073582	0.025077	0.906696	483	4	1.5525
TRPM8	4	0.036192	0.10874	0.952549	2023	2	-1.218	0.0073689	0.025118	0.906696	484	2	-1.218
PDCD4	4	0.9926	0.99272	1	17886	0	1.8649	0.0074002	0.025226	0.906696	485	4	1.8649
FAM50B	4	0.99259	0.99271	1	17885	0	2.1589	0.0074089	0.025261	0.906696	486	4	2.1589
ANXA11	4	0.83086	0.84295	1	15036	1	2.3675	0.0074146	0.02528	0.906696	487	3	2.3675
EIF2S3L	4	0.93598	0.93576	1	16837	0	0.74486	0.0074149	0.02528	0.906696	488	2	0.74486
CDR2L	3	0.99257	0.99267	1	17884	0	2.5116	0.007431	0.020209	0.906696	489	3	2.5116
ADCK5	3	0.98917	0.98928	1	17816	0	3.2242	0.0074558	0.020269	0.906696	490	3	3.2242
SLC17A6	4	0.00014244	0.00054378	0.499257	18	1	1.5472	0.0074715	0.025474	0.906696	491	3	1.5472
SMOX	4	0.45228	0.61005	1	10796	2	0.0038958	0.0074834	0.025512	0.906696	492	2	0.0038958
KCNB2	4	0.55817	0.70261	1	12429	1	2.5529	0.0074873	0.025527	0.906696	493	3	2.5529
CCDC64B	4	0.44418	0.60296	1	10670	2	-0.0013802	0.0074949	0.02555	0.906696	494	2	-0.0013802
AGBL5	4	0.9925	0.99262	1	17883	0	1.8799	0.0075028	0.025582	0.906696	495	4	1.8799
SNF8	4	0.51677	0.66597	1	11747	1	0.20913	0.0075282	0.025672	0.906696	496	2	0.20913
BABAM1	4	0.13352	0.27745	0.995889	4942	2	-2.4931	0.0075848	0.025859	0.906696	497	2	-2.4931
IGF2BP3	4	0.84331	0.85163	1	15205	1	2.386	0.0076066	0.025939	0.906696	498	3	2.386
FGD1	4	0.7573	0.79963	1	14227	1	1.721	0.0076219	0.025974	0.906696	499	2	1.721
ATG10	4	0.99237	0.99249	1	17882	0	1.7753	0.0076285	0.025997	0.906696	500	4	1.7753
IGFBP2	4	0.92925	0.92899	1	16712	0	1.4072	0.0076415	0.026035	0.906696	501	2	1.4072
GUCY1A2	4	0.99236	0.99248	1	17881	0	1.5546	0.0076418	0.026036	0.906696	502	4	1.5546
IL31RA	4	0.99234	0.99246	1	17880	0	1.5461	0.0076609	0.026091	0.906696	503	4	1.5461
TULP4	4	0.71194	0.77743	1	13814	1	2.228	0.0076742	0.02613	0.906696	504	3	2.228
CELA3A	3	0.47504	0.58956	1	11118	1	3.1304	0.0076838	0.020878	0.906696	505	2	3.1304
2001-09-01	4	0.94426	0.94412	1	16999	0	2.2556	0.0077147	0.026261	0.906696	506	3	2.2556
MAP9	4	0.64326	0.74869	1	13264	1	1.52	0.0077548	0.026396	0.906696	507	3	1.52
ERLIN1	4	0.59078	0.72924	1	12911	1	1.7212	0.007785	0.026486	0.906696	508	2	1.7212
KCNH6	4	0.1187	0.25341	0.994418	4538	2	-0.9489	0.0077909	0.026505	0.906696	509	2	-0.9489
STAU2	4	0.077387	0.18356	0.992072	3302	1	1.1746	0.0078114	0.026569	0.906696	510	3	1.1746
TRAF3IP3	4	0.99217	0.9923	1	17878	0	1.4521	0.0078275	0.026623	0.906696	511	4	1.4521
RAB42	4	0.072927	0.17573	0.990486	3161	1	0.812	0.0078681	0.026754	0.906696	512	3	0.812
ZC3H18	4	0.62353	0.74123	1	13132	1	2.5075	0.0078849	0.026812	0.906696	513	3	2.5075
FOXJ1	4	0.28685	0.46782	1	8294	1	2.5935	0.0079088	0.026889	0.906696	514	3	2.5935
ZNF620	4	0.99209	0.99222	1	17877	0	2.0406	0.0079118	0.026899	0.906696	515	4	2.0406
NUP62	4	0.62443	0.74156	1	13140	1	1.5539	0.0079247	0.02694	0.906696	516	3	1.5539
NHSL2	4	0.92448	0.92429	1	16609	0	2.455	0.0079261	0.026945	0.906696	517	3	2.455
PSD4	4	0.38991	0.55607	1	9868	1	2.4603	0.0079439	0.026996	0.906696	518	3	2.4603
COL28A1	4	0.2419	0.4298	0.998605	7609	2	-1.9646	0.0079814	0.027117	0.906696	519	2	-1.9646
TM6SF1	4	0.992	0.99212	1	17876	0	1.4704	0.0080044	0.027194	0.906696	520	4	1.4704
COTL1	4	0.95831	0.95823	1	17268	0	2.6772	0.0080045	0.027194	0.906696	521	3	2.6772
LCN12	4	0.91483	0.91462	1	16423	0	2.6449	0.008009	0.027204	0.906696	522	3	2.6449
SAFB2	4	0.81562	0.83308	1	14860	1	2.4275	0.0080209	0.027241	0.906696	523	3	2.4275
GPC1	4	0.17804	0.3469	0.996487	6147	1	2.5597	0.0080299	0.027264	0.906696	524	3	2.5597
NXNL1	4	0.40054	0.56533	1	10013	1	0.48803	0.008038	0.027286	0.906696	525	2	0.48803
CCNA1	4	0.9919	0.99203	1	17875	0	1.6824	0.008104	0.027499	0.906696	526	4	1.6824
ALKBH4	4	0.98898	0.98911	1	17814	0	2.9507	0.0081162	0.027537	0.906696	527	4	2.9507
ARRDC2	4	0.023933	0.075168	0.932444	1427	3	-5.3306	0.0081513	0.027646	0.906696	528	1	-5.3306
CCBL2	4	0.11483	0.24709	0.993052	4432	1	2.533	0.008152	0.027652	0.906696	529	3	2.533
AP1M1	4	0.99185	0.99198	1	17874	0	2.7205	0.0081534	0.027655	0.906696	530	4	2.7205
CIRH1A	4	0.45477	0.6122	1	10826	1	1.4864	0.008176	0.027733	0.906696	531	3	1.4864
MTAP	4	0.49257	0.64497	1	11375	1	2.7896	0.0081802	0.027743	0.906696	532	3	2.7896
CANT1	4	0.19589	0.37378	0.996487	6623	1	1.5986	0.008188	0.027767	0.906696	533	2	1.5986
CDKN2B	4	0.3223	0.49791	1	8833	1	1.9972	0.008224	0.027883	0.906696	534	2	1.9972
NCKAP1L	4	0.99176	0.99188	1	17872	0	2.0361	0.0082434	0.027948	0.906696	535	4	2.0361
TMEM238	4	0.98724	0.98732	1	17783	0	2.7248	0.008247	0.027962	0.906696	536	4	2.7248
TAS2R41	4	0.99174	0.99187	1	17871	0	2.1606	0.0082574	0.027996	0.906696	537	4	2.1606
CDR2	4	0.53441	0.68152	1	12031	2	0.12971	0.0082645	0.028012	0.906696	538	2	0.12971
ANKEF1	4	0.99168	0.99181	1	17870	0	1.6327	0.0083169	0.028185	0.906696	539	4	1.6327
PTOV1	4	0.30551	0.48357	1	8565	2	-1.9761	0.0083211	0.028194	0.906696	540	2	-1.9761
WNT9B	3	0.5224	0.6135	1	11834	1	3.2349	0.0083396	0.022578	0.906696	541	2	3.2349
PSAP	4	0.23581	0.4247	0.998605	7527	2	-0.83857	0.0083506	0.028291	0.906696	542	2	-0.83857
XYLT1	3	0.31387	0.45641	1	8690	2	-2.6718	0.0083736	0.022659	0.906696	543	1	-2.6718
NRBP1	4	0.72172	0.78201	1	13905	1	2.2743	0.0084078	0.02846	0.906696	544	3	2.2743
MYBPC1	4	0.68742	0.76667	1	13591	1	2.5719	0.0084156	0.028479	0.906696	545	3	2.5719
DCTN6	4	0.15025	0.30396	0.996094	5421	3	-3.8073	0.0084344	0.028541	0.906696	546	1	-3.8073
MEST	4	0.99155	0.99167	1	17869	0	1.1908	0.0084463	0.028582	0.906696	547	4	1.1908
OR10H2	4	0.99154	0.99166	1	17868	0	2.3116	0.0084574	0.028617	0.906696	548	4	2.3116
PKP2	4	0.54678	0.69254	1	12231	1	2.6795	0.0084599	0.028627	0.906696	549	3	2.6795
TRIM25	4	0.99154	0.99166	1	17867	0	2.0141	0.0084606	0.028629	0.906696	550	4	2.0141
CLNK	4	0.92791	0.92763	1	16681	0	1.3168	0.008491	0.028731	0.906696	551	3	1.3168
SUPT4H1	4	0.0097359	0.032659	0.875754	658	1	1.4536	0.008527	0.028842	0.906696	552	3	1.4536
LAMC1	4	0.05109	0.13644	0.965562	2504	2	-2.6595	0.0085476	0.028906	0.906696	553	2	-2.6595
CORO1C	4	0.10045	0.22308	0.992667	3994	1	2.6045	0.0085626	0.028957	0.906696	554	3	2.6045
GDPD2	4	0.57353	0.71615	1	12669	1	1.9131	0.0085637	0.02896	0.906696	555	2	1.9131
AMOTL2	4	0.84201	0.85066	1	15177	1	2.4101	0.0085837	0.029026	0.906696	556	3	2.4101
KIF16B	4	0.32653	0.50153	1	8915	2	-1.6285	0.0086042	0.029085	0.906696	557	2	-1.6285
DNAJC5B	4	0.99139	0.99151	1	17866	0	2.0585	0.0086062	0.029091	0.906696	558	4	2.0585
CPLX4	4	0.40326	0.56764	1	10047	1	2.3563	0.0086128	0.029108	0.906696	559	3	2.3563
CLEC17A	4	0.99135	0.99146	1	17865	0	1.759	0.0086481	0.029237	0.906696	560	4	1.759
CEP57	4	0.9085	0.90822	1	16303	0	2.407	0.0086743	0.029314	0.906696	561	3	2.407
CHRM2	4	0.9913	0.99141	1	17864	0	1.6749	0.0086983	0.02938	0.906696	562	4	1.6749
ARMC5	4	0.9913	0.99141	1	17863	0	1.578	0.0087016	0.029388	0.906696	563	4	1.578
AMER3	4	0.17326	0.33956	0.996487	6026	2	-1.9793	0.0087174	0.029446	0.906696	564	2	-1.9793
LACTB	4	0.99125	0.99137	1	17862	0	1.5133	0.0087487	0.029547	0.906696	565	4	1.5133
UBR2	4	0.95739	0.9573	1	17246	0	2.4397	0.0087567	0.029575	0.906696	566	3	2.4397
ALPPL2	2	0.36437	0.41894	0.998605	9489	1	1.4718	0.0087695	0.016653	0.906696	567	1	1.4718
PNISR	3	0.19347	0.31947	0.996487	6558	1	3.1317	0.0087704	0.023637	0.906696	568	2	3.1317
SH3KBP1	4	0.92888	0.92863	1	16704	0	2.3949	0.0087915	0.02968	0.906696	569	3	2.3949
LMO4	4	0.99118	0.99129	1	17860	0	2.1201	0.008819	0.029769	0.906696	570	4	2.1201
DERA	4	0.56402	0.70777	1	12515	1	1.9866	0.0088306	0.029801	0.906696	571	3	1.9866
SHPRH	4	0.98942	0.98953	1	17821	0	2.4586	0.0088345	0.029814	0.906696	572	4	2.4586
CCDC61	4	0.65194	0.75202	1	13330	1	2.331	0.008848	0.029868	0.906696	573	3	2.331
CRELD2	4	0.50634	0.65688	1	11597	2	0.64307	0.0088872	0.02999	0.906696	574	2	0.64307
ITGA1	4	0.99111	0.99122	1	17858	0	2.4151	0.0088914	0.030001	0.906696	575	4	2.4151
TAS2R16	4	0.29732	0.47659	1	8446	2	1.2634	0.0089037	0.030033	0.906696	576	2	1.2634
INF2	4	0.54243	0.68866	1	12155	2	-0.014486	0.0089438	0.030152	0.906696	577	2	-0.014486
FAM167B	4	0.7236	0.78292	1	13924	1	2.2827	0.0089535	0.030191	0.906696	578	3	2.2827
ANXA4	4	0.88433	0.8846	1	15856	1	1.9856	0.0089662	0.030225	0.906696	579	2	1.9856
PCYT2	4	0.037358	0.11106	0.952549	2063	3	-5.6689	0.0090004	0.030334	0.906696	580	1	-5.6689
ELAC1	4	0.6183	0.73925	1	13091	1	2.2053	0.0090216	0.030396	0.906696	581	3	2.2053
ZCCHC3	4	0.11807	0.2524	0.994418	4517	3	-4.5873	0.009057	0.030519	0.906696	582	1	-4.5873
SKIV2L2	4	0.46818	0.62384	1	11010	2	-0.085104	0.0090981	0.03064	0.906696	583	2	-0.085104
ZBTB18	4	0.37737	0.54525	1	9694	2	-0.49037	0.0091107	0.030678	0.906696	584	2	-0.49037
IFIH1	4	0.38814	0.55454	1	9842	1	1.5921	0.0091136	0.030686	0.906696	585	2	1.5921
PRSS54	4	0.9769	0.97695	1	17592	0	2.2265	0.0091174	0.030696	0.906696	586	4	2.2265
FCHO2	4	0.99086	0.99097	1	17855	0	1.9304	0.0091449	0.030787	0.906696	587	4	1.9304
PHF19	4	0.99085	0.99097	1	17854	0	1.6914	0.0091465	0.03079	0.906696	588	4	1.6914
ESF1	4	0.99085	0.99097	1	17853	0	1.8862	0.0091499	0.030799	0.906696	589	4	1.8862
ITGAL	4	0.47107	0.62634	1	11059	1	2.4162	0.0091587	0.030825	0.906696	590	3	2.4162
VAPB	4	0.90154	0.90118	1	16163	0	1.6431	0.0091612	0.030836	0.906696	591	2	1.6431
CTBP2	4	0.94602	0.9459	1	17035	0	2.3737	0.0091702	0.030865	0.906696	592	3	2.3737
NTHL1	4	0.99081	0.99092	1	17852	0	2.167	0.0091938	0.030937	0.906696	593	4	2.167
PADI4	4	0.94271	0.94256	1	16967	0	2.2459	0.0092167	0.031012	0.906696	594	3	2.2459
ZMAT3	4	0.93879	0.93865	1	16882	0	2.4527	0.009225	0.031032	0.906696	595	3	2.4527
FAM26E	4	0.99076	0.99087	1	17851	0	1.2601	0.0092396	0.031089	0.906696	596	4	1.2601
SMPD2	4	0.96942	0.96933	1	17479	0	2.312	0.0092582	0.031151	0.906696	597	3	2.312
GPSM3	4	0.99073	0.99084	1	17850	0	1.7619	0.0092702	0.031188	0.906696	598	4	1.7619
C2ORF15	4	0.87245	0.8743	1	15643	1	2.359	0.0092804	0.03122	0.906696	599	3	2.359
BCO2	4	0.93116	0.93087	1	16745	0	1.742	0.0092833	0.031228	0.906696	600	2	1.742
RAB14	4	0.81087	0.83007	1	14792	1	2.2413	0.0093166	0.031339	0.906696	601	3	2.2413
RPRD1A	4	0.99066	0.99076	1	17849	0	2.2709	0.0093367	0.031397	0.906696	602	4	2.2709
CEBPG	4	0.99066	0.99076	1	17848	0	1.9504	0.0093385	0.031405	0.906696	603	4	1.9504
IRGM	4	0.95844	0.95835	1	17272	0	2.3575	0.009339	0.031407	0.906696	604	3	2.3575
CDC42BPA	4	0.79636	0.82126	1	14628	1	2.1984	0.0093542	0.031459	0.906696	605	3	2.1984
GPR144	4	0.99062	0.9907	1	17847	0	1.7989	0.0093813	0.031548	0.906696	606	4	1.7989
UGT1A8	4	0.50242	0.65341	1	11534	1	2.5995	0.0093836	0.031558	0.906696	607	3	2.5995
MORC3	4	0.97509	0.97508	1	17570	0	1.1523	0.0093965	0.031594	0.906696	608	4	1.1523
C9orf152	4	0.32697	0.50192	1	8921	1	2.577	0.0094004	0.031605	0.906696	609	3	2.577
HAGH	4	0.69003	0.76781	1	13609	1	2.9059	0.0094116	0.031644	0.906696	610	3	2.9059
ZNF83	4	0.99059	0.99067	1	17845	0	1.7275	0.009414	0.031651	0.906696	611	4	1.7275
TMEM156	4	0.99058	0.99067	1	17844	0	1.7997	0.0094174	0.03166	0.906696	612	4	1.7997
OR4N2	4	0.25439	0.44037	0.998605	7816	1	2.2754	0.0094222	0.031672	0.906696	613	3	2.2754
ZKSCAN1	4	0.77201	0.80748	1	14360	1	1.6481	0.0094414	0.031724	0.906696	614	2	1.6481
ST8SIA6	4	0.80134	0.82428	1	14683	1	0.54315	0.0094531	0.031761	0.906696	615	2	0.54315
R3HDM2	4	0.91257	0.91238	1	16374	0	2.6485	0.0094606	0.031783	0.906696	616	3	2.6485
EIF5	4	0.73156	0.78672	1	13999	1	2.6479	0.009467	0.031797	0.906696	617	3	2.6479
UBE3C	4	0.54778	0.69345	1	12249	1	1.8782	0.0094927	0.031871	0.906696	618	2	1.8782
SFT2D1	4	0.98941	0.98952	1	17819	0	2.16	0.0094931	0.031872	0.906696	619	4	2.16
HR	4	0.11176	0.24209	0.993052	4340	3	-4.3912	0.0095096	0.031914	0.906696	620	1	-4.3912
GALNT9	4	0.97334	0.97329	1	17540	0	2.2316	0.0095327	0.03199	0.906696	621	4	2.2316
HLA-DMB	4	0.99046	0.99054	1	17843	0	1.7255	0.0095438	0.032033	0.906696	622	4	1.7255
GPR183	4	0.87827	0.87923	1	15736	1	2.734	0.0095571	0.032076	0.906696	623	3	2.734
FOXN4	4	0.77649	0.80987	1	14415	1	0.51583	0.0095662	0.032108	0.906696	624	2	0.51583
ZNF580	4	0.033279	0.10092	0.952523	1875	1	1.5927	0.00957	0.032121	0.906696	625	2	1.5927
INPP5F	4	0.349	0.52088	1	9276	1	2.2016	0.009595	0.032182	0.906696	626	3	2.2016
PLCXD2	4	0.18732	0.36093	0.996487	6409	1	2.5746	0.009612	0.032241	0.906696	627	3	2.5746
SHANK1	4	0.84266	0.85116	1	15191	1	2.4599	0.0096433	0.032349	0.906696	628	3	2.4599
BMP2	4	0.97387	0.97382	1	17547	0	1.7305	0.0096511	0.032374	0.906696	629	4	1.7305
FAM115A	4	0.11738	0.25125	0.994418	4496	1	1.7939	0.0096511	0.032374	0.906696	630	3	1.7939
WDFY3	4	0.99034	0.99042	1	17842	0	1.4615	0.0096644	0.032412	0.906696	631	4	1.4615
ZNHIT1	4	0.59038	0.72908	1	12907	1	2.18	0.0097004	0.032533	0.906696	632	3	2.18
SORT1	4	0.80681	0.82759	1	14743	1	2.5557	0.009706	0.032557	0.906696	633	3	2.5557
PHGDH	4	0.95564	0.95549	1	17221	0	2.5546	0.0097147	0.03259	0.906696	634	3	2.5546
KIF18A	4	0.204	0.38576	0.996584	6856	2	-1.8987	0.0097359	0.032659	0.906696	635	2	-1.8987
P2RX7	4	0.99025	0.99033	1	17841	0	1.5446	0.0097455	0.03269	0.906696	636	4	1.5446
PODXL	4	0.2222	0.41235	0.998605	7308	1	2.6594	0.0097462	0.032692	0.906696	637	3	2.6594
CHP2	4	0.58363	0.72507	1	12838	2	1.4047	0.0097646	0.03275	0.906696	638	2	1.4047
TSC1	4	0.71208	0.77749	1	13815	1	2.4273	0.0097776	0.032795	0.906696	639	3	2.4273
PRG2	4	0.98833	0.98842	1	17800	0	2.5605	0.0097835	0.032815	0.906696	640	4	2.5605
RTFDC1	4	0.20787	0.39146	0.996858	6953	2	-1.6409	0.0097925	0.032845	0.906696	641	2	-1.6409
STX18	4	0.67855	0.76283	1	13526	1	2.5452	0.0097972	0.03286	0.906696	642	3	2.5452
OR2J3	4	0.36848	0.53763	1	9539	1	2.5342	0.0098295	0.032953	0.906696	643	3	2.5342
VPREB3	3	0.99014	0.99024	1	17840	0	1.8827	0.0098573	0.026446	0.906696	644	3	1.8827
C22orf31	4	0.96919	0.96908	1	17475	0	2.115	0.0098822	0.033118	0.906696	645	3	2.115
C1QTNF6	4	0.12135	0.25781	0.995367	4610	2	-1.1417	0.0098953	0.033162	0.906696	646	2	-1.1417
OR10A3	4	0.99009	0.99018	1	17839	0	2.2819	0.0099055	0.033192	0.906696	647	4	2.2819
JKAMP	4	0.29324	0.47318	1	8390	2	-1.7208	0.0099056	0.033192	0.906696	648	2	-1.7208
TECTB	4	0.85654	0.86158	1	15402	1	2.6599	0.0099133	0.033221	0.906696	649	3	2.6599
PCDHA3	4	0.99008	0.99017	1	17838	0	1.4797	0.0099198	0.033242	0.906696	650	4	1.4797
GPR137B	4	0.99008	0.99017	1	17837	0	1.4045	0.0099216	0.033248	0.906696	651	4	1.4045
HIST1H4C	3	0.254	0.38887	0.996711	7808	1	3.0537	0.00994	0.026658	0.906696	652	2	3.0537
CRYGD	4	0.053996	0.14185	0.968215	2602	2	-1.7023	0.0099621	0.033361	0.907439	653	2	-1.7023
ZNF668	4	0.99003	0.99012	1	17835	0	1.372	0.0099665	0.033376	0.907439	654	4	1.372
PRSS33	4	0.98991	0.98999	1	17833	0	2.0523	0.010019	0.033533	0.907796	655	4	2.0523
CLEC2B	4	0.98107	0.98114	1	17659	0	2.1326	0.010021	0.03354	0.907796	656	4	2.1326
KRT73	4	0.66977	0.7592	1	13460	1	1.6916	0.010075	0.033701	0.907822	657	2	1.6916
TMEM88	4	0.91283	0.91264	1	16385	0	2.5137	0.010088	0.033738	0.907822	658	3	2.5137
SLCO1B3	4	0.9899	0.98999	1	17832	0	1.4796	0.010097	0.033771	0.907822	659	4	1.4796
RNF182	4	0.9899	0.98998	1	17831	0	1.6713	0.010102	0.033785	0.907822	660	4	1.6713
TCF23	3	0.70534	0.72405	1	13745	1	2.9845	0.010106	0.027072	0.906696	661	2	2.9845
WSCD2	4	0.44474	0.60343	1	10680	1	1.737	0.010126	0.033855	0.907822	662	2	1.737
KCNAB2	4	0.97121	0.97115	1	17498	0	1.4808	0.010132	0.033876	0.907822	663	4	1.4808
TBL1XR1	4	0.22682	0.41712	0.998605	7382	2	-0.87737	0.010159	0.03398	0.907822	664	2	-0.87737
COL4A3	4	0.98981	0.9899	1	17830	0	1.2338	0.010188	0.03406	0.907822	665	4	1.2338
SLC16A7	4	0.19687	0.37526	0.996487	6648	2	-1.5837	0.010188	0.034063	0.907822	666	2	-1.5837
CCDC138	4	0.98981	0.9899	1	17829	0	1.8717	0.010191	0.034073	0.907822	667	4	1.8717
BRINP1	4	0.92215	0.92196	1	16568	0	2.391	0.010212	0.034131	0.907822	668	3	2.391
LDHC	4	0.98978	0.98986	1	17828	0	1.2163	0.010217	0.034145	0.907822	669	4	1.2163
C11orf24	4	0.84675	0.85413	1	15259	1	1.5953	0.010301	0.034428	0.913026	670	2	1.5953
TMEM205	4	0.98966	0.98976	1	17826	0	1.5259	0.010338	0.034527	0.913026	671	4	1.5259
VSX1	4	0.6024	0.73341	1	12976	1	2.377	0.010348	0.03456	0.913026	672	3	2.377
WIF1	4	0.94436	0.94423	1	17000	0	2.2703	0.010354	0.034576	0.913026	673	3	2.2703
NFKBIL1	4	0.79255	0.81902	1	14588	1	1.2566	0.010358	0.034593	0.913026	674	2	1.2566
DNASE1	4	0.27526	0.45806	1	8139	1	2.1442	0.010414	0.034762	0.915699	675	3	2.1442
KRTAP22-2	4	0.14004	0.28792	0.995889	5131	1	2.4043	0.010444	0.034851	0.915699	676	3	2.4043
HLA-DMA	4	0.49662	0.64842	1	11435	2	0.74215	0.010453	0.034886	0.915699	677	2	0.74215
CCDC25	4	0.95132	0.95122	1	17144	0	2.4128	0.010498	0.035014	0.915699	678	3	2.4128
HRG	4	0.9895	0.98961	1	17824	0	1.8847	0.010502	0.03503	0.915699	679	4	1.8847
RDH8	4	0.95503	0.95487	1	17210	0	2.4993	0.01051	0.035052	0.915699	680	3	2.4993
PSD2	4	0.68658	0.76631	1	13584	1	0.61675	0.010528	0.035108	0.915699	681	2	0.61675
STK32C	4	0.98947	0.98958	1	17822	0	1.6168	0.010528	0.035108	0.915699	682	4	1.6168
ITGB3	4	0.50588	0.65648	1	11593	1	2.4033	0.010543	0.035151	0.915699	683	3	2.4033
ADI1	4	0.85355	0.85923	1	15362	1	2.3036	0.010603	0.035346	0.919458	684	3	2.3036
PEX11A	4	0.18822	0.36225	0.996487	6428	1	2.4928	0.010636	0.03545	0.920828	685	3	2.4928
ZNF32	4	0.68726	0.7666	1	13590	1	0.1724	0.010669	0.035557	0.920955	686	1	0.1724
HSPA6	4	0.14648	0.29814	0.995889	5315	3	-2.9938	0.010669	0.035557	0.920955	687	1	-2.9938
ZFP64	4	0.96776	0.96767	1	17450	0	2.245	0.01069	0.035615	0.921154	688	3	2.245
RND3	4	0.98926	0.98938	1	17818	0	1.1701	0.010735	0.03576	0.922325	689	4	1.1701
TMEM231	4	0.98925	0.98937	1	17817	0	1.8987	0.010749	0.0358	0.922325	690	4	1.8987
GLIS3	4	0.91715	0.91694	1	16470	0	1.8186	0.010754	0.035814	0.922325	691	3	1.8186
CFI	4	0.9833	0.98337	1	17702	0	2.0675	0.010789	0.035932	0.923949	692	4	2.0675
PITRM1	4	0.93719	0.93704	1	16850	0	2.076	0.01081	0.035999	0.923949	693	3	2.076
IRG1	4	0.97661	0.97665	1	17590	0	2.3826	0.010823	0.036031	0.923949	694	4	2.3826
ACSM1	4	0.13093	0.27328	0.995889	4862	3	-4.4402	0.010867	0.036164	0.925999	695	1	-4.4402
SYTL3	4	0.93726	0.93712	1	16853	0	2.3732	0.010899	0.036275	0.925999	696	3	2.3732
ZBED5	4	0.98908	0.98921	1	17815	0	2.1161	0.010917	0.036334	0.925999	697	4	2.1161
MEIS3	3	0.010773	0.02879	0.875754	724	2	-3.4006	0.010921	0.029192	0.906696	698	1	-3.4006
LONRF1	4	0.15575	0.31261	0.996487	5572	2	-0.68621	0.010929	0.036374	0.925999	699	2	-0.68621
C19orf44	4	0.57149	0.71435	1	12640	2	0.040678	0.01098	0.036531	0.925999	700	2	0.040678
TTLL13	4	0.91827	0.91804	1	16495	0	2.6661	0.01101	0.03663	0.925999	701	3	2.6661
C1QB	4	0.84477	0.8527	1	15223	1	2.2921	0.011025	0.036682	0.925999	702	3	2.2921
TNS3	4	0.53174	0.67909	1	11985	1	1.7624	0.011036	0.036719	0.925999	703	3	1.7624
ESYT2	4	0.98896	0.98909	1	17813	0	1.6188	0.011041	0.036734	0.925999	704	4	1.6188
ABLIM3	4	0.98895	0.98908	1	17812	0	1.6195	0.011049	0.036756	0.925999	705	4	1.6195
CLEC4C	4	0.98893	0.98906	1	17811	0	1.662	0.011072	0.036827	0.925999	706	4	1.662
SUSD2	4	0.96088	0.96075	1	17331	0	2.1796	0.011088	0.036878	0.925999	707	3	2.1796
ATP4A	4	0.5382	0.68491	1	12086	1	1.8984	0.011093	0.036892	0.925999	708	3	1.8984
EVI2A	4	0.98885	0.98898	1	17810	0	1.3647	0.011148	0.037083	0.925999	709	4	1.3647
SLFN5	4	0.78521	0.81479	1	14499	1	2.334	0.011175	0.03716	0.925999	710	3	2.334
MANSC4	4	0.98882	0.98895	1	17809	0	1.4872	0.011181	0.03718	0.925999	711	4	1.4872
HDHD3	4	0.98881	0.98894	1	17808	0	1.2978	0.011191	0.037212	0.925999	712	4	1.2978
GRM7	4	0.052657	0.13939	0.967624	2556	1	1.5746	0.011226	0.037318	0.925999	713	2	1.5746
CD9	4	0.69982	0.77206	1	13691	1	1.7687	0.011262	0.03742	0.925999	714	3	1.7687
NEU1	4	0.54444	0.69044	1	12188	1	2.353	0.011268	0.037437	0.925999	715	3	2.353
TMPRSS12	4	0.41084	0.57417	1	10171	2	-0.37092	0.011275	0.037461	0.925999	716	2	-0.37092
ATP10A	4	0.98872	0.98886	1	17805	0	1.4565	0.011275	0.037463	0.925999	717	4	1.4565
CNOT1	4	0.35806	0.52867	1	9392	2	-0.47246	0.011296	0.037532	0.925999	718	2	-0.47246
KRT33B	4	0.9887	0.98884	1	17804	0	1.4052	0.011299	0.03754	0.925999	719	4	1.4052
GPLD1	4	0.72865	0.78535	1	13969	1	2.4212	0.01132	0.037602	0.925999	720	3	2.4212
TXNRD3	4	0.72129	0.78184	1	13899	1	2.1727	0.011329	0.037633	0.925999	721	3	2.1727
EIF4B	4	0.11598	0.24894	0.994258	4460	1	2.1951	0.011373	0.037764	0.925999	722	3	2.1951
ZDHHC5	4	0.61402	0.73767	1	13059	1	2.446	0.01138	0.03778	0.925999	723	3	2.446
KIAA1468	4	0.97292	0.97289	1	17532	0	1.3401	0.011432	0.03794	0.925999	724	4	1.3401
SPAM1	4	0.98075	0.98083	1	17655	0	2.3245	0.011485	0.038099	0.925999	725	4	2.3245
SS18L1	4	0.051001	0.13629	0.965562	2500	2	-2.7268	0.011488	0.038112	0.925999	726	2	-2.7268
GPS1	4	0.98851	0.98862	1	17803	0	1.2533	0.011495	0.03813	0.925999	727	4	1.2533
HTR3E	4	0.98851	0.98862	1	17802	0	1.7499	0.011495	0.03813	0.925999	728	4	1.7499
GRIN2A	4	0.43415	0.59436	1	10509	2	-0.24662	0.01152	0.038226	0.925999	729	2	-0.24662
MROH9	4	0.08797	0.20184	0.992462	3610	2	-2.3867	0.011545	0.038299	0.925999	730	2	-2.3867
MAGEB16	4	0.92844	0.92821	1	16693	0	2.0353	0.011555	0.038329	0.925999	731	3	2.0353
RPL3L	4	0.95861	0.95852	1	17276	0	1.8891	0.011601	0.03846	0.925999	732	2	1.8891
SDS	4	0.82961	0.84208	1	15022	1	2.1678	0.011658	0.038628	0.925999	733	3	2.1678
ZNF707	4	0.96743	0.96734	1	17441	0	2.3696	0.011661	0.038635	0.925999	734	3	2.3696
SART1	4	0.98833	0.98841	1	17799	0	1.7744	0.011673	0.038669	0.925999	735	4	1.7744
PATE2	4	0.98831	0.9884	1	17798	0	1.5207	0.011685	0.038709	0.925999	736	4	1.5207
TMUB1	4	0.9756	0.97558	1	17578	0	2.0638	0.011699	0.038756	0.925999	737	4	2.0638
IMMP1L	3	0.88123	0.88121	1	15794	0	2.9696	0.0117	0.031077	0.906696	738	2	2.9696
ZNF605	4	0.053905	0.14169	0.968215	2596	2	-2.2036	0.011714	0.038797	0.925999	739	2	-2.2036
CCNE2	4	0.79889	0.82281	1	14655	1	2.1322	0.011725	0.038829	0.925999	740	3	2.1322
HPS3	3	0.97566	0.97589	1	17580	0	3.0248	0.011725	0.031127	0.906696	741	3	3.0248
EPHB1	4	0.37465	0.54294	1	9650	1	2.2144	0.011741	0.03888	0.925999	742	3	2.2144
ZW10	4	0.92053	0.92032	1	16530	0	2.5359	0.011744	0.038889	0.925999	743	3	2.5359
HNRNPH3	4	0.21891	0.40765	0.998494	7220	1	0.36881	0.011827	0.039153	0.925999	744	2	0.36881
TDRD15	4	0.89385	0.89357	1	16041	1	1.9779	0.011846	0.039215	0.925999	745	3	1.9779
TTC3	4	0.10725	0.23453	0.993052	4192	2	-3.1024	0.011883	0.039321	0.925999	746	1	-3.1024
GATAD1	4	0.98812	0.98821	1	17797	0	2.4749	0.011885	0.039325	0.925999	747	4	2.4749
C14orf119	4	0.33998	0.51307	1	9141	2	-0.606	0.011896	0.039362	0.925999	748	2	-0.606
ISG20	4	0.4851	0.6385	1	11278	1	2.093	0.01191	0.039413	0.925999	749	3	2.093
EBF2	4	0.27022	0.45372	1	8058	1	2.1091	0.011913	0.039421	0.925999	750	3	2.1091
MRI1	4	0.88856	0.88854	1	15939	1	2.1106	0.011945	0.039518	0.925999	751	3	2.1106
VHLL	4	0.94486	0.94468	1	17012	0	2.2585	0.011953	0.03954	0.925999	752	3	2.2585
BCL10	4	0.12477	0.26334	0.995889	4701	2	-1.2152	0.011968	0.039583	0.925999	753	2	-1.2152
GZMB	4	0.92643	0.92619	1	16653	0	2.3362	0.011982	0.039631	0.925999	754	3	2.3362
MLH3	4	0.43595	0.59589	1	10538	1	1.528	0.011996	0.039673	0.925999	755	3	1.528
DUSP22	4	0.9847	0.98476	1	17734	0	2.619	0.012025	0.039761	0.925999	756	4	2.619
YAP1	4	0.24096	0.42902	0.998605	7597	2	-1.663	0.012053	0.039831	0.925999	757	2	-1.663
GOLT1A	4	0.98792	0.988	1	17795	0	1.6789	0.012083	0.039922	0.925999	758	4	1.6789
DCAF13	4	0.17912	0.34855	0.996487	6182	1	2.1902	0.012083	0.039922	0.925999	759	3	2.1902
DIP2C	4	0.98789	0.98798	1	17794	0	1.1747	0.012108	0.040006	0.925999	760	4	1.1747
SBSN	4	0.96055	0.96043	1	17321	0	2.0566	0.012126	0.040071	0.925999	761	3	2.0566
UBL3	4	0.98786	0.98795	1	17793	0	1.416	0.012139	0.040102	0.925999	762	4	1.416
C11orf80	4	0.51253	0.66227	1	11680	1	2.784	0.012147	0.040127	0.925999	763	3	2.784
ITFG2	4	0.50179	0.65286	1	11523	1	1.7676	0.012162	0.04017	0.925999	764	2	1.7676
UBL5	4	0.47708	0.63156	1	11156	2	-1.2869	0.012166	0.040187	0.925999	765	1	-1.2869
SELPLG	4	0.87771	0.87877	1	15724	1	2.0754	0.012169	0.040191	0.925999	766	3	2.0754
KIAA1024L	4	0.53019	0.67777	1	11957	1	1.6227	0.012191	0.040255	0.925999	767	2	1.6227
MPL	4	0.7557	0.7988	1	14207	1	0.89992	0.012222	0.040352	0.925999	768	3	0.89992
EN1	4	0.98778	0.98786	1	17791	0	1.2784	0.012223	0.040356	0.925999	769	4	1.2784
ZIC4	4	0.71294	0.77789	1	13820	1	1.6754	0.012249	0.040437	0.925999	770	2	1.6754
C19orf52	4	0.70631	0.77493	1	13758	1	2.2807	0.012251	0.040446	0.925999	771	3	2.2807
ABCA7	4	0.89165	0.89148	1	16001	1	1.9473	0.012263	0.040482	0.925999	772	3	1.9473
PIGT	4	0.84292	0.85134	1	15197	1	2.1398	0.012279	0.040522	0.925999	773	3	2.1398
KRT80	4	0.8907	0.89053	1	15979	1	2.4769	0.012321	0.040645	0.927435	774	3	2.4769
BANP	3	0.24624	0.37992	0.996487	7680	1	1.6031	0.012363	0.032733	0.906696	775	2	1.6031
BCL2L14	4	0.1678	0.33119	0.996487	5884	2	-1.068	0.012394	0.040871	0.927435	776	2	-1.068
ARFRP1	4	0.98757	0.98766	1	17790	0	1.4513	0.012427	0.040965	0.927435	777	4	1.4513
CLIC1	4	0.96439	0.96432	1	17393	0	2.2307	0.012431	0.040984	0.927435	778	3	2.2307
GLI1	4	0.938	0.93788	1	16865	0	1.3655	0.012448	0.041034	0.927435	779	3	1.3655
SOWAHD	4	0.98754	0.98763	1	17789	0	1.9139	0.012461	0.041076	0.927435	780	4	1.9139
BPIFB6	4	0.57623	0.71855	1	12719	1	1.8048	0.012496	0.041194	0.927435	781	2	1.8048
CCK	4	0.72273	0.78251	1	13915	1	2.2073	0.012504	0.041222	0.927435	782	3	2.2073
SGIP1	4	0.98745	0.98754	1	17788	0	1.9089	0.012553	0.041363	0.927435	783	4	1.9089
KEL	4	0.91238	0.9122	1	16368	0	0.65318	0.012561	0.041381	0.927435	784	3	0.65318
SLC25A11	4	0.98741	0.9875	1	17787	0	1.0877	0.012587	0.041467	0.927435	785	4	1.0877
ZNF432	4	0.98739	0.98748	1	17786	0	1.2836	0.012606	0.041532	0.927435	786	4	1.2836
FOSL1	4	0.95943	0.95931	1	17295	0	2.4711	0.012617	0.041576	0.927435	787	3	2.4711
CBX4	4	0.64476	0.74928	1	13276	1	1.0482	0.012674	0.04175	0.927435	788	3	1.0482
OR2B6	4	0.7756	0.8094	1	14403	1	2.1936	0.012687	0.041791	0.927435	789	3	2.1936
TMEM126A	4	0.9873	0.98738	1	17785	0	1.1426	0.012699	0.041827	0.927435	790	4	1.1426
FAM103A1	4	0.40865	0.57229	1	10134	1	2.1164	0.012704	0.04184	0.927435	791	3	2.1164
MED12L	4	0.70738	0.77541	1	13765	1	1.1909	0.01273	0.041929	0.927435	792	3	1.1909
ELOVL6	4	0.98726	0.98734	1	17784	0	1.6417	0.012737	0.041939	0.927435	793	4	1.6417
FAM71A	4	0.98723	0.98731	1	17782	0	2.1626	0.012772	0.042051	0.927435	794	4	2.1626
SATB2	4	0.78748	0.81611	1	14523	1	2.1858	0.012772	0.042051	0.927435	795	3	2.1858
ADAM11	4	0.45917	0.61603	1	10887	2	-1.6765	0.012787	0.042094	0.927435	796	1	-1.6765
C8orf12	4	0.9872	0.98729	1	17781	0	1.9184	0.012796	0.042119	0.927435	797	4	1.9184
DPCD	4	0.50805	0.65834	1	11621	1	0.57038	0.012871	0.042362	0.927435	798	2	0.57038
NT5C3A	4	0.28804	0.46882	1	8311	2	-1.4544	0.012871	0.042362	0.927435	799	2	-1.4544
DEFB113	4	0.8819	0.8824	1	15805	1	2.0664	0.012916	0.042497	0.927435	800	3	2.0664
CDK5RAP1	4	0.021471	0.068045	0.923759	1308	3	-5.6214	0.012956	0.04264	0.927435	801	1	-5.6214
FABP3	4	0.30346	0.48188	1	8539	2	0.5817	0.013012	0.042801	0.927435	802	2	0.5817
RHOD	4	0.40336	0.56773	1	10051	2	-0.50192	0.013013	0.042803	0.927435	803	2	-0.50192
UPK3B	4	0.016168	0.052552	0.902485	1024	1	2.2628	0.013046	0.042908	0.927435	804	3	2.2628
PTPRG	4	0.95392	0.95377	1	17195	0	2.2518	0.013067	0.042977	0.927435	805	3	2.2518
C9	4	0.26505	0.4494	1	7987	2	0.20917	0.013069	0.042983	0.927435	806	2	0.20917
SHROOM3	4	0.98691	0.98698	1	17780	0	1.5817	0.013093	0.043055	0.927435	807	4	1.5817
STXBP1	4	0.46464	0.62078	1	10967	1	2.4024	0.013102	0.043087	0.927435	808	3	2.4024
RBBP4	4	0.98689	0.98696	1	17779	0	1.7305	0.013109	0.043116	0.927435	809	4	1.7305
ZBTB3	4	0.11213	0.2427	0.993052	4351	2	1.0395	0.013125	0.043159	0.927435	810	2	1.0395
FAM13C	4	0.92624	0.92602	1	16648	0	1.0547	0.013125	0.043159	0.927435	811	2	1.0547
ARHGAP33	4	0.53453	0.68164	1	12033	2	1.105	0.013147	0.043221	0.927435	812	2	1.105
MREG	4	0.98683	0.9869	1	17778	0	1.4587	0.013166	0.043273	0.927435	813	4	1.4587
GCA	4	0.98682	0.9869	1	17777	0	1.0423	0.013175	0.0433	0.927435	814	4	1.0423
B4GALT5	4	0.93485	0.93463	1	16821	0	1.6112	0.013177	0.043307	0.927435	815	2	1.6112
ZYG11A	4	0.98682	0.98689	1	17776	0	2.1773	0.01318	0.043313	0.927435	816	4	2.1773
ITLN2	4	0.28149	0.46329	1	8227	1	0.12642	0.013182	0.043317	0.927435	817	1	0.12642
SLIT3	4	0.53696	0.6838	1	12068	1	2.4034	0.013192	0.043353	0.927435	818	3	2.4034
TNIK	4	0.17904	0.34845	0.996487	6179	2	-1.0969	0.013215	0.043417	0.927435	819	2	-1.0969
CD248	4	0.61416	0.73772	1	13061	1	1.2764	0.013238	0.043502	0.927435	820	3	1.2764
IKZF3	4	0.98675	0.98682	1	17775	0	1.2945	0.013253	0.043549	0.927435	821	4	1.2945
HNRNPL	4	0.52237	0.67092	1	11833	2	0.99321	0.01332	0.043761	0.927435	822	2	0.99321
MPLKIP	4	0.30159	0.48028	1	8509	2	-0.7983	0.013328	0.043783	0.927435	823	2	-0.7983
BTNL9	4	0.56596	0.7095	1	12544	1	2.3957	0.013335	0.043805	0.927435	824	3	2.3957
PLEKHA7	4	0.98661	0.98667	1	17773	0	1.3592	0.013389	0.043983	0.927435	825	4	1.3592
ZNF623	4	0.33981	0.51291	1	9136	2	0.57066	0.013396	0.044008	0.927435	826	2	0.57066
TMEM41A	4	0.91744	0.91725	1	16476	0	2.3868	0.013405	0.044036	0.927435	827	3	2.3868
CALR	4	0.11208	0.24263	0.993052	4347	3	-4.3181	0.013407	0.044044	0.927435	828	1	-4.3181
PRELP	4	0.98655	0.98661	1	17772	0	2.0521	0.013454	0.044183	0.927435	829	4	2.0521
PICK1	4	0.5885	0.72842	1	12896	1	2.2298	0.013517	0.044382	0.927435	830	3	2.2298
PPM1G	4	0.19857	0.37773	0.996487	6707	3	-1.9183	0.01352	0.04439	0.927435	831	1	-1.9183
FHIT	4	0.98644	0.98651	1	17771	0	1.8856	0.01356	0.044508	0.927435	832	4	1.8856
ARHGAP29	4	0.46168	0.61821	1	10928	1	2.1362	0.013563	0.044514	0.927435	833	3	2.1362
ST3GAL2	4	0.98644	0.9865	1	17770	0	1.7409	0.013565	0.044517	0.927435	834	4	1.7409
CNOT2	4	0.98643	0.9865	1	17769	0	2.315	0.013569	0.04453	0.927435	835	4	2.315
NOL6	4	0.15029	0.30404	0.996094	5423	2	-1.2949	0.013576	0.044552	0.927435	836	2	-1.2949
WDR87	4	0.84566	0.85331	1	15237	1	1.7655	0.013577	0.044554	0.927435	837	2	1.7655
SPAG4	4	0.37998	0.5475	1	9736	1	1.3207	0.013633	0.044731	0.927435	838	2	1.3207
TEX36	4	0.98635	0.98641	1	17767	0	1.5458	0.013651	0.044784	0.927435	839	4	1.5458
STK16	4	0.88253	0.88296	1	15818	1	2.5062	0.013656	0.0448	0.927435	840	3	2.5062
C1orf172	4	0.98634	0.9864	1	17766	0	1.7244	0.01366	0.044817	0.927435	841	4	1.7244
DCHS2	4	0.068482	0.16783	0.990486	3022	2	-1.286	0.013661	0.044818	0.927435	842	2	-1.286
CLCA4	4	0.72944	0.78573	1	13977	1	2.055	0.01368	0.044879	0.927435	843	3	2.055
KIF20A	4	0.84136	0.85022	1	15166	1	1.9717	0.013689	0.044905	0.927435	844	3	1.9717
STRIP1	4	0.91519	0.91498	1	16436	0	2.1601	0.013691	0.044912	0.927435	845	3	2.1601
PACSIN2	4	0.98346	0.98354	1	17705	0	2.192	0.013716	0.044979	0.927435	846	4	2.192
GRAMD1B	4	0.98628	0.98634	1	17764	0	1.5413	0.013717	0.044982	0.927435	847	4	1.5413
KIAA2026	4	0.88486	0.88506	1	15866	1	2.1939	0.013737	0.045046	0.927435	848	3	2.1939
PANX3	4	0.91773	0.91751	1	16483	0	2.0551	0.013769	0.045144	0.927435	849	3	2.0551
OR4X2	4	0.9862	0.98626	1	17763	0	1.515	0.013802	0.045243	0.927435	850	4	1.515
RASL11A	4	0.19359	0.37035	0.996487	6563	2	-1.8177	0.013802	0.045244	0.927435	851	1	-1.8177
SELT	4	0.98619	0.98625	1	17762	0	1.7462	0.013811	0.045276	0.927435	852	4	1.7462
SERPINI1	4	0.97411	0.97405	1	17552	0	2.2089	0.013827	0.045324	0.927435	853	4	2.2089
STUB1	4	0.32272	0.49828	1	8840	1	1.4098	0.013837	0.045366	0.927435	854	2	1.4098
DIP2A	4	0.94305	0.9429	1	16973	0	2.4863	0.013841	0.045375	0.927435	855	3	2.4863
ANO1	4	0.1711	0.3363	0.996487	5967	1	2.2331	0.013845	0.045384	0.927435	856	3	2.2331
SIGMAR1	3	0.38572	0.53551	1	9813	1	0.33379	0.013845	0.036435	0.925999	857	1	0.33379
DSN1	4	0.97452	0.9745	1	17558	0	1.9709	0.013858	0.045431	0.927435	858	4	1.9709
SESN1	4	0.96126	0.96114	1	17340	0	2.1575	0.013863	0.045445	0.927435	859	3	2.1575
SETDB2	4	0.69321	0.76916	1	13634	1	2.1138	0.013877	0.045482	0.927435	860	3	2.1138
LRRFIP2	4	0.9861	0.98617	1	17761	0	1.3306	0.013899	0.045549	0.927435	861	4	1.3306
CSTF2	4	0.98609	0.98616	1	17760	0	1.3172	0.01391	0.045587	0.927435	862	4	1.3172
CC2D2B	4	0.98608	0.98615	1	17759	0	1.3245	0.013922	0.045627	0.927435	863	4	1.3245
LHFPL3	4	0.46107	0.61767	1	10919	1	2.309	0.013938	0.045672	0.927435	864	3	2.309
PICALM	4	0.97323	0.97318	1	17539	0	2.2768	0.013952	0.045714	0.927435	865	4	2.2768
TMEM81	4	0.29177	0.47196	1	8366	2	-1.9227	0.013971	0.045771	0.927435	866	2	-1.9227
C8orf31	4	0.98599	0.98605	1	17758	0	1.7831	0.014014	0.045905	0.927435	867	4	1.7831
DCLK1	4	0.73126	0.78658	1	13995	1	0.26105	0.014028	0.04594	0.927435	868	2	0.26105
HORMAD2	4	0.25779	0.44321	0.998605	7879	1	2.3111	0.014028	0.045941	0.927435	869	3	2.3111
BLK	4	0.21875	0.40741	0.998494	7217	1	1.6797	0.014029	0.045944	0.927435	870	2	1.6797
SPRYD7	4	0.98596	0.98603	1	17757	0	1.5824	0.014042	0.045979	0.927435	871	4	1.5824
WFDC2	4	0.7631	0.80269	1	14289	1	0.95316	0.014084	0.046118	0.929056	872	3	0.95316
MAPK15	4	0.9859	0.98597	1	17755	0	1.6188	0.014099	0.046165	0.929056	873	4	1.6188
TM9SF3	4	0.92797	0.92769	1	16683	0	1.995	0.014115	0.046213	0.929056	874	3	1.995
ARFIP2	4	0.64875	0.75083	1	13305	1	1.4058	0.01414	0.046295	0.929164	875	2	1.4058
YIPF3	4	0.33671	0.51025	1	9076	2	0.1701	0.014197	0.046466	0.929164	876	2	0.1701
DACT2	4	0.81108	0.83021	1	14794	1	1.7051	0.014207	0.0465	0.929164	877	2	1.7051
DHCR24	4	0.37216	0.54076	1	9601	2	-0.62839	0.014215	0.046523	0.929164	878	2	-0.62839
SYNJ1	4	0.98577	0.98584	1	17754	0	2.0833	0.014227	0.046553	0.929164	879	4	2.0833
PALLD	4	0.83149	0.8434	1	15044	1	2.3107	0.014239	0.046602	0.929164	880	3	2.3107
SLC23A3	4	0.78019	0.81195	1	14447	1	-0.49125	0.014253	0.046649	0.929164	881	2	-0.49125
WWP1	4	0.80962	0.82933	1	14774	1	2.0068	0.014271	0.046701	0.929164	882	3	2.0068
SLC6A12	4	0.008774	0.029639	0.875754	596	2	-0.56192	0.014285	0.046752	0.929164	883	2	-0.56192
EDARADD	4	0.68218	0.76439	1	13550	1	2.1689	0.014293	0.046784	0.929164	884	3	2.1689
RGS18	3	0.98569	0.98583	1	17753	0	1.8783	0.014306	0.03761	0.925999	885	3	1.8783
FUBP3	4	0.36012	0.53046	1	9422	1	0.88713	0.014309	0.046832	0.929164	886	2	0.88713
VEGFA	4	0.98569	0.98576	1	17752	0	1.8256	0.014311	0.046837	0.929164	887	4	1.8256
PCK1	4	0.47438	0.6292	1	11112	1	0.64435	0.014422	0.047191	0.934943	888	2	0.64435
PRELID2	4	0.98557	0.98564	1	17751	0	1.5284	0.014434	0.047231	0.934943	889	4	1.5284
GPAA1	4	0.96241	0.96231	1	17362	0	2.0551	0.014479	0.047378	0.935606	890	3	2.0551
SESTD1	4	0.9855	0.98557	1	17750	0	1.9811	0.014498	0.047437	0.935606	891	4	1.9811
SERPINA3	4	0.96691	0.96682	1	17435	0	2.1526	0.014511	0.047472	0.935606	892	3	2.1526
PIGO	4	0.98544	0.9855	1	17749	0	1.6292	0.014563	0.047641	0.93615	893	4	1.6292
CDC37	4	0.084847	0.19652	0.992462	3510	1	2.2382	0.014565	0.047648	0.93615	894	3	2.2382
CCNYL1	4	0.98543	0.98549	1	17747	0	1.8827	0.01457	0.047655	0.93615	895	4	1.8827
PTPN11	3	0.98543	0.98557	1	17746	0	1.9442	0.014573	0.038275	0.925999	896	3	1.9442
AGPAT1	4	0.98539	0.98545	1	17745	0	1.3845	0.014606	0.047755	0.936785	897	4	1.3845
DVL2	4	0.39599	0.56134	1	9951	2	-1.3914	0.014648	0.047883	0.936785	898	2	-1.3914
WRB	4	0.98534	0.9854	1	17744	0	1.3281	0.014659	0.04791	0.936785	899	4	1.3281
OR7A5	4	0.98534	0.9854	1	17743	0	1.8942	0.014661	0.04792	0.936785	900	4	1.8942
ZSCAN4	4	0.6712	0.75979	1	13474	1	2.1414	0.014668	0.047947	0.936785	901	3	2.1414
COL2A1	4	0.68376	0.76508	1	13563	1	1.3176	0.014704	0.048048	0.937267	902	3	1.3176
ALKBH2	4	0.98458	0.98465	1	17729	0	2.0904	0.014777	0.048265	0.937267	903	4	2.0904
GLS2	4	0.66762	0.75831	1	13444	1	2.2479	0.014787	0.048295	0.937267	904	3	2.2479
GYPA	3	0.98521	0.98536	1	17742	0	1.5244	0.014788	0.038796	0.925999	905	3	1.5244
GNA12	4	0.49711	0.64883	1	11442	1	2.1054	0.014792	0.048317	0.937267	906	3	2.1054
USP20	4	0.72175	0.78202	1	13906	1	1.7633	0.014795	0.048323	0.937267	907	2	1.7633
PPIL6	4	0.5685	0.7117	1	12596	1	0.3407	0.014817	0.048401	0.937267	908	1	0.3407
YIPF7	4	0.98517	0.98524	1	17741	0	1.2443	0.014827	0.048437	0.937267	909	4	1.2443
KIAA2022	4	0.98516	0.98523	1	17740	0	1.5979	0.014839	0.048473	0.937267	910	4	1.5979
CPN1	4	0.38866	0.55498	1	9849	1	2.366	0.01486	0.048551	0.937267	911	3	2.366
PFN2	4	0.042329	0.12037	0.955524	2217	2	-1.8915	0.014873	0.0486	0.937267	912	2	-1.8915
SYCN	4	0.70189	0.77296	1	13710	1	2.5576	0.01489	0.048654	0.937267	913	3	2.5576
C6orf58	4	0.93438	0.93415	1	16806	0	2.2839	0.014905	0.048696	0.937267	914	3	2.2839
GAMT	4	0.98508	0.98516	1	17739	0	2.1416	0.014918	0.048739	0.937267	915	4	2.1416
NUP133	4	0.98508	0.98516	1	17738	0	1.0806	0.014918	0.048739	0.937267	916	4	1.0806
TRPM3	4	0.020255	0.064571	0.923536	1241	3	-5.7953	0.014929	0.048772	0.937267	917	1	-5.7953
NR4A3	4	0.81745	0.83424	1	14880	1	1.5709	0.014969	0.048899	0.937267	918	2	1.5709
CCNC	4	0.84585	0.85346	1	15241	1	2.0302	0.014972	0.048906	0.937267	919	3	2.0302
CREB3L4	4	0.16644	0.32914	0.996487	5851	1	2.2372	0.015078	0.049228	0.940035	920	3	2.2372
CCDC88A	4	0.88129	0.88184	1	15795	1	2.14	0.015085	0.04925	0.940035	921	3	2.14
ULK2	4	0.33898	0.51221	1	9121	2	-1.839	0.015098	0.049287	0.940035	922	2	-1.839
TLK2	3	0.9849	0.98506	1	17737	0	2.0252	0.015099	0.039565	0.925999	923	3	2.0252
RPS6KB1	4	0.44243	0.60148	1	10639	1	2.4809	0.015113	0.049334	0.940035	924	3	2.4809
LRRC10B	3	0.38255	0.53205	1	9770	2	-0.83313	0.015115	0.039601	0.925999	925	1	-0.83313
LAMA3	4	0.35306	0.52435	1	9324	1	2.0454	0.015146	0.049436	0.940035	926	3	2.0454
EXOSC2	4	0.19014	0.36516	0.996487	6480	2	-0.50991	0.015155	0.049454	0.940035	927	2	-0.50991
SMIM15	3	0.83744	0.83734	1	15109	0	2.4223	0.015178	0.039764	0.925999	928	2	2.4223
SYNE1	4	0.98482	0.98488	1	17736	0	1.4433	0.015179	0.049527	0.940035	929	4	1.4433
LINC00632	4	0.55614	0.70085	1	12390	1	2.2303	0.01518	0.04953	0.940035	930	3	2.2303
POLN	4	0.45545	0.61283	1	10844	1	2.0037	0.015184	0.04954	0.940035	931	3	2.0037
ODF2	4	0.24753	0.43449	0.998605	7691	2	-0.85545	0.015211	0.049618	0.940035	932	2	-0.85545
PIGW	4	0.52557	0.67376	1	11878	2	0.94054	0.015233	0.04968	0.940035	933	2	0.94054
KCNN2	4	0.98474	0.9848	1	17735	0	2.0479	0.015258	0.049771	0.940035	934	4	2.0479
SRR	4	0.97579	0.9758	1	17583	0	1.0316	0.015267	0.049793	0.940035	935	4	1.0316
TPD52L3	4	0.41799	0.58041	1	10279	1	2.2232	0.015279	0.049827	0.940035	936	3	2.2232
UPP1	4	0.98468	0.98475	1	17732	0	2.0501	0.01532	0.049964	0.940035	937	4	2.0501
PRKD2	4	0.70955	0.77639	1	13790	1	1.4847	0.015324	0.049976	0.940035	938	3	1.4847
FAM102A	4	0.57208	0.71484	1	12649	1	2.1327	0.015359	0.050076	0.940035	939	3	2.1327
FKBP1B	3	0.86242	0.86234	1	15486	0	1.3552	0.015369	0.040221	0.925999	940	2	1.3552
FAM65A	4	0.95038	0.95028	1	17121	0	1.912	0.015369	0.050105	0.940035	941	3	1.912
PITPNM1	4	0.19253	0.3688	0.996487	6538	2	-2.1517	0.01538	0.050138	0.940035	942	2	-2.1517
TRAM2	4	0.98461	0.98468	1	17731	0	1.4313	0.01539	0.050163	0.940035	943	4	1.4313
OCLN	4	0.98459	0.98467	1	17730	0	1.5146	0.015407	0.050214	0.940035	944	4	1.5146
AADAC	4	0.98457	0.98465	1	17728	0	1.3055	0.015429	0.050282	0.940035	945	4	1.3055
ZWINT	4	0.95273	0.95258	1	17169	0	1.7107	0.015436	0.0503	0.940035	946	3	1.7107
PRKCDBP	4	0.41266	0.57574	1	10201	1	1.5771	0.015493	0.050479	0.941203	947	3	1.5771
ABCB1	4	0.95491	0.95473	1	17208	0	2.0888	0.015506	0.050519	0.941203	948	3	2.0888
LPAR6	4	0.98446	0.98453	1	17727	0	1.7456	0.01554	0.05063	0.941203	949	4	1.7456
TRMT5	4	0.16303	0.32393	0.996487	5767	3	-3.0384	0.015549	0.050661	0.941203	950	1	-3.0384
AQP8	4	0.80632	0.8273	1	14737	1	2.552	0.015555	0.050682	0.941203	951	3	2.552
ZNF786	4	0.0027037	0.0096024	0.773891	217	1	1.9072	0.015612	0.050846	0.941203	952	2	1.9072
ISL2	4	0.98437	0.98443	1	17726	0	1.7839	0.015627	0.050899	0.941203	953	4	1.7839
LINGO2	4	0.98434	0.98441	1	17725	0	1.3562	0.015655	0.050981	0.941203	954	4	1.3562
LRCH3	4	0.98434	0.98441	1	17724	0	1.503	0.01566	0.050997	0.941203	955	4	1.503
USP24	4	0.093129	0.21071	0.992667	3768	3	-3.3535	0.015661	0.051003	0.941203	956	1	-3.3535
LRTOMT	4	0.98433	0.9844	1	17723	0	1.2814	0.015668	0.051016	0.941203	957	4	1.2814
CLDND1	4	0.98432	0.98439	1	17722	0	1.7129	0.015675	0.051039	0.941203	958	4	1.7129
CCL13	4	0.9843	0.98437	1	17721	0	1.6969	0.015703	0.051126	0.941203	959	4	1.6969
OR7G2	3	0.9843	0.98445	1	17720	0	1.541	0.015705	0.041052	0.927435	960	3	1.541
RAB38	4	0.1258	0.265	0.995889	4722	2	-1.9225	0.015718	0.051166	0.941203	961	2	-1.9225
BST2	4	0.98428	0.98435	1	17719	0	1.4536	0.015723	0.051182	0.941203	962	4	1.4536
KPNA3	4	0.98426	0.98433	1	17718	0	1.8292	0.015736	0.05121	0.941203	963	4	1.8292
CENPP	4	0.2266	0.41694	0.998605	7378	1	2.0281	0.015749	0.051249	0.941203	964	3	2.0281
SH2D1B	4	0.88841	0.8884	1	15934	1	1.211	0.01583	0.051501	0.941289	965	3	1.211
ZNF530	4	0.58332	0.72478	1	12832	1	2.3677	0.015834	0.051512	0.941289	966	3	2.3677
TYMS	4	0.18395	0.35582	0.996487	6316	1	2.2514	0.015893	0.051689	0.941289	967	3	2.2514
C15orf60	4	0.9841	0.98416	1	17717	0	1.464	0.015901	0.051715	0.941289	968	4	1.464
REPS1	4	0.89953	0.8992	1	16130	0	2.4416	0.015929	0.051808	0.941289	969	3	2.4416
NXT1	4	0.29486	0.47448	1	8413	2	-2.2753	0.015943	0.051848	0.941289	970	1	-2.2753
RASAL2	4	0.98404	0.98411	1	17716	0	1.5425	0.01596	0.051911	0.941289	971	4	1.5425
FAM186B	4	0.25669	0.4423	0.998605	7853	1	0.32223	0.015999	0.052028	0.941289	972	2	0.32223
OR52E2	4	0.88063	0.88125	1	15781	1	2.5601	0.016027	0.052127	0.941289	973	3	2.5601
LY6G5B	4	0.6435	0.74878	1	13266	1	2.3096	0.016044	0.05218	0.941289	974	3	2.3096
TMEM59	4	0.21932	0.40824	0.998494	7233	3	-2.5149	0.016056	0.052223	0.941289	975	1	-2.5149
MAGEB3	4	0.9839	0.98396	1	17714	0	1.095	0.016096	0.05234	0.941289	976	4	1.095
MFAP2	4	0.30515	0.48328	1	8560	2	-2.2264	0.016112	0.052388	0.941289	977	1	-2.2264
RHOBTB2	4	0.94951	0.94942	1	17107	0	2.0215	0.016117	0.052397	0.941289	978	3	2.0215
HAMP	4	0.9279	0.92762	1	16680	0	2.3567	0.016134	0.052452	0.941289	979	3	2.3567
RHOBTB3	3	0.90373	0.90376	1	16204	0	2.7269	0.016152	0.042142	0.927435	980	2	2.7269
HTRA1	4	0.75943	0.80075	1	14254	1	1.9097	0.016168	0.052552	0.941289	981	3	1.9097
TMEM256-PLSCR3	4	0.98383	0.98387	1	17713	0	1.5154	0.016173	0.052567	0.941289	982	4	1.5154
CAPZA1	4	0.96765	0.96755	1	17449	0	2.3582	0.016176	0.05257	0.941289	983	3	2.3582
SPTY2D1	4	0.45813	0.61513	1	10868	2	-0.11728	0.016184	0.052592	0.941289	984	2	-0.11728
CACNA1A	4	0.1129	0.24395	0.993052	4370	2	-2.8351	0.016224	0.052731	0.941289	985	1	-2.8351
PRR7	3	0.90258	0.90264	1	16186	0	2.772	0.016277	0.042461	0.927435	986	2	2.772
KLK6	4	0.40149	0.56615	1	10025	2	-1.5662	0.016281	0.052898	0.941289	987	2	-1.5662
AURKC	4	0.98372	0.98377	1	17712	0	1.5802	0.016285	0.052909	0.941289	988	4	1.5802
MCCC1	4	0.2024	0.38344	0.996584	6816	1	2.0796	0.016287	0.052914	0.941289	989	3	2.0796
IPO5	4	0.91492	0.91471	1	16426	0	2.1247	0.016295	0.052939	0.941289	990	3	2.1247
KDELC2	4	0.9837	0.98376	1	17711	0	1.6074	0.016295	0.05294	0.941289	991	4	1.6074
DNAH11	4	0.38932	0.55556	1	9860	1	2.1155	0.016308	0.052983	0.941289	992	3	2.1155
IYD	4	0.73223	0.78705	1	14002	1	2.0718	0.016315	0.052999	0.941289	993	3	2.0718
C4B	1	0.98367	0.98375	1	17710	0	5.2756	0.016331	0.016211	0.906696	994	1	5.2756
FAAH	4	0.27291	0.45607	1	8105	2	-1.3635	0.016337	0.053051	0.941289	995	2	-1.3635
SLC6A14	4	0.98366	0.98372	1	17709	0	1.7423	0.016345	0.053079	0.941289	996	4	1.7423
C8orf17	4	0.9836	0.98367	1	17708	0	1.5211	0.016399	0.053221	0.941733	997	4	1.5211
MRPS31	4	0.87197	0.87393	1	15637	1	1.8451	0.016407	0.053247	0.941733	998	3	1.8451
LYSMD1	4	0.98359	0.98366	1	17707	0	1.647	0.016412	0.05326	0.941733	999	4	1.647
MYO1G	4	0.98353	0.9836	1	17706	0	1.7656	0.01647	0.053455	0.942629	1000	4	1.7656
PPP1R8	4	0.32468	0.49996	1	8871	1	1.9959	0.016478	0.053468	0.942629	1001	3	1.9959
EXOC3	4	0.05211	0.13835	0.966258	2538	2	-2.1582	0.016506	0.053553	0.943217	1002	2	-2.1582
MSH5	4	0.89107	0.8909	1	15987	1	1.63	0.016562	0.053716	0.944492	1003	2	1.63
ARF3	3	0.95473	0.95505	1	17207	0	1.4708	0.016595	0.043261	0.927435	1004	3	1.4708
EPAS1	4	0.9834	0.98348	1	17704	0	1.4704	0.0166	0.053823	0.944492	1005	4	1.4704
NPRL2	4	0.98339	0.98348	1	17703	0	1.4977	0.016607	0.053846	0.944492	1006	4	1.4977
SLC7A3	4	0.58472	0.72603	1	12859	1	1.7953	0.016618	0.053881	0.944492	1007	3	1.7953
HPDL	4	0.81113	0.83024	1	14796	1	1.9513	0.016632	0.053908	0.944492	1008	3	1.9513
TGIF2	4	0.55334	0.69838	1	12340	2	0.082822	0.016675	0.054035	0.944492	1009	2	0.082822
VMA21	4	0.89615	0.89584	1	16072	1	2.3243	0.016683	0.054059	0.944492	1010	3	2.3243
RASA2	4	0.44608	0.60459	1	10696	1	2.0418	0.016691	0.054081	0.944492	1011	3	2.0418
CERS6	4	0.98329	0.98337	1	17701	0	1.9301	0.01671	0.054136	0.944492	1012	4	1.9301
MTMR6	4	0.98328	0.98336	1	17700	0	1.2687	0.016715	0.054149	0.944492	1013	4	1.2687
KIAA0825	4	0.48593	0.63918	1	11285	1	2.0316	0.016776	0.054348	0.945554	1014	3	2.0316
FBXO40	4	0.018024	0.05803	0.911726	1126	2	-1.6151	0.016787	0.054376	0.945554	1015	2	-1.6151
OGFR	4	0.68231	0.76445	1	13552	1	2.217	0.016824	0.054492	0.945554	1016	3	2.217
TSN	4	0.3828	0.54996	1	9774	1	2.4527	0.016828	0.054505	0.945554	1017	3	2.4527
SLC4A2	4	0.98314	0.98323	1	17699	0	2.1208	0.016856	0.054585	0.945554	1018	4	2.1208
LEO1	4	0.48499	0.63842	1	11277	1	2.2647	0.016881	0.054666	0.945554	1019	3	2.2647
ZNF131	4	0.51585	0.66519	1	11730	1	1.4443	0.0169	0.05472	0.945554	1020	3	1.4443
NUP62CL	4	0.55263	0.69772	1	12329	1	2.0019	0.016901	0.054727	0.945554	1021	3	2.0019
KHDRBS2	4	0.42433	0.58585	1	10369	1	2.2512	0.016925	0.054799	0.945554	1022	3	2.2512
ANAPC13	4	0.17272	0.33876	0.996487	6012	3	-3.1576	0.016956	0.0549	0.945554	1023	1	-3.1576
NIF3L1	4	0.98302	0.98311	1	17698	0	1.8403	0.016981	0.054978	0.945554	1024	4	1.8403
PSMB10	4	0.98298	0.98307	1	17697	0	1.7409	0.017019	0.055096	0.945554	1025	4	1.7409
CDON	4	0.98296	0.98305	1	17696	0	2.1762	0.017043	0.05517	0.945554	1026	4	2.1762
CRYBA1	4	0.91372	0.91349	1	16400	0	0.21963	0.017068	0.05524	0.945554	1027	2	0.21963
RWDD1	4	0.98292	0.98301	1	17695	0	1.6557	0.017078	0.055267	0.945554	1028	4	1.6557
PRKCD	4	0.68689	0.76643	1	13589	1	1.9828	0.017081	0.055275	0.945554	1029	3	1.9828
JAKMIP3	4	0.38587	0.55257	1	9816	1	2.5127	0.01711	0.055369	0.945554	1030	3	2.5127
HJURP	4	0.10147	0.22479	0.992667	4025	2	-1.252	0.017119	0.055398	0.945554	1031	2	-1.252
KIAA2018	4	0.70151	0.77278	1	13709	1	2.3139	0.017122	0.055406	0.945554	1032	3	2.3139
ESX1	4	0.98288	0.98296	1	17694	0	1.6502	0.017124	0.055414	0.945554	1033	4	1.6502
OR2H2	4	0.87099	0.87312	1	15620	1	1.1007	0.017125	0.055415	0.945554	1034	3	1.1007
C1orf228	4	0.98285	0.98294	1	17693	0	0.97597	0.017146	0.055474	0.945554	1035	4	0.97597
SFRP2	4	0.84765	0.8548	1	15269	1	2.024	0.017159	0.055515	0.945554	1036	3	2.024
HECW1	4	0.96757	0.96747	1	17445	0	2.3007	0.017163	0.055524	0.945554	1037	3	2.3007
ZNF699	4	0.94144	0.9413	1	16935	0	2.2391	0.017179	0.055567	0.945554	1038	3	2.2391
C3orf65	4	0.75551	0.79871	1	14203	1	0.27589	0.017181	0.055572	0.945554	1039	2	0.27589
MRPS5	4	0.24287	0.4306	0.998605	7618	1	1.9833	0.017204	0.055637	0.945782	1040	3	1.9833
ZNF197	4	0.91419	0.91397	1	16412	0	0.035721	0.017237	0.055739	0.94645	1041	1	0.035721
MSN	4	0.11072	0.24034	0.993052	4304	1	1.9517	0.017261	0.055814	0.94645	1042	3	1.9517
TAS1R3	3	0.0042459	0.011744	0.800922	320	1	2.7262	0.01727	0.044902	0.927435	1043	2	2.7262
TEDDM1	4	0.98272	0.98279	1	17692	0	1.2654	0.017278	0.055871	0.94645	1044	4	1.2654
TOMM40L	4	0.98269	0.98276	1	17691	0	1.9625	0.017305	0.055949	0.94645	1045	4	1.9625
IL10RA	4	0.18939	0.36401	0.996487	6463	1	2.0765	0.017311	0.055964	0.94645	1046	3	2.0765
SPATA32	3	0.98266	0.98279	1	17690	0	1.6274	0.017342	0.045083	0.927435	1047	3	1.6274
GFER	4	0.2937	0.47355	1	8398	2	0.070304	0.01735	0.056083	0.94645	1048	2	0.070304
MUT	4	0.52385	0.67225	1	11850	2	0.91896	0.017356	0.056107	0.94645	1049	2	0.91896
PIP5K1C	4	0.33867	0.51195	1	9115	2	-2.0693	0.017406	0.056246	0.94645	1050	1	-2.0693
NFE2L3	4	0.45728	0.6144	1	10859	1	2.1358	0.017408	0.056252	0.94645	1051	3	2.1358
NEK9	4	0.40341	0.56777	1	10053	1	2.0921	0.017408	0.056252	0.94645	1052	3	2.0921
NEUROG3	4	0.98256	0.98263	1	17689	0	1.2392	0.017442	0.056349	0.94645	1053	4	1.2392
HSDL1	4	0.89844	0.89811	1	16109	1	2.0194	0.017447	0.056366	0.94645	1054	3	2.0194
ZFR2	4	0.98255	0.98262	1	17688	0	0.90578	0.017453	0.056381	0.94645	1055	4	0.90578
EPN2	4	0.12082	0.25693	0.995367	4590	1	2.3355	0.017484	0.056468	0.94645	1056	3	2.3355
CBX1	4	0.86508	0.8683	1	15529	1	1.8977	0.017501	0.056523	0.94645	1057	3	1.8977
SPDYC	4	0.33028	0.50479	1	8980	1	1.6193	0.017518	0.05657	0.94645	1058	3	1.6193
SMIM19	3	0.98247	0.98261	1	17687	0	1.7405	0.017532	0.045558	0.927435	1059	3	1.7405
POR	4	0.98247	0.98253	1	17686	0	1.6418	0.017535	0.056616	0.94645	1060	4	1.6418
MCEE	4	0.28252	0.46416	1	8241	2	-0.94759	0.01757	0.056719	0.94645	1061	2	-0.94759
ELAVL3	4	0.45513	0.61252	1	10836	1	1.8104	0.017575	0.056737	0.94645	1062	3	1.8104
BZW1	4	0.95097	0.95085	1	17137	0	2.1552	0.017584	0.05677	0.94645	1063	3	2.1552
SYT1	4	0.98107	0.98114	1	17658	0	2.027	0.017597	0.056803	0.94645	1064	4	2.027
BID	4	0.98236	0.98243	1	17685	0	1.92	0.017637	0.056914	0.94645	1065	4	1.92
ARNTL	4	0.91553	0.91532	1	16442	0	2.3927	0.017638	0.056919	0.94645	1066	3	2.3927
PLEKHS1	4	0.10533	0.23133	0.993052	4142	1	2.0236	0.017651	0.056943	0.94645	1067	3	2.0236
PCED1B	4	0.947	0.94691	1	17058	0	2.337	0.017687	0.05704	0.94645	1068	3	2.337
CELF5	4	0.91309	0.91286	1	16389	0	1.2793	0.017743	0.057204	0.946861	1069	3	1.2793
FBXO38	4	0.98225	0.98232	1	17684	0	1.7221	0.01775	0.057222	0.946861	1070	4	1.7221
KIT	4	0.91531	0.91511	1	16438	0	1.5638	0.017767	0.057276	0.946861	1071	2	1.5638
CD80	4	0.98223	0.9823	1	17682	0	1.2138	0.017772	0.05729	0.946861	1072	4	1.2138
HS6ST2	4	0.76416	0.80324	1	14301	1	0.15259	0.017799	0.057372	0.946861	1073	2	0.15259
RABGGTB	4	0.011457	0.038024	0.875754	765	2	-1.6238	0.017802	0.057379	0.946861	1074	2	-1.6238
PSG3	1	0.98216	0.98228	1	17681	0	4.7866	0.017841	0.017764	0.906696	1075	1	4.7866
VPREB1	4	0.14066	0.28892	0.995889	5143	3	-4.3031	0.017856	0.057537	0.948418	1076	1	-4.3031
PPP6R1	4	0.29238	0.47246	1	8375	2	-0.87149	0.017896	0.057659	0.948418	1077	2	-0.87149
DPEP3	4	0.88581	0.88596	1	15886	1	2.2604	0.017907	0.057689	0.948418	1078	3	2.2604
FAM210B	4	0.46409	0.62033	1	10963	1	1.231	0.017912	0.057702	0.948418	1079	3	1.231
TELO2	4	0.98207	0.98215	1	17680	0	0.98266	0.017925	0.057736	0.948418	1080	4	0.98266
PTDSS1	4	0.98204	0.98212	1	17679	0	1.3618	0.017959	0.057832	0.949131	1081	4	1.3618
KIR2DL1	2	0.98203	0.98195	1	17678	0	2.6036	0.017969	0.033477	0.907796	1082	2	2.6036
NR1H3	4	0.55615	0.70086	1	12391	2	0.47137	0.017996	0.057948	0.949305	1083	2	0.47137
ISYNA1	4	0.92513	0.92491	1	16623	0	0.56912	0.017996	0.057948	0.949305	1084	2	0.56912
NDNL2	4	0.5561	0.70082	1	12388	2	1.1192	0.01807	0.058155	0.951423	1085	2	1.1192
KDM6B	4	0.94968	0.94957	1	17111	0	1.4451	0.01808	0.058183	0.951423	1086	2	1.4451
LCN10	4	0.4265	0.58771	1	10397	2	-1.0349	0.018137	0.058359	0.952776	1087	2	-1.0349
TAL2	4	0.98182	0.98191	1	17676	0	1.3677	0.018181	0.058488	0.952776	1088	4	1.3677
CD226	4	0.51158	0.66142	1	11664	1	2.151	0.018186	0.058509	0.952776	1089	3	2.151
CALB2	4	0.96505	0.96495	1	17402	0	1.1954	0.018193	0.058529	0.952776	1090	2	1.1954
SUMF1	4	0.98175	0.98183	1	17675	0	1.4944	0.018246	0.058692	0.953708	1091	4	1.4944
EMC7	4	0.66687	0.758	1	13437	1	1.9725	0.018261	0.058747	0.953711	1092	3	1.9725
WARS	4	0.059369	0.15153	0.977498	2755	1	1.8059	0.018278	0.058798	0.953711	1093	3	1.8059
SQLE	4	0.51378	0.66334	1	11695	1	2.179	0.018313	0.05891	0.954222	1094	3	2.179
MID1IP1	4	0.58166	0.72338	1	12806	1	2.1396	0.018344	0.058994	0.954222	1095	3	2.1396
ZDHHC24	4	0.56045	0.70465	1	12470	2	0.23725	0.018361	0.059041	0.954222	1096	2	0.23725
ENPP7	4	0.62813	0.74294	1	13161	1	2.0619	0.018361	0.059041	0.954222	1097	3	2.0619
AVPR2	4	0.98154	0.98162	1	17673	0	1.143	0.018461	0.059346	0.956982	1098	4	1.143
SEC24B	4	0.25368	0.43976	0.998605	7802	1	1.01	0.018474	0.059385	0.956982	1099	2	1.01
RGS7	4	0.42994	0.59075	1	10448	2	-0.44599	0.018479	0.059402	0.956982	1100	2	-0.44599
SPHK2	4	0.98151	0.98159	1	17672	0	1.8152	0.018487	0.059424	0.956982	1101	4	1.8152
NRTN	4	0.57913	0.72113	1	12761	2	0.055061	0.01853	0.059539	0.957808	1102	2	0.055061
R3HCC1L	4	0.98146	0.98152	1	17671	0	1.315	0.018544	0.059581	0.957808	1103	4	1.315
OR10K1	4	0.72773	0.78489	1	13961	1	1.9839	0.018576	0.059684	0.958262	1104	3	1.9839
NUDT15	4	0.75011	0.79596	1	14152	1	2.0735	0.018586	0.059716	0.958262	1105	3	2.0735
GPR146	4	0.33611	0.50974	1	9066	1	2.4284	0.018642	0.05987	0.959294	1106	3	2.4284
RNF43	4	0.98134	0.98141	1	17670	0	2.2271	0.018662	0.05993	0.959294	1107	4	2.2271
MPHOSPH8	4	0.31289	0.48998	1	8665	1	0.73702	0.018699	0.060029	0.959294	1108	2	0.73702
MYPOP	4	0.98129	0.98136	1	17669	0	1.3765	0.018714	0.060078	0.959294	1109	4	1.3765
GREM1	4	0.26977	0.45333	1	8050	2	-0.96062	0.018725	0.060109	0.959294	1110	2	-0.96062
OR5AN1	4	0.57393	0.71652	1	12679	2	0.56465	0.018755	0.060192	0.959294	1111	2	0.56465
STX5	4	0.98124	0.98131	1	17668	0	1.2614	0.01876	0.060206	0.959294	1112	4	1.2614
FPR1	4	0.98123	0.9813	1	17667	0	1.5569	0.018775	0.060245	0.959294	1113	4	1.5569
WBP1	4	0.69244	0.76883	1	13627	1	2.2323	0.018801	0.060325	0.959294	1114	3	2.2323
TXNDC9	4	0.98119	0.98126	1	17666	0	1.2194	0.018809	0.060357	0.959294	1115	4	1.2194
TADA2B	4	0.075206	0.17971	0.990486	3237	3	-5.2426	0.018811	0.060364	0.959294	1116	1	-5.2426
OR51G2	4	0.98114	0.98122	1	17665	0	1.6938	0.018856	0.060498	0.960148	1117	4	1.6938
SSH2	4	0.98113	0.9812	1	17664	0	1.1649	0.018867	0.060524	0.960148	1118	4	1.1649
NUAK2	3	0.19761	0.32422	0.996487	6677	2	-4.7153	0.018875	0.048837	0.937267	1119	1	-4.7153
GAPDH	4	0.9811	0.98116	1	17662	0	1.3728	0.018905	0.060639	0.960678	1120	4	1.3728
PCDHB6	4	0.98109	0.98115	1	17661	0	1.4048	0.018914	0.060664	0.960678	1121	4	1.4048
LGALS13	1	0.98108	0.98116	1	17660	0	4.74	0.018924	0.018879	0.906696	1122	1	4.74
CASP14	4	0.57498	0.71748	1	12695	2	1.1704	0.018955	0.060785	0.961731	1123	2	1.1704
CDK8	4	0.94356	0.94341	1	16981	0	2.1787	0.018971	0.060842	0.961731	1124	3	2.1787
PRR15L	4	0.47334	0.62832	1	11094	1	2.09	0.018999	0.060922	0.961731	1125	3	2.09
CYP2W1	4	0.20828	0.39206	0.996858	6965	1	0.54518	0.019036	0.061037	0.961731	1126	2	0.54518
UBE3B	4	0.10441	0.22969	0.993052	4110	2	-1.3249	0.019079	0.061164	0.961731	1127	2	-1.3249
RARB	4	0.98092	0.98099	1	17657	0	1.4947	0.01908	0.061167	0.961731	1128	4	1.4947
SLC2A2	4	0.98086	0.98093	1	17656	0	1.182	0.019141	0.061343	0.961731	1129	4	1.182
LSM1	4	0.42951	0.59039	1	10439	2	-1.0443	0.019148	0.06136	0.961731	1130	2	-1.0443
CLCC1	4	0.60679	0.73495	1	13010	1	2.0681	0.019179	0.061455	0.961731	1131	3	2.0681
ATRX	4	0.095093	0.21404	0.992667	3830	1	1.9005	0.019179	0.061455	0.961731	1132	3	1.9005
STMN3	4	0.68578	0.76598	1	13573	1	2.1978	0.019179	0.061455	0.961731	1133	3	2.1978
SLC39A9	4	0.84982	0.8564	1	15305	1	1.8429	0.019195	0.0615	0.961731	1134	3	1.8429
NHLRC2	4	0.040397	0.1168	0.955192	2161	2	-0.44175	0.019204	0.061526	0.961731	1135	1	-0.44175
ACTRT1	4	0.24618	0.43335	0.998605	7678	2	-1.555	0.01926	0.061698	0.961731	1136	2	-1.555
DOCK9	4	0.98072	0.9808	1	17654	0	1.4013	0.019282	0.06176	0.961731	1137	4	1.4013
ZNF831	4	0.6232	0.7411	1	13129	1	1.2244	0.019284	0.061764	0.961731	1138	2	1.2244
RRP8	4	0.9807	0.98078	1	17653	0	1.479	0.019297	0.061809	0.961731	1139	4	1.479
FAM151B	4	0.93009	0.92982	1	16732	0	2.1009	0.019311	0.06185	0.961731	1140	3	2.1009
ITLN1	4	0.11678	0.25028	0.994418	4480	2	-1.5544	0.019429	0.06221	0.961731	1141	2	-1.5544
HNF1A	4	0.98054	0.98062	1	17652	0	1.9425	0.01946	0.0623	0.961731	1142	4	1.9425
DSTN	3	0.53497	0.62007	1	12042	1	1.3906	0.019465	0.050235	0.940035	1143	2	1.3906
SERPING1	4	0.62953	0.74346	1	13173	1	1.9696	0.019478	0.062351	0.961731	1144	3	1.9696
TPD52	4	0.50371	0.65457	1	11554	2	-0.2287	0.019485	0.062371	0.961731	1145	2	-0.2287
ZBTB44	4	0.84554	0.85321	1	15235	1	2.2381	0.019508	0.062423	0.961731	1146	3	2.2381
TBX19	4	0.62528	0.74188	1	13146	1	2.2074	0.019513	0.062435	0.961731	1147	3	2.2074
MS4A14	4	0.96749	0.96739	1	17443	0	2.0103	0.019522	0.062464	0.961731	1148	3	2.0103
ELOVL7	4	0.98047	0.98056	1	17651	0	1.2843	0.019534	0.062493	0.961731	1149	4	1.2843
CPN2	4	0.98045	0.98055	1	17650	0	0.83824	0.019546	0.062526	0.961731	1150	4	0.83824
TGFBRAP1	4	0.98045	0.98054	1	17649	0	1.3831	0.019549	0.062533	0.961731	1151	4	1.3831
LRCH4	4	0.91239	0.91221	1	16369	0	1.9806	0.019553	0.062547	0.961731	1152	3	1.9806
NSRP1	4	0.55913	0.70348	1	12445	1	2.3454	0.019571	0.062597	0.961731	1153	3	2.3454
ZNF852	4	0.29893	0.47796	1	8469	1	0.60647	0.019597	0.062668	0.961731	1154	2	0.60647
VKORC1L1	4	0.37639	0.54442	1	9677	2	-1.2463	0.019653	0.062832	0.961731	1155	2	-1.2463
SLAMF9	4	0.72381	0.78301	1	13929	1	2.2192	0.019679	0.062896	0.961731	1156	3	2.2192
C2orf69	4	0.16243	0.323	0.996487	5752	1	2.0046	0.019687	0.062918	0.961731	1157	3	2.0046
CAPN7	4	0.68578	0.76598	1	13572	1	1.4078	0.019688	0.062918	0.961731	1158	2	1.4078
EVPLL	4	0.31273	0.48985	1	8662	1	2.1004	0.019692	0.06293	0.961731	1159	3	2.1004
SH3GL1	4	0.052657	0.13939	0.967624	2557	1	2.4457	0.019701	0.062958	0.961731	1160	3	2.4457
IER2	4	0.24873	0.43552	0.998605	7711	2	-0.20483	0.019709	0.06299	0.961731	1161	2	-0.20483
GFOD1	4	0.15804	0.31621	0.996487	5635	2	-1.24	0.019715	0.062999	0.961731	1162	2	-1.24
SIRPA	4	0.98028	0.98037	1	17648	0	1.744	0.019722	0.063028	0.961731	1163	4	1.744
GBX1	4	0.91671	0.91651	1	16466	0	1.5073	0.019724	0.063033	0.961731	1164	2	1.5073
SLC25A10	4	0.13105	0.27346	0.995889	4866	2	-1.1418	0.019814	0.063289	0.961731	1165	2	-1.1418
CRTAP	4	0.040231	0.11649	0.955192	2155	1	1.8102	0.019822	0.063314	0.961731	1166	3	1.8102
MALSU1	4	0.10769	0.23527	0.993052	4208	1	1.1751	0.019878	0.063475	0.961731	1167	3	1.1751
ABCB11	4	0.98007	0.98017	1	17647	0	1.4919	0.019927	0.063624	0.961731	1168	4	1.4919
NASP	4	0.49546	0.64741	1	11423	1	0.39863	0.019934	0.063649	0.961731	1169	2	0.39863
WDR19	4	0.98006	0.98016	1	17646	0	1.2496	0.019936	0.063654	0.961731	1170	4	1.2496
C6orf62	4	0.89353	0.89324	1	16034	1	2.0058	0.019943	0.063668	0.961731	1171	3	2.0058
SUN3	4	0.98005	0.98014	1	17645	0	1.2811	0.019954	0.063707	0.961731	1172	4	1.2811
ZNF584	4	0.36978	0.53875	1	9557	2	-0.73902	0.019959	0.063719	0.961731	1173	2	-0.73902
PRDX3	4	0.90784	0.90757	1	16293	0	1.9493	0.019984	0.063796	0.961731	1174	3	1.9493
INPP5E	4	0.90689	0.90662	1	16277	0	1.5727	0.01999	0.063812	0.961731	1175	3	1.5727
DUS4L	4	0.39301	0.55876	1	9919	2	-0.59803	0.020041	0.063945	0.961731	1176	2	-0.59803
FBXO44	4	0.751	0.79642	1	14158	1	1.8982	0.020047	0.063962	0.961731	1177	3	1.8982
CEP63	4	0.9487	0.94863	1	17094	0	1.9475	0.020065	0.064019	0.961731	1178	3	1.9475
NFS1	3	0.90391	0.90393	1	16207	0	2.6426	0.020104	0.05179	0.941289	1179	2	2.6426
TREML4	4	0.97989	0.97997	1	17644	0	1.9066	0.020112	0.064177	0.961731	1180	4	1.9066
SH3BP2	4	0.97988	0.97997	1	17643	0	1.664	0.020115	0.064186	0.961731	1181	4	1.664
HUNK	4	0.97985	0.97994	1	17642	0	1.4694	0.020152	0.064286	0.961731	1182	4	1.4694
BTG1	4	0.97982	0.97991	1	17641	0	1.4528	0.020179	0.064361	0.961731	1183	4	1.4528
ALYREF	4	0.57348	0.71611	1	12668	1	1.7958	0.020186	0.064379	0.961731	1184	3	1.7958
TSC2	4	0.97981	0.9799	1	17640	0	1.7424	0.020188	0.064383	0.961731	1185	4	1.7424
OR7E24	4	0.87264	0.87447	1	15645	1	2.3401	0.020196	0.064405	0.961731	1186	3	2.3401
TAS2R7	4	0.9472	0.94712	1	17063	0	2.1947	0.02026	0.064584	0.961731	1187	3	2.1947
DBF4	4	0.50572	0.65634	1	11588	2	-0.95821	0.020271	0.064611	0.961731	1188	1	-0.95821
MXRA5	4	0.96362	0.96352	1	17382	0	2.0649	0.020301	0.0647	0.961731	1189	3	2.0649
DAPP1	4	0.97968	0.97978	1	17638	0	1.876	0.020315	0.064741	0.961731	1190	4	1.876
ARR3	3	0.31923	0.46232	1	8780	1	2.5907	0.020316	0.052342	0.941289	1191	2	2.5907
DNAJC5G	4	0.94411	0.94398	1	16992	0	1.8021	0.020324	0.064765	0.961731	1192	3	1.8021
GTSF1	4	0.3255	0.50067	1	8892	2	-1.3709	0.020327	0.064774	0.961731	1193	2	-1.3709
BRSK2	4	0.75874	0.80036	1	14248	1	0.49955	0.020383	0.064955	0.961731	1194	2	0.49955
PTPRE	4	0.53354	0.68073	1	12020	1	1.951	0.020397	0.064993	0.961731	1195	3	1.951
RAMP3	4	0.9796	0.97969	1	17637	0	1.0551	0.020403	0.065011	0.961731	1196	4	1.0551
MYADML2	4	0.97956	0.97964	1	17636	0	1.4284	0.02044	0.065119	0.961731	1197	4	1.4284
RBMS1	4	0.90652	0.90622	1	16269	0	2.3638	0.020489	0.065256	0.961731	1198	3	2.3638
KMT2C	4	0.88408	0.88438	1	15849	1	0.9757	0.020495	0.065274	0.961731	1199	2	0.9757
C2CD2	4	0.26131	0.44621	1	7928	1	2.2579	0.020498	0.065283	0.961731	1200	3	2.2579
DCST1	4	0.9795	0.97959	1	17635	0	1.3871	0.020498	0.065284	0.961731	1201	4	1.3871
ZNF189	4	0.97947	0.97955	1	17634	0	1.52	0.020532	0.065386	0.961731	1202	4	1.52
TBC1D8	4	0.78582	0.81514	1	14506	1	2.0082	0.020544	0.065417	0.961731	1203	3	2.0082
RBAK-RBAKDN	4	0.95158	0.95146	1	17148	0	1.9377	0.020551	0.065434	0.961731	1204	3	1.9377
AGXT2	4	0.50086	0.65207	1	11507	1	1.9444	0.020558	0.06545	0.961731	1205	3	1.9444
DLG4	3	0.13349	0.24871	0.99391	4939	1	-0.28628	0.020562	0.052954	0.941289	1206	1	-0.28628
PTBP1	4	0.96059	0.96046	1	17324	0	2.0622	0.020613	0.065611	0.961731	1207	3	2.0622
C12orf71	4	0.81	0.82956	1	14778	1	0.83564	0.020636	0.065675	0.961731	1208	2	0.83564
LAT2	4	0.96697	0.96688	1	17436	0	1.9306	0.020663	0.065747	0.961731	1209	3	1.9306
ZNF812	4	0.7663	0.80437	1	14317	1	1.8961	0.020663	0.065747	0.961731	1210	3	1.8961
UBP1	4	0.93122	0.93093	1	16746	0	2.1551	0.020664	0.065747	0.961731	1211	3	2.1551
NYNRIN	3	0.90432	0.90436	1	16214	0	2.6765	0.020715	0.05335	0.942401	1212	2	2.6765
TNPO2	4	0.79797	0.82224	1	14648	1	2.0622	0.020719	0.065909	0.961731	1213	3	2.0622
FBXO27	4	0.29742	0.47668	1	8449	2	-0.94539	0.020728	0.065926	0.961731	1214	2	-0.94539
ACTR3B	4	0.97926	0.97935	1	17633	0	1.4077	0.020737	0.065951	0.961731	1215	4	1.4077
SGCG	4	0.97925	0.97934	1	17632	0	1.294	0.020749	0.065989	0.961731	1216	4	1.294
KCNJ9	4	0.97923	0.97932	1	17631	0	1.2925	0.020765	0.066032	0.961731	1217	4	1.2925
MYOG	4	0.2153	0.40242	0.998494	7119	2	-1.759	0.020775	0.066059	0.961731	1218	2	-1.759
NETO2	4	0.83851	0.84822	1	15124	1	2.3026	0.020792	0.066105	0.961731	1219	3	2.3026
VN1R1	4	0.64424	0.74907	1	13270	1	2.0424	0.020825	0.066197	0.961731	1220	3	2.0424
RHCG	4	0.88207	0.88255	1	15811	1	0.85729	0.020832	0.066219	0.961731	1221	2	0.85729
MAP6D1	4	0.37894	0.54661	1	9713	2	-0.70145	0.020834	0.066228	0.961731	1222	2	-0.70145
YJEFN3	4	0.35448	0.52559	1	9342	1	2.1084	0.020853	0.066283	0.961731	1223	3	2.1084
FBXW5	4	0.97914	0.97923	1	17630	0	1.2605	0.020862	0.066302	0.961731	1224	4	1.2605
UNC79	4	0.3343	0.50818	1	9030	1	1.3675	0.020888	0.066372	0.961731	1225	2	1.3675
MED24	4	0.16704	0.33003	0.996487	5869	2	1.1839	0.020931	0.06649	0.961731	1226	2	1.1839
ICAM2	4	0.97906	0.97915	1	17629	0	1.6943	0.020943	0.066528	0.961731	1227	4	1.6943
PDSS1	4	0.14179	0.29069	0.995889	5167	1	-0.058365	0.020944	0.066529	0.961731	1228	1	-0.058365
C15orf52	4	0.92869	0.92845	1	16698	0	1.9495	0.020959	0.066572	0.961731	1229	3	1.9495
KCNA7	4	0.97902	0.97912	1	17628	0	1.4694	0.020984	0.066629	0.961731	1230	4	1.4694
MB21D2	4	0.1469	0.29879	0.995889	5320	3	-3.9703	0.021	0.066679	0.961731	1231	1	-3.9703
ZNF653	4	0.979	0.97909	1	17627	0	1.2067	0.021	0.066679	0.961731	1232	4	1.2067
SPARCL1	4	0.83887	0.84845	1	15132	1	1.2415	0.021015	0.066722	0.961731	1233	2	1.2415
SBF1	4	0.30637	0.48433	1	8574	1	1.9014	0.021025	0.066753	0.961731	1234	3	1.9014
VN1R4	4	0.45686	0.61404	1	10854	1	2.1037	0.021048	0.066819	0.961731	1235	3	2.1037
CLUL1	4	0.24835	0.43517	0.998605	7704	2	-2.1148	0.021056	0.066844	0.961731	1236	2	-2.1148
ZNF385B	4	0.65888	0.75481	1	13375	1	2.2789	0.021061	0.066859	0.961731	1237	3	2.2789
NCF2	4	0.60679	0.73495	1	13009	1	1.7682	0.021071	0.06689	0.961731	1238	2	1.7682
RSU1	4	0.97892	0.97901	1	17625	0	1.4538	0.021079	0.066915	0.961731	1239	4	1.4538
TNP2	4	0.97892	0.979	1	17624	0	1.1872	0.021085	0.066928	0.961731	1240	4	1.1872
OR8K3	4	0.97891	0.97899	1	17623	0	1.03	0.021094	0.066964	0.961731	1241	4	1.03
MLF1	4	0.14859	0.30139	0.995889	5370	2	-1.6395	0.021112	0.067029	0.961907	1242	2	-1.6395
BAG3	4	0.87439	0.87592	1	15675	1	1.9466	0.02116	0.067176	0.962041	1243	3	1.9466
SLC39A13	4	0.38765	0.55413	1	9836	2	-1.4025	0.021168	0.067198	0.962041	1244	2	-1.4025
TIMM22	4	0.97473	0.97471	1	17561	0	2.1743	0.021198	0.067289	0.962581	1245	4	2.1743
OR13H1	4	0.96012	0.95998	1	17310	0	2.2168	0.02124	0.067389	0.962666	1246	3	2.2168
DHX34	4	0.33941	0.51258	1	9126	1	1.9005	0.021278	0.067502	0.962666	1247	3	1.9005
MEGF10	4	0.57584	0.71823	1	12712	2	0.29597	0.02128	0.067512	0.962666	1248	2	0.29597
SNRK	4	0.97872	0.9788	1	17622	0	1.1629	0.021284	0.067523	0.962666	1249	4	1.1629
TPCN2	4	0.55173	0.69691	1	12320	1	2.2833	0.021301	0.067562	0.962666	1250	3	2.2833
RABEPK	4	0.97862	0.97871	1	17621	0	1.1943	0.02138	0.067786	0.96375	1251	4	1.1943
ANGEL2	4	0.3194	0.49546	1	8785	1	2.0674	0.021392	0.067817	0.96375	1252	3	2.0674
IL25	4	0.9786	0.97869	1	17620	0	1.0401	0.021395	0.067825	0.96375	1253	4	1.0401
OR4N5	4	0.97859	0.97868	1	17619	0	1.17	0.021405	0.067852	0.96375	1254	4	1.17
GAS1	4	0.37447	0.54279	1	9646	2	-1.2721	0.021448	0.067989	0.964247	1255	2	-1.2721
CD69	4	0.97854	0.97862	1	17618	0	1.5385	0.021462	0.068023	0.964247	1256	4	1.5385
RWDD2A	4	0.97853	0.97861	1	17617	0	0.95855	0.021472	0.068047	0.964247	1257	4	0.95855
SALL2	4	0.83868	0.84833	1	15128	1	1.1169	0.021504	0.068142	0.964605	1258	3	1.1169
GATM	4	0.88761	0.88767	1	15915	1	2.1247	0.021528	0.068222	0.964605	1259	3	2.1247
LRRC25	4	0.91244	0.91226	1	16372	0	2.3667	0.021594	0.068425	0.964605	1260	3	2.3667
PALM	4	0.5477	0.69339	1	12248	1	1.5709	0.021616	0.068492	0.964605	1261	3	1.5709
CHD8	4	0.92612	0.92591	1	16645	0	1.8825	0.021632	0.068529	0.964605	1262	3	1.8825
GSPT2	4	0.92432	0.92413	1	16605	0	2.0171	0.021679	0.068672	0.964605	1263	3	2.0171
ZEB1	4	0.97828	0.97836	1	17616	0	1.6109	0.021722	0.068814	0.964605	1264	4	1.6109
GALNT8	4	0.84796	0.85504	1	15276	1	2.1567	0.021754	0.068915	0.964605	1265	3	2.1567
CNN1	4	0.97824	0.97832	1	17615	0	1.5535	0.021764	0.06894	0.964605	1266	4	1.5535
ZCCHC9	4	0.0087246	0.029475	0.875754	590	3	-6.6137	0.021785	0.068995	0.964605	1267	1	-6.6137
ORC5	4	0.97818	0.97827	1	17614	0	1.3808	0.021819	0.069091	0.964605	1268	4	1.3808
PROL1	4	0.96097	0.96084	1	17332	0	1.8212	0.02183	0.069116	0.964605	1269	3	1.8212
CLDN9	4	0.38871	0.55503	1	9851	2	-0.57707	0.021839	0.06914	0.964605	1270	2	-0.57707
TNK1	4	0.052356	0.13882	0.967214	2547	1	2.115	0.021841	0.069144	0.964605	1271	3	2.115
GIMAP7	4	0.29195	0.4721	1	8368	1	1.9919	0.02186	0.069199	0.964605	1272	3	1.9919
HSPH1	4	0.97811	0.9782	1	17613	0	1.1917	0.021891	0.06927	0.964605	1273	4	1.1917
GLO1	4	0.57959	0.72155	1	12772	1	-0.080608	0.021897	0.069286	0.964605	1274	1	-0.080608
CRCT1	4	0.97809	0.97818	1	17612	0	1.2628	0.021907	0.069317	0.964605	1275	4	1.2628
CDHR4	4	0.85043	0.85685	1	15315	1	2.011	0.021917	0.069347	0.964605	1276	3	2.011
F2RL2	4	0.97806	0.97815	1	17611	0	1.0142	0.021943	0.069417	0.964605	1277	4	1.0142
YY2	4	0.41529	0.57803	1	10236	2	-0.099537	0.021953	0.069444	0.964605	1278	2	-0.099537
NEFM	4	0.97798	0.97807	1	17610	0	1.2689	0.022021	0.069637	0.964605	1279	4	1.2689
PLCH2	4	0.82215	0.83723	1	14931	1	2.0434	0.022059	0.069748	0.964605	1280	3	2.0434
TCERG1L	4	0.97793	0.97803	1	17609	0	1.8782	0.022066	0.069771	0.964605	1281	4	1.8782
ANXA2	4	0.40023	0.56507	1	10010	1	1.8684	0.022121	0.069932	0.964605	1282	3	1.8684
USP29	4	0.4432	0.6021	1	10651	1	2.0627	0.022172	0.070086	0.964605	1283	3	2.0627
PSMA1	4	0.17949	0.3491	0.996487	6192	1	1.2016	0.02219	0.070139	0.964605	1284	3	1.2016
BPI	4	0.60957	0.73598	1	13029	1	2.3848	0.0222	0.070174	0.964605	1285	3	2.3848
ATP6V1F	4	0.14946	0.30272	0.995889	5398	1	2.0497	0.022201	0.070175	0.964605	1286	3	2.0497
RNASEK	4	0.45369	0.61128	1	10816	2	-0.23412	0.022209	0.070208	0.964605	1287	2	-0.23412
OR8H1	3	0.9685	0.96872	1	17463	0	2.6368	0.022225	0.057017	0.94645	1288	3	2.6368
ORC1	4	0.66882	0.75882	1	13451	1	-0.062708	0.022233	0.070274	0.964605	1289	1	-0.062708
ALS2CL	4	0.96635	0.96624	1	17423	0	2.3453	0.022234	0.070283	0.964605	1290	3	2.3453
CHAC1	4	0.97771	0.97779	1	17608	0	1.8618	0.022289	0.070438	0.964605	1291	4	1.8618
ERP29	4	0.41514	0.57791	1	10233	2	-1.4909	0.022289	0.070438	0.964605	1292	2	-1.4909
BPTF	4	0.2646	0.44903	1	7982	2	-1.9974	0.022345	0.070592	0.964605	1293	1	-1.9974
DHRS12	4	0.26769	0.45161	1	8020	1	1.7378	0.022371	0.070671	0.964605	1294	2	1.7378
LRP6	4	0.52651	0.67458	1	11897	2	0.88716	0.022381	0.070701	0.964605	1295	2	0.88716
SFTA3	4	0.97762	0.97768	1	17607	0	1.9866	0.022384	0.070708	0.964605	1296	4	1.9866
PLEK	4	0.86429	0.86767	1	15520	1	2.1193	0.022401	0.070754	0.964605	1297	3	2.1193
F3	4	0.9776	0.97766	1	17606	0	1.328	0.022404	0.070762	0.964605	1298	4	1.328
CLEC4G	4	0.85903	0.86351	1	15435	1	2.1364	0.022413	0.070783	0.964605	1299	3	2.1364
FAM167A	4	0.045639	0.12645	0.955524	2325	2	-2.729	0.022457	0.070909	0.964605	1300	2	-2.729
C20orf24	4	0.97753	0.97759	1	17605	0	1.7111	0.022467	0.070942	0.964605	1301	4	1.7111
MARCKS	4	0.9775	0.97755	1	17604	0	1.6636	0.0225	0.071035	0.964605	1302	4	1.6636
MUC12	4	0.97748	0.97753	1	17603	0	1.8208	0.022523	0.071097	0.964605	1303	4	1.8208
MTUS1	4	0.80421	0.826	1	14717	1	1.909	0.022544	0.071158	0.964605	1304	3	1.909
IL20	4	0.60608	0.7347	1	13003	1	2.3382	0.022569	0.071236	0.964605	1305	3	2.3382
FOXRED1	4	0.30504	0.48319	1	8558	2	-2.0843	0.022569	0.071237	0.964605	1306	2	-2.0843
CIZ1	4	0.81062	0.82992	1	14789	1	1.8929	0.022579	0.071267	0.964605	1307	3	1.8929
PLIN2	4	0.97741	0.97747	1	17602	0	1.6393	0.022593	0.071308	0.964605	1308	4	1.6393
TMEM8C	4	0.9774	0.97746	1	17601	0	0.89698	0.022596	0.071321	0.964605	1309	4	0.89698
COX19	4	0.55573	0.7005	1	12385	1	1.2869	0.022601	0.071338	0.964605	1310	2	1.2869
OR9G4	4	0.13307	0.27673	0.995889	4927	1	2.0466	0.022613	0.071366	0.964605	1311	3	2.0466
TTC30B	4	0.97738	0.97744	1	17600	0	1.2673	0.022623	0.07139	0.964605	1312	4	1.2673
ANKRD13D	4	0.36429	0.534	1	9488	1	0.921	0.022625	0.071395	0.964605	1313	3	0.921
STK35	4	0.97733	0.9774	1	17599	0	1.4613	0.022666	0.071506	0.964605	1314	4	1.4613
NAPRT1	4	0.049139	0.13276	0.959939	2447	2	-1.5076	0.022678	0.07154	0.964605	1315	2	-1.5076
HPS1	4	0.88093	0.88152	1	15784	1	0.87057	0.022681	0.071546	0.964605	1316	3	0.87057
SCGB3A1	4	0.94279	0.94264	1	16968	0	1.6329	0.022688	0.071561	0.964605	1317	2	1.6329
PPFIA1	4	0.39266	0.55846	1	9916	2	-0.59702	0.022716	0.071645	0.964605	1318	2	-0.59702
CDH4	4	0.92121	0.92102	1	16547	0	1.7676	0.02272	0.071657	0.964605	1319	3	1.7676
SERPINA4	4	0.87145	0.87348	1	15626	1	2.0869	0.022726	0.071679	0.964605	1320	3	2.0869
AQP6	4	0.027712	0.085696	0.93621	1619	3	-4.519	0.022737	0.071706	0.964605	1321	1	-4.519
SMG5	4	0.9546	0.95444	1	17203	0	1.8773	0.022764	0.071789	0.965015	1322	3	1.8773
TEKT5	4	0.94182	0.94168	1	16944	0	2.0164	0.022789	0.071851	0.965129	1323	3	2.0164
SPPL2A	4	0.70369	0.77376	1	13732	1	1.9861	0.022828	0.071974	0.965937	1324	3	1.9861
LAMTOR4	3	0.017696	0.045984	0.902485	1111	2	-6.2567	0.022836	0.058523	0.952776	1325	1	-6.2567
TRIM42	4	0.57555	0.71798	1	12704	2	-0.18656	0.022849	0.072026	0.965937	1326	1	-0.18656
SGCZ	4	0.97713	0.97721	1	17598	0	1.9773	0.022866	0.072077	0.965937	1327	4	1.9773
OR5K2	1	0.97713	0.97721	1	17597	0	4.3634	0.022869	0.02282	0.906696	1328	1	4.3634
DRD2	4	0.84312	0.85148	1	15202	1	1.5792	0.02289	0.072143	0.965937	1329	2	1.5792
MMP15	3	0.26816	0.40487	0.998494	8027	1	2.6385	0.0229	0.058678	0.953708	1330	2	2.6385
GDI1	4	0.60024	0.73262	1	12965	1	-0.10971	0.022905	0.072189	0.965937	1331	1	-0.10971
YIPF1	4	0.78882	0.81688	1	14546	1	2.367	0.022919	0.072233	0.965937	1332	3	2.367
OR5AK2	4	0.11564	0.2484	0.993691	4453	2	-1.3595	0.022948	0.072303	0.966167	1333	2	-1.3595
MYO5C	4	0.97701	0.97708	1	17595	0	1.4215	0.022991	0.072434	0.967196	1334	4	1.4215
SNX9	4	0.97697	0.97703	1	17593	0	1.2947	0.023031	0.072556	0.967398	1335	4	1.2947
MFSD2A	4	0.92994	0.92967	1	16728	0	1.2185	0.023073	0.072673	0.96755	1336	3	1.2185
TNFRSF11B	4	0.62348	0.7412	1	13131	1	1.8052	0.023104	0.072754	0.96755	1337	3	1.8052
CPEB1	4	0.46205	0.61852	1	10934	1	1.5289	0.023122	0.072808	0.96755	1338	2	1.5289
AP1S2	4	0.13721	0.28342	0.995889	5052	3	-4.0357	0.023129	0.072828	0.96755	1339	1	-4.0357
ARL4A	2	0.94588	0.94574	1	17032	0	4.0857	0.023154	0.042852	0.927435	1340	2	4.0857
PCNT	4	0.96907	0.96896	1	17471	0	2.3023	0.023171	0.072966	0.96755	1341	3	2.3023
FAM122A	4	0.97496	0.97496	1	17565	0	1.2511	0.023185	0.07301	0.96755	1342	4	1.2511
FAM53B	4	0.92082	0.9206	1	16535	0	2.0427	0.023252	0.073203	0.96755	1343	3	2.0427
SEC22A	4	0.071015	0.17239	0.990486	3102	2	-2.1649	0.023297	0.073333	0.96755	1344	2	-2.1649
CYB561D2	4	0.62479	0.7417	1	13142	1	2.2019	0.023336	0.073449	0.96755	1345	3	2.2019
OR1B1	4	0.097443	0.21802	0.992667	3897	1	1.8482	0.023347	0.073477	0.96755	1346	3	1.8482
NLN	4	0.93105	0.93076	1	16744	0	0.84544	0.023353	0.073494	0.96755	1347	3	0.84544
CNGA3	4	0.95437	0.95423	1	17201	0	1.8209	0.023366	0.073537	0.96755	1348	3	1.8209
NLRP7	4	0.97662	0.97666	1	17591	0	2.136	0.023376	0.073571	0.96755	1349	4	2.136
VEGFB	4	0.9732	0.97315	1	17538	0	2.1096	0.023406	0.073659	0.96755	1350	4	2.1096
DARC	4	0.16632	0.32896	0.996487	5848	1	1.256	0.023409	0.073665	0.96755	1351	2	1.256
LRRC57	4	0.73348	0.78763	1	14009	1	2.0735	0.023446	0.073757	0.967655	1352	3	2.0735
UBE2G1	4	0.25338	0.4395	0.998605	7796	1	1.3115	0.023465	0.073808	0.967655	1353	3	1.3115
FBXO5	4	0.58549	0.72673	1	12871	1	0.66933	0.023521	0.073974	0.967854	1354	2	0.66933
RNF185	4	0.38478	0.55164	1	9799	2	-0.7268	0.023521	0.073975	0.967854	1355	2	-0.7268
RBL2	4	0.24617	0.43334	0.998605	7677	1	1.9489	0.023566	0.074114	0.968531	1356	3	1.9489
DMTF1	4	0.94684	0.94674	1	17055	0	1.1576	0.023577	0.074143	0.968531	1357	3	1.1576
AKR1C3	4	0.13724	0.28348	0.995889	5054	2	-2.389	0.023633	0.074317	0.969073	1358	2	-2.389
ZNF596	4	0.85977	0.86407	1	15448	1	1.218	0.023658	0.074389	0.969073	1359	2	1.218
DPY19L2	4	0.21032	0.39506	0.996858	7016	2	-1.1464	0.023688	0.07448	0.969073	1360	2	-1.1464
ALDH4A1	4	0.57098	0.71388	1	12631	1	1.471	0.023745	0.074633	0.969073	1361	2	1.471
GCFC2	4	0.33807	0.51141	1	9105	2	-0.9288	0.023747	0.074635	0.969073	1362	2	-0.9288
SLC28A3	4	0.97623	0.97625	1	17588	0	1.7642	0.023774	0.074714	0.969073	1363	4	1.7642
NRD1	4	0.53935	0.6859	1	12107	2	0.32119	0.023801	0.074776	0.969073	1364	2	0.32119
RAPGEF6	4	0.47558	0.63028	1	11128	1	2.0267	0.023883	0.075022	0.969073	1365	3	2.0267
CYYR1	4	0.9761	0.97612	1	17587	0	0.85496	0.023902	0.075075	0.969073	1366	4	0.85496
LAPTM5	4	0.857	0.86193	1	15407	1	2.097	0.023914	0.075103	0.969073	1367	3	2.097
AKIRIN2	4	0.83037	0.84261	1	15032	1	2.1963	0.023943	0.075196	0.969073	1368	3	2.1963
SETD4	4	0.53514	0.68217	1	12045	2	-0.55771	0.023969	0.075276	0.969073	1369	1	-0.55771
CLPP	4	0.84867	0.85556	1	15286	1	1.992	0.023999	0.07536	0.969073	1370	3	1.992
VPS45	4	0.97599	0.97601	1	17586	0	1.7498	0.024006	0.075378	0.969073	1371	4	1.7498
CSGALNACT2	4	0.68979	0.76769	1	13605	1	1.8543	0.024019	0.075412	0.969073	1372	3	1.8543
RGS22	4	0.092261	0.20918	0.992667	3743	2	-2.7467	0.024024	0.075433	0.969073	1373	1	-2.7467
KCNB1	4	0.82232	0.83733	1	14936	1	1.9685	0.024034	0.07546	0.969073	1374	3	1.9685
ZNF674	4	0.97594	0.97596	1	17585	0	0.97515	0.024058	0.075535	0.969073	1375	4	0.97515
BICC1	4	0.81423	0.83221	1	14843	1	1.6413	0.02408	0.07559	0.969073	1376	3	1.6413
OR7D2	4	0.83846	0.84819	1	15122	1	2.2176	0.024101	0.07565	0.969073	1377	3	2.2176
LCP1	4	0.059994	0.15264	0.977498	2776	1	1.7086	0.024136	0.075749	0.969073	1378	3	1.7086
FSCB	4	0.97586	0.97587	1	17584	0	1.3909	0.024137	0.07575	0.969073	1379	4	1.3909
SPATA16	4	0.11821	0.25262	0.994418	4525	2	-1.2656	0.02419	0.07591	0.969073	1380	2	-1.2656
FEZ1	4	0.28467	0.46596	1	8275	2	-2.1867	0.024192	0.075916	0.969073	1381	2	-2.1867
OPN5	4	0.52828	0.67611	1	11921	1	2.0241	0.024197	0.075929	0.969073	1382	3	2.0241
C19orf67	4	0.97579	0.9758	1	17582	0	1.7172	0.024206	0.075955	0.969073	1383	4	1.7172
MALT1	4	0.66662	0.7579	1	13434	1	2.3862	0.024222	0.076001	0.969073	1384	3	2.3862
NUDC	4	0.97533	0.9753	1	17576	0	1.925	0.024242	0.076052	0.969073	1385	4	1.925
SS18L2	4	0.5855	0.72674	1	12872	2	0.26626	0.024248	0.076068	0.969073	1386	2	0.26626
LMTK3	4	0.97571	0.97569	1	17581	0	1.8369	0.024292	0.076181	0.969073	1387	4	1.8369
MNS1	4	0.93768	0.93755	1	16859	0	2.1519	0.024344	0.076328	0.969073	1388	3	2.1519
PIEZO1	4	0.97564	0.97563	1	17579	0	0.84063	0.024359	0.076369	0.969073	1389	4	0.84063
BBS10	4	0.13046	0.27248	0.995889	4850	2	-1.1356	0.024378	0.076424	0.969073	1390	2	-1.1356
IL17A	4	0.88121	0.88177	1	15793	1	1.9798	0.024401	0.076484	0.969073	1391	3	1.9798
UBQLN3	4	0.32474	0.50001	1	8873	1	1.7819	0.024416	0.076528	0.969073	1392	3	1.7819
ADAM29	4	0.07862	0.18574	0.992072	3335	2	-2.1355	0.024416	0.076528	0.969073	1393	2	-2.1355
CD207	4	0.97554	0.97552	1	17577	0	0.72284	0.024461	0.076652	0.969073	1394	4	0.72284
ZMPSTE24	4	0.74746	0.79459	1	14125	1	-0.31	0.024472	0.076678	0.969073	1395	1	-0.31
CORO2B	4	0.50062	0.65188	1	11506	1	2.2474	0.024478	0.076694	0.969073	1396	3	2.2474
PTS	4	0.27219	0.45544	1	8088	1	1.7064	0.024518	0.076813	0.969073	1397	2	1.7064
RBCK1	4	0.53082	0.67826	1	11972	1	0.54292	0.024528	0.076841	0.969073	1398	2	0.54292
DLL1	4	0.72942	0.78572	1	13976	1	2.0925	0.024529	0.076843	0.969073	1399	3	2.0925
UNC93A	4	0.9041	0.90375	1	16211	0	1.9257	0.024539	0.076869	0.969073	1400	3	1.9257
PPP6R2	4	0.90443	0.90409	1	16217	0	1.4383	0.024584	0.077	0.96941	1401	2	1.4383
MCHR1	4	0.78342	0.81383	1	14476	1	1.8826	0.024585	0.077003	0.96941	1402	3	1.8826
NXF5	2	0.92502	0.92486	1	16619	0	3.8679	0.024589	0.045433	0.927435	1403	2	3.8679
CDC25B	4	0.23367	0.42286	0.998605	7494	2	-1.1315	0.02464	0.077167	0.970121	1404	2	-1.1315
KCND1	4	0.16818	0.33177	0.996487	5890	1	1.9802	0.024678	0.077273	0.970755	1405	3	1.9802
DCST2	4	0.14349	0.29337	0.995889	5214	3	-3.7209	0.024696	0.077325	0.970755	1406	1	-3.7209
SPATA12	4	0.97525	0.97522	1	17574	0	0.90281	0.024748	0.077478	0.971274	1407	4	0.90281
UCK2	4	0.43623	0.59612	1	10540	2	0.22764	0.024752	0.077489	0.971274	1408	2	0.22764
CSHL1	3	0.33085	0.47522	1	8987	1	2.5176	0.024792	0.06315	0.961731	1409	2	2.5176
LHFP	4	0.85103	0.85731	1	15326	1	2.2463	0.024807	0.077645	0.971274	1410	3	2.2463
CPPED1	4	0.93878	0.93864	1	16881	0	0.45711	0.024807	0.077645	0.971274	1411	2	0.45711
DCAF12	4	0.97518	0.97516	1	17572	0	1.5721	0.024822	0.077682	0.971274	1412	4	1.5721
ZSCAN25	4	0.85089	0.8572	1	15322	1	1.6168	0.024863	0.077812	0.971274	1413	3	1.6168
AGPAT6	4	0.48833	0.6413	1	11317	2	1.1061	0.024867	0.077823	0.971274	1414	2	1.1061
OR4C13	4	0.97512	0.97511	1	17571	0	0.77968	0.024876	0.077854	0.971274	1415	4	0.77968
UPB1	4	0.54835	0.69397	1	12260	1	1.9569	0.024879	0.077863	0.971274	1416	3	1.9569
ZNF780B	4	0.97508	0.97506	1	17569	0	1.7	0.024922	0.077989	0.971274	1417	4	1.7
GPR123	4	0.97506	0.97505	1	17568	0	1.3626	0.02494	0.078041	0.971274	1418	4	1.3626
C1orf35	4	0.13148	0.27417	0.995889	4878	1	1.9947	0.024946	0.078061	0.971274	1419	3	1.9947
MVB12B	4	0.97505	0.97503	1	17567	0	1.4345	0.024955	0.078087	0.971274	1420	4	1.4345
NUDT6	4	0.96975	0.96966	1	17486	0	1.8523	0.024972	0.078133	0.971274	1421	4	1.8523
FGA	4	0.95211	0.95197	1	17155	0	2.3144	0.025018	0.078249	0.971274	1422	3	2.3144
TCTE1	4	0.97498	0.97498	1	17566	0	1.731	0.025019	0.078251	0.971274	1423	4	1.731
UGT2A1	4	0.43599	0.59593	1	10539	2	-0.43385	0.025028	0.078281	0.971274	1424	2	-0.43385
HK3	4	0.94141	0.94128	1	16934	0	2.0153	0.025087	0.07845	0.971976	1425	3	2.0153
PSME4	4	0.97486	0.97485	1	17564	0	1.0803	0.025141	0.078618	0.971976	1426	4	1.0803
LBX2	4	0.50296	0.65388	1	11541	1	0.56367	0.025143	0.078621	0.971976	1427	2	0.56367
UGT8	4	0.31417	0.49105	1	8694	2	0.65436	0.025199	0.078777	0.971976	1428	2	0.65436
TLR4	4	0.97477	0.97475	1	17562	0	0.89837	0.025231	0.078868	0.971976	1429	4	0.89837
RAX2	4	0.51133	0.66119	1	11658	2	0.66081	0.025239	0.078888	0.971976	1430	2	0.66081
KRTAP9-1	4	0.66743	0.75824	1	13442	1	2.2936	0.025249	0.078916	0.971976	1431	3	2.2936
CHST8	4	0.0070947	0.02421	0.856989	501	3	-5.8294	0.025255	0.078933	0.971976	1432	1	-5.8294
KLC4	4	0.81381	0.83195	1	14833	1	2.07	0.02528	0.079015	0.971976	1433	3	2.07
SULT1A2	4	0.9507	0.95061	1	17130	0	1.8267	0.0253	0.079072	0.971976	1434	3	1.8267
MRGPRX2	4	0.25361	0.4397	0.998605	7800	2	0.25584	0.025311	0.079103	0.971976	1435	2	0.25584
OSGIN2	4	0.97469	0.97466	1	17560	0	1.2626	0.025314	0.07911	0.971976	1436	4	1.2626
RNPEP	4	0.87917	0.87999	1	15751	1	1.9907	0.025358	0.079229	0.971976	1437	3	1.9907
DMRT3	4	0.74909	0.79543	1	14140	1	1.9425	0.025401	0.079336	0.971976	1438	3	1.9425
MRO	4	0.97456	0.97454	1	17559	0	1.4846	0.025445	0.079456	0.971976	1439	4	1.4846
NHLRC4	4	0.94934	0.94925	1	17103	0	1.8408	0.025447	0.07946	0.971976	1440	3	1.8408
LRTM1	4	0.21057	0.39546	0.996994	7021	2	-0.38482	0.025534	0.079683	0.971976	1441	2	-0.38482
HOMER1	4	0.91325	0.91303	1	16390	0	1.8683	0.025536	0.07969	0.971976	1442	3	1.8683
ARCN1	4	0.080655	0.18929	0.992462	3383	1	1.1561	0.025553	0.079736	0.971976	1443	2	1.1561
ACTN1	4	0.97444	0.97441	1	17557	0	1.4766	0.025561	0.079756	0.971976	1444	4	1.4766
WRNIP1	4	0.92539	0.92517	1	16631	0	2.2253	0.025584	0.079809	0.971976	1445	3	2.2253
RHD	4	0.37793	0.54573	1	9701	2	-0.59175	0.02559	0.079827	0.971976	1446	2	-0.59175
LCE3B	4	0.97439	0.97436	1	17556	0	1.0831	0.025608	0.079876	0.971976	1447	4	1.0831
KIAA0408	4	0.97436	0.97432	1	17555	0	0.69383	0.025641	0.079979	0.971976	1448	4	0.69383
OR52K1	4	0.47787	0.63224	1	11172	1	1.7173	0.025644	0.079985	0.971976	1449	3	1.7173
DAGLB	4	0.66647	0.75783	1	13432	1	0.99447	0.025646	0.079991	0.971976	1450	3	0.99447
BRAF	4	0.32669	0.50168	1	8918	1	1.8873	0.025684	0.080089	0.971976	1451	3	1.8873
CAPS	4	0.97431	0.97426	1	17554	0	1.1319	0.025692	0.080113	0.971976	1452	4	1.1319
AVEN	4	0.23218	0.4216	0.998605	7471	2	-1.8876	0.025702	0.08014	0.971976	1453	2	-1.8876
SUPT6H	4	0.076736	0.18243	0.990795	3288	2	-1.4806	0.025715	0.080168	0.971976	1454	2	-1.4806
OLFML3	4	0.09064	0.20644	0.992582	3699	3	-4.5895	0.025758	0.08029	0.972737	1455	1	-4.5895
DENND4A	4	0.4482	0.60648	1	10721	1	1.8055	0.025959	0.080864	0.974186	1456	3	1.8055
SLC5A4	4	0.97403	0.97396	1	17551	0	1.4154	0.025973	0.080899	0.974186	1457	4	1.4154
SP5	4	0.3159	0.49252	1	8722	2	-0.95193	0.026011	0.081005	0.974186	1458	2	-0.95193
SMAD7	4	0.73405	0.7879	1	14012	1	1.9156	0.026013	0.081009	0.974186	1459	3	1.9156
MYO5B	4	0.3542	0.52535	1	9338	2	-1.3105	0.026037	0.081067	0.974186	1460	2	-1.3105
KIF2A	4	0.81444	0.83233	1	14847	1	1.9471	0.026055	0.08112	0.974186	1461	3	1.9471
LRRN4	4	0.45555	0.6129	1	10845	2	0.013649	0.026072	0.081165	0.974186	1462	2	0.013649
CD244	4	0.97392	0.97387	1	17549	0	1.1098	0.026078	0.081181	0.974186	1463	4	1.1098
KLHL31	4	0.64674	0.75006	1	13291	1	1.7771	0.026083	0.081195	0.974186	1464	3	1.7771
OFD1	4	0.97391	0.97386	1	17548	0	1.565	0.026086	0.081205	0.974186	1465	4	1.565
GRAMD4	4	0.080762	0.18947	0.992462	3385	2	-0.35028	0.026093	0.081218	0.974186	1466	1	-0.35028
SPAG9	4	0.38026	0.54776	1	9739	2	0.94258	0.026124	0.081288	0.974186	1467	2	0.94258
PKP4	4	0.97387	0.97381	1	17546	0	0.98534	0.026134	0.081315	0.974186	1468	4	0.98534
CLLU1	4	0.66358	0.75667	1	13414	1	1.801	0.026151	0.081367	0.974186	1469	3	1.801
FZD4	4	0.60778	0.73531	1	13015	1	2.0482	0.026162	0.081404	0.974186	1470	3	2.0482
TRPM5	4	0.58441	0.72576	1	12854	1	1.9979	0.026172	0.081432	0.974186	1471	3	1.9979
TDRD1	4	0.97383	0.97377	1	17545	0	1.7843	0.026175	0.081439	0.974186	1472	4	1.7843
DIRC3	4	0.74607	0.79387	1	14111	1	1.804	0.026199	0.081498	0.974186	1473	3	1.804
PPP1R14C	4	0.90961	0.90935	1	16321	0	2.1582	0.02621	0.081537	0.974186	1474	3	2.1582
ADH5	4	0.21578	0.40312	0.998494	7130	2	-1.6862	0.02626	0.081674	0.974188	1475	2	-1.6862
AICDA	4	0.97372	0.97367	1	17544	0	1.5253	0.026282	0.081743	0.974188	1476	4	1.5253
IDH3G	4	0.9737	0.97365	1	17543	0	1.128	0.026297	0.081788	0.974188	1477	4	1.128
TNFRSF10D	4	0.90738	0.90712	1	16284	0	2.0128	0.026301	0.081796	0.974188	1478	3	2.0128
COPS4	4	0.18233	0.3534	0.996487	6280	2	-1.8729	0.026316	0.081835	0.974188	1479	2	-1.8729
MXI1	4	0.36275	0.5327	1	9458	1	1.1563	0.026372	0.081981	0.974188	1480	2	1.1563
IL18BP	4	0.97362	0.97358	1	17542	0	1.4697	0.026376	0.081988	0.974188	1481	4	1.4697
CCDC12	4	0.60331	0.73374	1	12985	1	2.2812	0.026421	0.082117	0.974188	1482	3	2.2812
C15orf27	4	0.92135	0.92115	1	16551	0	2.1522	0.026483	0.082267	0.974188	1483	3	2.1522
CSMD3	4	0.51029	0.66025	1	11647	1	1.5172	0.026484	0.08227	0.974188	1484	2	1.5172
CLNS1A	3	0.7559	0.76269	1	14211	1	1.8323	0.026492	0.067165	0.962041	1485	2	1.8323
NDUFS8	4	0.19511	0.37258	0.996487	6607	2	-1.6409	0.02654	0.082416	0.974188	1486	2	-1.6409
ARHGEF18	4	0.52774	0.67565	1	11916	1	2.0778	0.026553	0.082461	0.974188	1487	3	2.0778
DPPA4	4	0.48776	0.6408	1	11309	1	2.1033	0.026566	0.082494	0.974188	1488	3	2.1033
STK10	4	0.89972	0.89939	1	16135	0	2.0572	0.026597	0.082581	0.974188	1489	3	2.0572
LIN7A	4	0.21174	0.39727	0.997431	7049	2	1.0837	0.026607	0.082616	0.974188	1490	2	1.0837
LRRTM1	4	0.97335	0.97331	1	17541	0	1.6966	0.026649	0.082735	0.974188	1491	4	1.6966
KRT85	4	0.41926	0.5815	1	10305	1	0.49211	0.026651	0.082741	0.974188	1492	2	0.49211
PCDHB15	4	0.56122	0.70533	1	12479	2	1.0372	0.02671	0.082903	0.974188	1493	2	1.0372
SCNN1B	4	0.73632	0.789	1	14032	1	1.7589	0.026721	0.08293	0.974188	1494	3	1.7589
BMP3	4	0.43765	0.59736	1	10561	1	1.8675	0.026731	0.082958	0.974188	1495	3	1.8675
DIS3	4	0.2161	0.40358	0.998494	7142	2	-1.1234	0.026762	0.083035	0.974188	1496	2	-1.1234
CMKLR1	4	0.47939	0.63355	1	11193	1	1.5879	0.026763	0.08304	0.974188	1497	2	1.5879
NCEH1	4	0.88847	0.88846	1	15935	1	1.869	0.026802	0.083162	0.974188	1498	3	1.869
USP35	4	0.96439	0.96432	1	17392	0	2.0655	0.026804	0.083169	0.974188	1499	3	2.0655
RUFY4	4	0.97317	0.97313	1	17537	0	1.4764	0.02683	0.083242	0.974188	1500	4	1.4764
C4orf29	4	0.97316	0.97312	1	17536	0	1.1377	0.026837	0.083264	0.974188	1501	4	1.1377
C7orf25	4	0.87863	0.87955	1	15742	1	2.0198	0.026845	0.083284	0.974188	1502	3	2.0198
CSNK1E	4	0.926	0.92578	1	16644	0	2.1321	0.026866	0.083338	0.974188	1503	3	2.1321
ERN1	4	0.57862	0.72065	1	12750	1	0.90348	0.026875	0.083365	0.974188	1504	2	0.90348
ZNF793	4	0.61475	0.73792	1	13064	1	1.6822	0.02693	0.083521	0.974188	1505	3	1.6822
SIGLEC15	4	0.52685	0.67486	1	11904	1	1.4035	0.026949	0.08357	0.974188	1506	2	1.4035
TRIM5	4	0.97305	0.97301	1	17535	0	1.3191	0.026951	0.083574	0.974188	1507	4	1.3191
CDKN1A	4	0.97304	0.973	1	17534	0	1.1421	0.026958	0.083596	0.974188	1508	4	1.1421
CCR6	4	0.20768	0.39116	0.996858	6948	2	-1.486	0.026986	0.083674	0.974188	1509	2	-1.486
ZNF33A	4	0.14735	0.29945	0.995889	5337	2	-2.5145	0.027042	0.083819	0.974188	1510	1	-2.5145
IFIT1	4	0.97064	0.97057	1	17493	0	1.7333	0.027047	0.083834	0.974188	1511	4	1.7333
TPTE2	3	0.97292	0.97309	1	17533	0	1.8397	0.027075	0.068537	0.964605	1512	3	1.8397
QDPR	4	0.84926	0.85596	1	15294	1	1.3751	0.027084	0.08393	0.974188	1513	2	1.3751
MYEOV2	4	0.97291	0.97288	1	17531	0	1.5221	0.027087	0.083938	0.974188	1514	4	1.5221
IRGQ	4	0.36453	0.53421	1	9493	1	1.8526	0.027134	0.084075	0.974188	1515	3	1.8526
AGK	4	0.97286	0.97283	1	17530	0	1.0528	0.027141	0.084096	0.974188	1516	4	1.0528
OR4A47	4	0.16234	0.32287	0.996487	5749	2	-3.0175	0.027154	0.084128	0.974188	1517	1	-3.0175
DLX1	4	0.54365	0.68973	1	12174	1	1.7535	0.027156	0.084136	0.974188	1518	3	1.7535
MFSD11	4	0.97284	0.97281	1	17529	0	1.6744	0.02716	0.084149	0.974188	1519	4	1.6744
KLHL34	4	0.97282	0.97279	1	17528	0	1.4621	0.027175	0.084196	0.974188	1520	4	1.4621
C19orf45	4	0.16673	0.32958	0.996487	5860	2	-2.5884	0.02721	0.084298	0.974188	1521	1	-2.5884
FBXO45	4	0.97278	0.97274	1	17527	0	1.5974	0.027221	0.084328	0.974188	1522	4	1.5974
MYH4	4	0.97276	0.97273	1	17526	0	1.1903	0.027236	0.084376	0.974188	1523	4	1.1903
ZNF728	4	0.57893	0.72093	1	12756	1	0.67637	0.027265	0.084458	0.974188	1524	2	0.67637
CDKN3	4	0.23313	0.4224	0.998605	7482	1	1.7287	0.027303	0.084558	0.974188	1525	3	1.7287
NCK1	4	0.97268	0.97263	1	17525	0	0.98534	0.027324	0.084599	0.974188	1526	4	0.98534
POM121L12	4	0.97265	0.9726	1	17524	0	1.3781	0.027355	0.08469	0.974188	1527	4	1.3781
ZNF768	4	0.97263	0.97258	1	17523	0	1.2766	0.027374	0.084749	0.974188	1528	4	1.2766
CLHC1	4	0.10584	0.23217	0.993052	4156	2	-2.2353	0.027377	0.084757	0.974188	1529	2	-2.2353
IRF4	4	0.10965	0.23854	0.993052	4267	1	1.3764	0.027397	0.084816	0.974188	1530	2	1.3764
PTGES3L-AARSD1	1	0.9726	0.97271	1	17522	0	3.924	0.027399	0.027324	0.906696	1531	1	3.924
ZC3H4	4	0.20018	0.38014	0.996487	6748	3	-3.0778	0.027461	0.084991	0.974188	1532	1	-3.0778
CCDC64	4	0.13337	0.27721	0.995889	4937	2	-2.5019	0.027461	0.084991	0.974188	1533	2	-2.5019
BTN2A2	4	0.77698	0.81016	1	14420	1	1.9753	0.027496	0.085089	0.974188	1534	3	1.9753
ZDHHC12	4	0.89081	0.89064	1	15981	1	2.2836	0.027544	0.085232	0.974188	1535	3	2.2836
LacZ	93	0.0085742	0.088623	0.939705	580	36	0.56485	0.027548	0.2101	0.995417	1536	47	0.56485
PPAP2A	4	0.97243	0.97238	1	17521	0	1.7963	0.027574	0.085313	0.974188	1537	4	1.7963
DLEU1	4	0.85228	0.85824	1	15343	1	1.082	0.0276	0.085391	0.974188	1538	2	1.082
MEDAG	4	0.72587	0.78401	1	13948	1	1.8566	0.027601	0.085391	0.974188	1539	3	1.8566
COL4A4	4	0.1715	0.33689	0.996487	5980	3	-3.224	0.027656	0.085538	0.974188	1540	1	-3.224
PDLIM1	4	0.97234	0.9723	1	17520	0	1.5004	0.027659	0.085549	0.974188	1541	4	1.5004
ANKH	4	0.40567	0.56969	1	10088	2	-0.59046	0.027701	0.085666	0.974188	1542	2	-0.59046
CPB1	4	0.97228	0.97223	1	17519	0	1.8842	0.027724	0.085732	0.974188	1543	4	1.8842
ADARB2	4	0.97221	0.97216	1	17518	0	0.74139	0.027794	0.085927	0.974188	1544	4	0.74139
ADAM10	4	0.16555	0.32777	0.996487	5828	1	1.0757	0.027823	0.086	0.974188	1545	2	1.0757
EMC6	4	0.97162	0.97157	1	17509	0	2.1143	0.027827	0.086007	0.974188	1546	4	2.1143
CCDC109B	4	0.92988	0.92961	1	16725	0	2.1088	0.027833	0.086025	0.974188	1547	3	2.1088
FASLG	4	0.059858	0.1524	0.977498	2772	3	-3.1259	0.027879	0.086168	0.974188	1548	1	-3.1259
NDFIP2	4	0.75122	0.79653	1	14160	1	1.854	0.027933	0.08631	0.974188	1549	3	1.854
OSBPL10	4	0.89931	0.89899	1	16125	0	1.6639	0.027935	0.08632	0.974188	1550	3	1.6639
CCDC180	3	0.021636	0.055616	0.910276	1313	1	1.036	0.027961	0.070591	0.964605	1551	2	1.036
KIAA1432	4	0.97202	0.97197	1	17517	0	1.7857	0.027985	0.086447	0.974188	1552	4	1.7857
ANGPT2	4	0.59267	0.72992	1	12921	1	0.98772	0.027991	0.086466	0.974188	1553	2	0.98772
EPS8L2	4	0.97198	0.97194	1	17516	0	1.5335	0.028016	0.086545	0.974188	1554	4	1.5335
ICAM3	4	0.28224	0.46391	1	8236	1	1.8048	0.028016	0.086547	0.974188	1555	3	1.8048
DNAJC22	4	0.12341	0.26114	0.995889	4669	2	-2.0112	0.028046	0.086621	0.974188	1556	1	-2.0112
PREP	4	0.71975	0.78109	1	13881	1	2.0076	0.028061	0.086658	0.974188	1557	3	2.0076
ATAD3A	3	0.14634	0.26389	0.995889	5305	1	2.589	0.028063	0.070831	0.964605	1558	2	2.589
CPNE9	4	0.1896	0.36434	0.996487	6467	3	-1.9618	0.028102	0.086779	0.974188	1559	1	-1.9618
PDE6C	4	0.2717	0.45501	1	8079	2	-1.0376	0.028113	0.08681	0.974188	1560	2	-1.0376
GALNT6	4	0.021788	0.069004	0.927824	1320	3	-5.7059	0.028158	0.086921	0.974188	1561	1	-5.7059
EPHX2	4	0.50193	0.653	1	11527	1	1.3456	0.028176	0.08698	0.974188	1562	2	1.3456
FNDC3A	4	0.97182	0.97178	1	17514	0	0.96866	0.028176	0.08698	0.974188	1563	4	0.96866
GAPT	4	0.97179	0.97175	1	17513	0	1.6657	0.02821	0.087064	0.974188	1564	4	1.6657
CEACAM1	4	0.11186	0.24226	0.993052	4342	2	-2.0899	0.028214	0.08707	0.974188	1565	2	-2.0899
SFTPB	4	0.95101	0.9509	1	17138	0	2.0043	0.028229	0.087102	0.974188	1566	3	2.0043
CCDC173	4	0.71802	0.78029	1	13868	1	2.1563	0.02824	0.087134	0.974188	1567	3	2.1563
DENND6B	4	0.97174	0.97169	1	17512	0	1.2947	0.028259	0.087182	0.974188	1568	4	1.2947
ZC3H11A	4	0.0074149	0.02528	0.865307	518	1	1.8714	0.028261	0.087189	0.974188	1569	3	1.8714
AWAT1	4	0.97174	0.97168	1	17511	0	1.1618	0.028263	0.087193	0.974188	1570	4	1.1618
GPR142	4	0.061844	0.15595	0.98122	2829	3	-4.3374	0.02827	0.087212	0.974188	1571	1	-4.3374
NUFIP1	4	0.032779	0.099557	0.952307	1853	2	-1.1489	0.028325	0.087368	0.974188	1572	2	-1.1489
MAP3K7	4	0.46243	0.61885	1	10942	1	1.977	0.028335	0.087398	0.974188	1573	3	1.977
OR51Q1	4	0.22629	0.41668	0.998605	7374	2	-0.83233	0.028367	0.087496	0.974188	1574	2	-0.83233
FLG	4	0.97162	0.97157	1	17506	0	1.566	0.028377	0.087517	0.974188	1575	4	1.566
ATP5J	4	0.97162	0.97157	1	17508	0	0.95378	0.028377	0.087517	0.974188	1576	4	0.95378
C21orf2	4	0.97162	0.97157	1	17510	0	1.6401	0.028377	0.087517	0.974188	1577	4	1.6401
HNF1B	4	0.97162	0.97157	1	17503	0	1.8367	0.028377	0.087517	0.974188	1578	4	1.8367
MDN1	4	0.97162	0.97157	1	17505	0	0.86835	0.028377	0.087517	0.974188	1579	4	0.86835
C12orf44	4	0.97162	0.97157	1	17507	0	1.3912	0.028377	0.087517	0.974188	1580	4	1.3912
PGC	4	0.97162	0.97157	1	17504	0	0.91093	0.028377	0.087517	0.974188	1581	4	0.91093
COX6A1P2	4	0.89152	0.89135	1	15999	1	1.4281	0.028381	0.087527	0.974188	1582	3	1.4281
RFX2	4	0.44847	0.60672	1	10727	2	-0.30712	0.028399	0.087587	0.974234	1583	2	-0.30712
SLC35D3	4	0.27446	0.45737	1	8129	2	-0.75786	0.028431	0.087683	0.974234	1584	2	-0.75786
EGR2	4	0.38358	0.5506	1	9785	2	-1.3562	0.028437	0.087699	0.974234	1585	2	-1.3562
STAT3	4	0.9715	0.97147	1	17501	0	1.0575	0.028495	0.087843	0.974234	1586	4	1.0575
ESPNL	4	0.96331	0.96319	1	17374	0	2.1772	0.028506	0.087875	0.974234	1587	3	2.1772
CHUK	4	0.26143	0.4463	1	7930	1	1.6713	0.028537	0.087966	0.974234	1588	2	1.6713
ACP6	4	0.21941	0.40838	0.998494	7235	2	0.11597	0.028548	0.087994	0.974234	1589	2	0.11597
PENK	4	0.7823	0.81315	1	14466	1	2.0148	0.02856	0.088017	0.974234	1590	3	2.0148
C1orf227	4	0.55833	0.70276	1	12432	2	-0.17662	0.028604	0.088142	0.975014	1591	1	-0.17662
BTBD9	4	0.96004	0.9599	1	17304	0	1.5658	0.02866	0.088312	0.975251	1592	3	1.5658
BATF3	4	0.77276	0.80787	1	14367	1	2.1138	0.028673	0.088355	0.975251	1593	3	2.1138
BBS2	4	0.97131	0.97126	1	17500	0	1.3508	0.028693	0.088403	0.975251	1594	4	1.3508
TWIST2	4	0.55257	0.69766	1	12328	1	2.0059	0.028696	0.08841	0.975251	1595	3	2.0059
TP53AIP1	4	0.97128	0.97124	1	17499	0	1.1243	0.028717	0.088468	0.975251	1596	4	1.1243
PDE6H	4	0.94932	0.94923	1	17102	0	1.9831	0.028724	0.088487	0.975251	1597	3	1.9831
CD163	3	0.74046	0.75041	1	14063	1	0.33157	0.028757	0.072492	0.967256	1598	1	0.33157
MAN1B1	4	0.14499	0.29579	0.995889	5265	2	-2.4431	0.028771	0.088628	0.975774	1599	2	-2.4431
CPT2	4	0.88373	0.88404	1	15840	1	2.1057	0.028794	0.088682	0.975774	1600	3	2.1057
OR4C16	4	0.88686	0.88695	1	15905	1	1.8411	0.028837	0.088799	0.975774	1601	2	1.8411
GPHA2	4	0.97116	0.9711	1	17497	0	1.4095	0.02884	0.08881	0.975774	1602	4	1.4095
COPB1	4	0.88862	0.88859	1	15940	1	0.6197	0.028855	0.08885	0.975774	1603	3	0.6197
CCDC129	4	0.30492	0.4831	1	8556	1	1.4728	0.028858	0.088859	0.975774	1604	2	1.4728
CA2	4	0.97112	0.97106	1	17496	0	0.92935	0.028884	0.088923	0.97588	1605	4	0.92935
TEAD2	4	0.11839	0.25292	0.994418	4531	2	0.36956	0.028939	0.089073	0.976935	1606	2	0.36956
CWH43	4	0.45502	0.61242	1	10834	1	0.097825	0.028994	0.089223	0.976963	1607	1	0.097825
PPP3R2	3	0.84307	0.843	1	15201	0	2.5095	0.029033	0.073113	0.96755	1608	2	2.5095
ARHGAP4	4	0.72837	0.78521	1	13965	1	1.8082	0.02905	0.089363	0.976963	1609	3	1.8082
LONRF2	3	0.89684	0.89685	1	16087	0	1.7035	0.02905	0.073158	0.96755	1610	2	1.7035
MARK2	4	0.0017936	0.0064604	0.773853	144	2	-2.1597	0.029051	0.089365	0.976963	1611	2	-2.1597
CHD3	4	0.1955	0.37319	0.996487	6616	1	1.9005	0.029156	0.089675	0.976963	1612	3	1.9005
GALNT14	4	0.41138	0.57464	1	10179	2	-1.5399	0.029161	0.089684	0.976963	1613	2	-1.5399
LRRC29	4	0.060375	0.15331	0.977498	2792	1	1.9759	0.02918	0.089734	0.976963	1614	3	1.9759
PRAMEF2	3	0.97079	0.97099	1	17495	0	1.672	0.02921	0.073539	0.96755	1615	3	1.672
PBOV1	3	0.97077	0.97097	1	17494	0	1.4847	0.029226	0.07357	0.96755	1616	3	1.4847
BRWD1	4	0.84922	0.85593	1	15293	1	1.8588	0.029273	0.089985	0.976963	1617	3	1.8588
AXL	4	0.64802	0.75054	1	13296	1	1.8328	0.029363	0.090238	0.976963	1618	3	1.8328
GUCD1	4	0.97062	0.97055	1	17492	0	1.6713	0.029382	0.090291	0.976963	1619	4	1.6713
GPAT2	4	0.2043	0.38621	0.996584	6863	2	-2.4905	0.02944	0.090427	0.976963	1620	1	-2.4905
STK36	4	0.7743	0.80868	1	14385	1	1.9156	0.029482	0.090534	0.976963	1621	3	1.9156
REM1	4	0.9277	0.92742	1	16675	0	1.1243	0.029496	0.090583	0.976963	1622	3	1.1243
DNMT1	4	0.97046	0.97039	1	17491	0	0.88929	0.029541	0.090705	0.976963	1623	4	0.88929
NEK5	4	0.34169	0.51456	1	9163	2	-1.6474	0.029552	0.090738	0.976963	1624	2	-1.6474
PTH1R	3	0.26117	0.39701	0.997295	7925	1	2.4577	0.029567	0.074348	0.969073	1625	2	2.4577
SETDB1	4	0.47939	0.63355	1	11191	1	1.1755	0.029633	0.09095	0.976963	1626	2	1.1755
GUCY2C	4	0.36195	0.53203	1	9449	1	2.0353	0.029644	0.090984	0.976963	1627	3	2.0353
ZBED4	4	0.97035	0.97028	1	17490	0	1.7106	0.029646	0.09099	0.976963	1628	4	1.7106
ALCAM	4	0.84573	0.85336	1	15239	1	1.7743	0.029663	0.09104	0.976963	1629	3	1.7743
SLC35B4	4	0.74249	0.79206	1	14079	1	0.73047	0.029719	0.091197	0.976963	1630	3	0.73047
PRICKLE1	4	0.96544	0.96534	1	17407	0	1.9647	0.02972	0.091202	0.976963	1631	3	1.9647
TMEM184B	4	0.97025	0.97016	1	17489	0	0.78501	0.029748	0.091266	0.976963	1632	4	0.78501
ERO1L	3	0.5133	0.60873	1	11689	1	2.5931	0.029757	0.074797	0.969073	1633	2	2.5931
KRTAP22-1	3	0.22617	0.35692	0.996487	7371	2	-4.5294	0.029763	0.074814	0.969073	1634	1	-4.5294
BAP1	4	0.40014	0.56497	1	10008	2	-2.0782	0.029774	0.09135	0.976963	1635	1	-2.0782
TARDBP	3	0.80937	0.8095	1	14771	1	2.6734	0.029816	0.074927	0.969073	1636	2	2.6734
YEATS4	4	0.81787	0.83449	1	14884	1	1.4676	0.02984	0.091514	0.976963	1637	2	1.4676
HNRNPDL	4	0.29642	0.47581	1	8436	1	1.8198	0.029869	0.091591	0.976963	1638	3	1.8198
NRF1	4	0.54273	0.68892	1	12160	1	1.5174	0.029914	0.091723	0.976963	1639	3	1.5174
ENOX1	4	0.00071203	0.0025917	0.667983	66	2	-1.3076	0.029916	0.091725	0.976963	1640	2	-1.3076
GLRB	4	0.84754	0.85472	1	15266	1	1.7948	0.029985	0.091912	0.976963	1641	3	1.7948
RAD9A	4	0.95081	0.9507	1	17132	0	1.8744	0.029997	0.091937	0.976963	1642	3	1.8744
CARKD	4	0.5189	0.66784	1	11774	1	1.6796	0.030014	0.091987	0.976963	1643	3	1.6796
PRKAG1	4	0.34336	0.51599	1	9191	2	-0.88846	0.030046	0.092078	0.976963	1644	2	-0.88846
C8orf87	4	0.78958	0.8173	1	14551	1	1.8928	0.030055	0.092101	0.976963	1645	3	1.8928
DLEU7	4	0.96993	0.96984	1	17488	0	1.9399	0.030068	0.092141	0.976963	1646	4	1.9399
GNA14	4	0.091284	0.20755	0.992582	3717	3	-5.0927	0.030108	0.092253	0.976963	1647	1	-5.0927
SMARCA1	4	0.60759	0.73525	1	13014	1	2.1344	0.030112	0.092261	0.976963	1648	3	2.1344
ZNF669	4	0.56638	0.70988	1	12553	2	-0.86946	0.030164	0.092401	0.976963	1649	1	-0.86946
ADAMTS20	4	0.044561	0.12452	0.955524	2297	1	2.0229	0.030172	0.092421	0.976963	1650	3	2.0229
HTRA4	4	0.96982	0.96973	1	17487	0	1.1439	0.030183	0.092457	0.976963	1651	4	1.1439
MAS1L	4	0.11569	0.24847	0.993691	4454	3	-4.5615	0.03022	0.092566	0.976963	1652	1	-4.5615
YKT6	4	0.0071315	0.024341	0.859462	502	1	1.1766	0.030254	0.092654	0.976963	1653	2	1.1766
GALT	4	0.96974	0.96966	1	17485	0	2.1556	0.030257	0.092662	0.976963	1654	4	2.1556
DLST	4	0.34395	0.5165	1	9203	2	-1.6902	0.030276	0.092701	0.976963	1655	2	-1.6902
SLC26A6	4	0.44097	0.60023	1	10617	2	-0.48106	0.030298	0.092751	0.976963	1656	2	-0.48106
UBE4B	4	0.83899	0.84853	1	15134	1	1.8866	0.030341	0.092892	0.976963	1657	3	1.8866
HHEX	4	0.96963	0.96955	1	17484	0	1.7063	0.030369	0.092964	0.976963	1658	4	1.7063
AFF2	4	0.20115	0.38158	0.996487	6778	2	-1.3236	0.03038	0.092998	0.976963	1659	2	-1.3236
FGF6	4	0.17881	0.34808	0.996487	6175	2	-1.3909	0.03038	0.092998	0.976963	1660	2	-1.3909
SPECC1L	4	0.88001	0.88071	1	15768	1	-0.018929	0.030387	0.093016	0.976963	1661	1	-0.018929
HIF3A	4	0.96957	0.96947	1	17483	0	0.86925	0.030431	0.093133	0.976963	1662	4	0.86925
ANKRD17	4	0.018492	0.059437	0.911726	1154	3	-5.8943	0.030443	0.093164	0.976963	1663	1	-5.8943
AP1AR	4	0.96953	0.96944	1	17482	0	1.6004	0.030473	0.093235	0.976963	1664	4	1.6004
MAGEA1	4	0.60295	0.73361	1	12982	1	1.691	0.030476	0.093242	0.976963	1665	3	1.691
CALCRL	4	0.96952	0.96942	1	17481	0	1.8675	0.030481	0.093255	0.976963	1666	4	1.8675
BCL11A	4	0.33535	0.50906	1	9051	1	2.0389	0.030528	0.09339	0.976963	1667	3	2.0389
INHBC	3	0.96947	0.96966	1	17480	0	1.7178	0.030535	0.076522	0.969073	1668	3	1.7178
SLC2A8	4	0.77208	0.80752	1	14362	1	1.9576	0.030546	0.093423	0.976963	1669	3	1.9576
CLIC6	4	0.53098	0.67841	1	11975	2	-0.0034025	0.030665	0.09366	0.976963	1670	2	-0.0034025
NUDT13	4	0.91651	0.9163	1	16460	0	1.9145	0.030676	0.093683	0.976963	1671	3	1.9145
C8orf49	4	0.022009	0.069603	0.930777	1330	2	0.14183	0.030682	0.093696	0.976963	1672	2	0.14183
KREMEN2	4	0.4203	0.5824	1	10320	1	2.264	0.030704	0.093751	0.976963	1673	3	2.264
SIN3B	4	0.96246	0.96236	1	17363	0	2.1698	0.030735	0.093803	0.976963	1674	3	2.1698
MIA	4	0.95791	0.95782	1	17257	0	1.7398	0.030746	0.093822	0.976963	1675	3	1.7398
CYP19A1	4	0.17258	0.33856	0.996487	6008	2	-1.2854	0.030748	0.093827	0.976963	1676	2	-1.2854
C17orf98	3	0.84988	0.84981	1	15309	0	2.155	0.030767	0.077071	0.969597	1677	2	2.155
CYP4V2	4	0.76317	0.80273	1	14290	1	1.8514	0.03077	0.09387	0.976963	1678	3	1.8514
ALDOC	4	0.82661	0.84012	1	14989	1	1.7057	0.030776	0.093878	0.976963	1679	3	1.7057
ALKBH7	4	0.18851	0.36268	0.996487	6436	3	-2.2339	0.030777	0.093878	0.976963	1680	1	-2.2339
RASSF3	4	0.37194	0.54059	1	9595	1	2.0865	0.030792	0.093911	0.976963	1681	3	2.0865
CXorf36	4	0.37519	0.54342	1	9658	1	0.20615	0.030832	0.093988	0.976963	1682	1	0.20615
ENTPD8	4	0.41023	0.57365	1	10162	1	1.8152	0.030853	0.094036	0.976963	1683	3	1.8152
CXorf61	4	0.9106	0.91038	1	16341	0	1.4835	0.030888	0.094109	0.976963	1684	3	1.4835
GJB1	4	0.071742	0.17368	0.990486	3122	1	1.4142	0.030913	0.094168	0.976963	1685	2	1.4142
NF1	4	0.47101	0.62629	1	11055	2	-0.88267	0.030944	0.094234	0.976963	1686	1	-0.88267
OSCAR	4	0.88601	0.88617	1	15891	1	1.0414	0.030999	0.094336	0.976963	1687	3	1.0414
RP11-770J1.4	4	0.95951	0.95938	1	17298	0	1.7151	0.031102	0.094552	0.976963	1688	3	1.7151
FAM200A	4	0.69127	0.76834	1	13619	1	1.9327	0.031108	0.094566	0.976963	1689	3	1.9327
EPPK1	4	0.22054	0.40997	0.998494	7264	2	-1.7013	0.03111	0.094569	0.976963	1690	2	-1.7013
PLEKHM1	4	0.23788	0.42642	0.998605	7557	1	2.0706	0.031123	0.094595	0.976963	1691	3	2.0706
EIF3I	4	0.026958	0.083596	0.934288	1581	1	1.4214	0.031167	0.094694	0.976963	1692	2	1.4214
DSG1	4	0.071473	0.17322	0.990486	3116	1	2.2391	0.031239	0.094829	0.976963	1693	3	2.2391
AGTRAP	4	0.056678	0.14669	0.975728	2674	3	-5.3095	0.031277	0.094908	0.976963	1694	1	-5.3095
ISG15	4	0.94167	0.94153	1	16941	0	2.1582	0.031278	0.094909	0.976963	1695	3	2.1582
LGMN	4	0.87319	0.87492	1	15653	1	1.9007	0.031292	0.094933	0.976963	1696	3	1.9007
FOXP3	4	0.90793	0.90765	1	16296	0	1.8904	0.031323	0.094999	0.976963	1697	3	1.8904
ZFPL1	4	0.37503	0.54328	1	9656	1	1.7108	0.031356	0.095071	0.976963	1698	3	1.7108
LIMD2	4	0.17142	0.33678	0.996487	5978	2	-1.7844	0.031389	0.095125	0.976963	1699	2	-1.7844
MEI1	4	0.76735	0.80496	1	14327	1	2.2695	0.031423	0.095192	0.976963	1700	3	2.2695
FAM110C	4	0.77879	0.81115	1	14438	1	1.849	0.03143	0.095209	0.976963	1701	3	1.849
SP2	4	0.53058	0.67808	1	11965	1	1.5988	0.031434	0.09522	0.976963	1702	2	1.5988
SMAD6	4	0.11803	0.25233	0.994418	4516	2	-2.6313	0.031444	0.095241	0.976963	1703	1	-2.6313
CXXC5	4	0.48564	0.63895	1	11281	2	0.28013	0.031467	0.095292	0.976963	1704	2	0.28013
SLC23A2	4	0.91048	0.91024	1	16339	0	2.1555	0.03149	0.095337	0.976963	1705	3	2.1555
OR4X1	4	0.24136	0.42934	0.998605	7603	2	-1.8478	0.0315	0.095357	0.976963	1706	2	-1.8478
NEU4	4	0.81729	0.83413	1	14877	1	1.6878	0.031555	0.095459	0.976963	1707	3	1.6878
GPR111	3	0.96842	0.96864	1	17461	0	2.1493	0.031577	0.078927	0.971976	1708	3	2.1493
FPGS	4	0.91895	0.91873	1	16505	0	1.799	0.031579	0.095499	0.976963	1709	3	1.799
GPR124	4	0.96678	0.96669	1	17431	0	1.7696	0.03159	0.095518	0.976963	1710	3	1.7696
TMEM125	4	0.45071	0.60868	1	10765	1	0.24574	0.031611	0.095548	0.976963	1711	2	0.24574
OR51E1	4	0.92493	0.9247	1	16617	0	2.2282	0.031623	0.095569	0.976963	1712	3	2.2282
MAGEA12	4	0.88386	0.88418	1	15844	1	1.2311	0.031634	0.095593	0.976963	1713	2	1.2311
ECE2	4	0.25642	0.44208	0.998605	7850	2	-1.3972	0.031645	0.095614	0.976963	1714	2	-1.3972
CD300LG	4	0.91283	0.91264	1	16388	0	1.9384	0.031705	0.095721	0.976963	1715	3	1.9384
PCDHA1	4	0.77804	0.81072	1	14430	1	0.89755	0.031722	0.095758	0.976963	1716	3	0.89755
DLX6	4	0.87054	0.87274	1	15608	1	1.8191	0.031766	0.095843	0.976963	1717	3	1.8191
OR10J1	4	0.52872	0.67649	1	11928	2	-0.62472	0.031778	0.095863	0.976963	1718	1	-0.62472
MSX2	4	0.70304	0.77346	1	13722	1	2.2102	0.031779	0.095865	0.976963	1719	3	2.2102
GPR50	4	0.83502	0.84587	1	15085	1	1.9463	0.03179	0.095884	0.976963	1720	3	1.9463
MXD4	4	0.58037	0.72225	1	12786	1	1.1182	0.031791	0.095884	0.976963	1721	2	1.1182
ZYX	4	0.96188	0.96177	1	17352	0	1.0667	0.031834	0.09597	0.976963	1722	3	1.0667
C3orf18	4	0.48006	0.63413	1	11204	1	1.8532	0.03185	0.096001	0.976963	1723	3	1.8532
HCRTR1	4	0.94365	0.94352	1	16984	0	1.7679	0.031858	0.096012	0.976963	1724	3	1.7679
EVA1A	3	0.96813	0.96835	1	17456	0	1.3679	0.031873	0.079576	0.971976	1725	3	1.3679
TENM2	4	0.1039	0.22883	0.993052	4090	2	-1.508	0.031891	0.096069	0.976963	1726	2	-1.508
SLCO1B1	3	0.96809	0.96831	1	17454	0	1.445	0.031912	0.079667	0.971976	1727	3	1.445
MARS	4	0.96008	0.95994	1	17306	0	1.3425	0.031945	0.096174	0.976963	1728	3	1.3425
CDKN2D	4	0.85167	0.85778	1	15335	1	1.7423	0.031992	0.096262	0.976963	1729	3	1.7423
SLC39A14	4	0.47331	0.62829	1	11093	2	-0.62341	0.032	0.096279	0.976963	1730	2	-0.62341
NCOA7	4	0.96665	0.96657	1	17429	0	1.8289	0.032037	0.096346	0.976963	1731	3	1.8289
ST8SIA1	4	0.55124	0.69648	1	12311	1	1.8883	0.032049	0.096372	0.976963	1732	3	1.8883
CAMTA2	4	0.85123	0.85746	1	15329	1	1.4584	0.032056	0.096385	0.976963	1733	3	1.4584
RNF7	4	0.13688	0.28292	0.995889	5040	1	1.968	0.032071	0.096409	0.976963	1734	3	1.968
A1CF	4	0.21517	0.40223	0.998494	7115	2	-2.5282	0.032112	0.09648	0.976963	1735	1	-2.5282
MIER3	4	0.4811	0.63502	1	11218	1	1.7843	0.032134	0.096522	0.976963	1736	3	1.7843
AMTN	4	0.96664	0.96655	1	17428	0	1.2691	0.032167	0.096592	0.976963	1737	3	1.2691
TP53I11	3	0.56644	0.63703	1	12555	1	2.5431	0.032202	0.080339	0.972737	1738	2	2.5431
CRYGC	4	0.67392	0.76093	1	13493	1	1.4029	0.032205	0.096672	0.976963	1739	2	1.4029
CIT	4	0.87431	0.87584	1	15674	1	1.1504	0.032228	0.096734	0.976963	1740	2	1.1504
DGKQ	4	0.83294	0.84439	1	15058	1	1.6443	0.032278	0.096825	0.976963	1741	3	1.6443
C18orf25	4	0.68584	0.76601	1	13574	1	1.8423	0.032286	0.096841	0.976963	1742	3	1.8423
RNASEH2A	4	0.87291	0.8747	1	15650	1	1.7397	0.03231	0.096901	0.976963	1743	3	1.7397
NRG1	4	0.073788	0.17722	0.990486	3184	1	1.899	0.032329	0.096944	0.976963	1744	3	1.899
PEPD	4	0.3923	0.55813	1	9906	2	-1.6225	0.032334	0.096953	0.976963	1745	2	-1.6225
PCDHGA2	4	0.47617	0.63081	1	11141	1	1.2371	0.03239	0.097045	0.976963	1746	2	1.2371
MAOB	4	0.50224	0.65326	1	11530	2	0.49282	0.032442	0.097158	0.976963	1747	2	0.49282
TXNL4A	4	0.47261	0.62768	1	11084	2	-0.74649	0.032464	0.097202	0.976963	1748	2	-0.74649
ZBTB34	4	0.78559	0.81502	1	14505	1	1.8169	0.032536	0.097332	0.976963	1749	3	1.8169
SMPD1	4	0.079986	0.18811	0.992462	3366	1	-0.087644	0.032556	0.09738	0.976963	1750	1	-0.087644
COMT	4	0.78009	0.8119	1	14444	1	2.1261	0.032573	0.097412	0.976963	1751	3	2.1261
IKBIP	4	0.51679	0.66598	1	11748	2	0.73246	0.032589	0.097433	0.976963	1752	2	0.73246
SCGN	4	0.2099	0.39445	0.996858	7005	1	2.041	0.032597	0.097451	0.976963	1753	3	2.041
CYP4Z1	4	0.30859	0.48623	1	8605	2	-2.1728	0.032612	0.097486	0.976963	1754	1	-2.1728
OMD	3	0.85563	0.85558	1	15390	0	2.3925	0.032659	0.081377	0.974186	1755	2	2.3925
GLTPD2	4	0.30931	0.48687	1	8617	1	0.95424	0.032668	0.097583	0.976963	1756	2	0.95424
HRH4	4	0.30322	0.48169	1	8532	1	1.5075	0.032679	0.097606	0.976963	1757	2	1.5075
KCNN1	4	0.95809	0.95801	1	17263	0	1.6365	0.03269	0.09763	0.976963	1758	2	1.6365
DLX4	4	0.74208	0.79185	1	14076	1	1.908	0.032701	0.097651	0.976963	1759	3	1.908
TMEM101	4	0.71265	0.77775	1	13819	1	0.70262	0.032723	0.097697	0.976963	1760	2	0.70262
TRIP6	4	0.7624	0.80233	1	14283	1	1.5315	0.032779	0.097801	0.976963	1761	3	1.5315
SUN1	4	0.0028174	0.010022	0.782562	222	2	-1.2866	0.032804	0.097852	0.976963	1762	2	-1.2866
DPM2	4	0.83412	0.84525	1	15069	1	1.6084	0.032838	0.097909	0.976963	1763	2	1.6084
KLF6	4	0.24426	0.43177	0.998605	7638	1	1.8906	0.032842	0.097915	0.976963	1764	3	1.8906
CCT8L2	4	0.47162	0.62681	1	11068	1	1.789	0.032855	0.097939	0.976963	1765	3	1.789
C11orf45	4	0.72514	0.78364	1	13943	1	1.8807	0.032879	0.097993	0.976963	1766	3	1.8807
GALNT15	4	0.087031	0.20021	0.992462	3582	1	-0.1726	0.03289	0.098017	0.976963	1767	1	-0.1726
CTNNBIP1	4	0.18872	0.36298	0.996487	6442	3	-1.1782	0.032945	0.09813	0.976963	1768	1	-1.1782
SOX8	4	0.74055	0.79108	1	14064	1	1.9693	0.032996	0.098235	0.976963	1769	3	1.9693
RFX5	4	0.38502	0.55186	1	9803	2	-0.27109	0.033001	0.098246	0.976963	1770	2	-0.27109
FAM8A1	4	0.76987	0.80631	1	14346	1	1.8896	0.033002	0.098247	0.976963	1771	3	1.8896
PDE4C	4	0.9062	0.90589	1	16264	0	1.7953	0.033042	0.098316	0.976963	1772	3	1.7953
NDST3	4	0.85242	0.85835	1	15347	1	1.7224	0.033045	0.098323	0.976963	1773	3	1.7224
2015-09-01	4	0.056268	0.14593	0.973978	2664	3	-5.3555	0.033056	0.098344	0.976963	1774	1	-5.3555
OR10S1	4	0.96719	0.96708	1	17438	0	1.9921	0.033087	0.098398	0.976963	1775	3	1.9921
GXYLT1	4	0.96924	0.96912	1	17476	0	1.8704	0.033099	0.098422	0.976963	1776	3	1.8704
GNAI2	4	0.03314	0.10055	0.952523	1867	2	-1.9604	0.033112	0.098448	0.976963	1777	2	-1.9604
BEX5	4	0.96832	0.96822	1	17459	0	1.742	0.033113	0.09845	0.976963	1778	3	1.742
OAZ2	4	0.94385	0.94371	1	16988	0	1.6078	0.033168	0.098547	0.976963	1779	3	1.6078
GRM3	4	0.09644	0.21633	0.992667	3863	1	1.9935	0.033175	0.098563	0.976963	1780	3	1.9935
IFI27	4	0.50887	0.65905	1	11633	2	0.67042	0.033213	0.098644	0.976963	1781	2	0.67042
AZGP1	4	0.003329	0.0118	0.800922	257	3	-4.826	0.033223	0.098666	0.976963	1782	1	-4.826
C14orf1	4	0.36017	0.53051	1	9424	2	-1.8912	0.033279	0.098779	0.976963	1783	2	-1.8912
DCDC2B	4	0.4332	0.59357	1	10495	1	1.8862	0.033293	0.098811	0.976963	1784	3	1.8862
DUSP21	4	0.93812	0.938	1	16868	0	1.6895	0.033324	0.098872	0.976963	1785	3	1.6895
SLC25A48	4	0.92951	0.92925	1	16717	0	1.4495	0.033334	0.098897	0.976963	1786	3	1.4495
RPF1	4	0.25419	0.44021	0.998605	7815	2	-1.234	0.03339	0.09901	0.976963	1787	2	-1.234
B3GALTL	4	0.96635	0.96625	1	17424	0	1.7327	0.033404	0.099033	0.976963	1788	3	1.7327
PCDHGA4	4	0.70978	0.77648	1	13794	1	0.9106	0.033445	0.099123	0.976963	1789	3	0.9106
FAM19A2	4	0.95754	0.95746	1	17251	0	1.6551	0.033464	0.09916	0.976963	1790	3	1.6551
NOS1AP	4	0.20202	0.38287	0.996487	6804	1	1.9439	0.033498	0.099222	0.976963	1791	3	1.9439
MAP7D3	4	0.21693	0.40475	0.998494	7163	3	-0.92608	0.033501	0.099227	0.976963	1792	1	-0.92608
ADAM23	4	0.86193	0.86581	1	15477	1	1.8627	0.033504	0.099234	0.976963	1793	3	1.8627
ASB14	4	0.90909	0.90882	1	16314	0	1.7307	0.033579	0.099367	0.976963	1794	3	1.7307
CCDC172	4	0.95057	0.95047	1	17127	0	1.7383	0.033591	0.099391	0.976963	1795	3	1.7383
C9orf169	4	0.36815	0.53734	1	9533	1	1.9243	0.033601	0.099407	0.976963	1796	3	1.9243
NPTX1	4	0.80414	0.82596	1	14716	1	1.296	0.033681	0.099562	0.976963	1797	2	1.296
NOC2L	4	0.0026408	0.0093951	0.773853	211	2	-2.2521	0.033693	0.099583	0.976963	1798	2	-2.2521
EXOC3L4	4	0.12593	0.26521	0.995889	4725	1	1.897	0.033738	0.099665	0.976963	1799	3	1.897
CSTF2T	4	0.89472	0.89442	1	16053	1	0.54999	0.033834	0.099861	0.976963	1800	2	0.54999
TTLL10	4	0.36646	0.53592	1	9514	1	1.2395	0.033876	0.09993	0.976963	1801	2	1.2395
LHPP	4	0.55562	0.70039	1	12382	2	-0.24369	0.03389	0.099955	0.976963	1802	1	-0.24369
C16orf52	4	0.16133	0.3213	0.996487	5723	2	-1.597	0.033945	0.10008	0.976963	1803	2	-1.597
ABI1	4	0.15896	0.31761	0.996487	5662	1	1.6332	0.03396	0.1001	0.976963	1804	3	1.6332
SIRT1	4	0.21343	0.39971	0.998494	7083	1	1.497	0.034026	0.10024	0.976963	1805	2	1.497
ALOX12B	4	0.90881	0.90852	1	16309	0	0.63966	0.034028	0.10025	0.976963	1806	2	0.63966
OPTC	4	0.95865	0.95857	1	17279	0	0.91643	0.034028	0.10025	0.976963	1807	3	0.91643
C5orf22	4	0.93314	0.93287	1	16784	0	1.7653	0.034048	0.10028	0.976963	1808	3	1.7653
WNT9A	4	0.70243	0.7732	1	13715	1	2.0173	0.034049	0.10029	0.976963	1809	3	2.0173
ZNF235	4	0.76686	0.80469	1	14322	1	1.8377	0.034098	0.1004	0.976963	1810	3	1.8377
MRGBP	4	0.17599	0.34381	0.996487	6096	2	-1.9807	0.034167	0.10054	0.976963	1811	2	-1.9807
PRPF38A	4	0.33717	0.51064	1	9089	1	2.1148	0.034205	0.10061	0.976963	1812	3	2.1148
PRDX6	4	0.28324	0.46476	1	8249	2	-1.1285	0.03421	0.10062	0.976963	1813	2	-1.1285
SLC6A16	4	0.20965	0.39404	0.996858	6997	2	-1.6488	0.034223	0.10064	0.976963	1814	2	-1.6488
TGFBR3	4	0.92355	0.9234	1	16593	0	1.6855	0.034262	0.10072	0.976963	1815	3	1.6855
LTBP2	4	0.12838	0.26921	0.995889	4800	1	1.1201	0.034268	0.10073	0.976963	1816	2	1.1201
ZNRF2	4	0.47565	0.63034	1	11129	2	-0.05125	0.034314	0.10082	0.976963	1817	2	-0.05125
YOD1	4	0.54422	0.69025	1	12182	1	1.7028	0.03435	0.1009	0.976963	1818	3	1.7028
ACSM2A	2	0.96564	0.96561	1	17411	0	2.4481	0.034362	0.062486	0.961731	1819	2	2.4481
PXK	4	0.94217	0.94204	1	16954	0	1.2667	0.034389	0.10098	0.976963	1820	3	1.2667
NTSR1	4	0.9529	0.95275	1	17173	0	1.8646	0.034418	0.10104	0.976963	1821	3	1.8646
C11orf63	4	0.71655	0.77959	1	13853	1	1.9536	0.034439	0.10108	0.976963	1822	3	1.9536
LAGE3	4	0.74496	0.79329	1	14096	1	0.51318	0.034445	0.10108	0.976963	1823	2	0.51318
GNB1L	3	0.96555	0.96575	1	17408	0	2.311	0.034448	0.08543	0.974188	1824	3	2.311
INADL	4	0.063425	0.15877	0.982526	2873	2	-1.6836	0.034534	0.10123	0.976963	1825	2	-1.6836
CEP76	4	0.082606	0.1927	0.992462	3430	1	1.2252	0.034556	0.10128	0.976963	1826	3	1.2252
HIST1H1D	4	0.82412	0.8385	1	14955	1	1.82	0.034639	0.10143	0.976963	1827	3	1.82
CALB1	3	0.38348	0.53311	1	9783	1	1.244	0.034654	0.085887	0.974188	1828	2	1.244
GLTPD1	4	0.74991	0.79586	1	14149	1	2.076	0.034667	0.10148	0.976963	1829	3	2.076
CSRNP2	3	0.96533	0.96554	1	17406	0	1.801	0.034675	0.085932	0.974188	1830	3	1.801
ARL16	4	0.38169	0.54902	1	9757	1	1.1654	0.034708	0.10155	0.976963	1831	2	1.1654
FAT2	4	0.76979	0.80626	1	14345	1	0.36128	0.034722	0.10159	0.976963	1832	2	0.36128
PLEKHM2	4	0.96143	0.96131	1	17342	0	1.9515	0.034755	0.10165	0.976963	1833	3	1.9515
LRRC69	4	0.55994	0.70419	1	12456	1	1.4066	0.034766	0.10166	0.976963	1834	2	1.4066
GPCPD1	4	0.20437	0.38632	0.996584	6866	2	-1.7059	0.034778	0.10169	0.976963	1835	2	-1.7059
WDR88	4	0.30841	0.48609	1	8601	2	-1.0697	0.034778	0.10169	0.976963	1836	2	-1.0697
TAPBP	4	0.39493	0.56045	1	9944	2	0.83452	0.034801	0.10174	0.976963	1837	2	0.83452
TJAP1	4	0.40823	0.57191	1	10129	2	-0.71364	0.034813	0.10176	0.976963	1838	2	-0.71364
CEND1	4	0.78392	0.8141	1	14480	1	0.6571	0.034833	0.10179	0.976963	1839	2	0.6571
SEMA3F	4	0.5056	0.65622	1	11585	1	1.591	0.034889	0.10191	0.97756	1840	3	1.591
KLHL23	4	0.36995	0.53889	1	9561	2	-1.382	0.034944	0.10201	0.977953	1841	2	-1.382
WDR83	4	0.89965	0.89932	1	16133	0	1.8423	0.034976	0.10207	0.977953	1842	3	1.8423
EMP3	4	0.34091	0.51387	1	9151	2	-1.2954	0.035	0.10211	0.977953	1843	2	-1.2954
USB1	4	0.85055	0.85695	1	15316	1	2.0042	0.035062	0.10224	0.978631	1844	3	2.0042
OR5J2	4	0.64298	0.74858	1	13262	1	0.45059	0.035111	0.10232	0.978654	1845	2	0.45059
PLEKHJ1	4	0.78517	0.81477	1	14498	1	1.8333	0.035126	0.10235	0.978654	1846	3	1.8333
SPOP	4	0.17288	0.33899	0.996487	6018	2	-1.5669	0.035221	0.10254	0.978834	1847	2	-1.5669
RAB11FIP3	4	0.32519	0.5004	1	8885	1	1.8784	0.035254	0.10259	0.978834	1848	3	1.8784
IQCF1	4	0.11327	0.24456	0.993052	4386	2	-2.27	0.035277	0.10264	0.978834	1849	1	-2.27
UBASH3B	4	0.47838	0.63268	1	11178	2	-0.64028	0.035388	0.10287	0.978834	1850	2	-0.64028
AGO4	4	0.6524	0.75221	1	13334	1	1.8723	0.035421	0.10292	0.978834	1851	3	1.8723
RDH11	4	0.87281	0.87462	1	15648	1	1.8702	0.035492	0.10306	0.978834	1852	3	1.8702
HARBI1	4	0.48174	0.63556	1	11226	2	-0.38996	0.035499	0.10306	0.978834	1853	2	-0.38996
KLHDC3	4	0.28751	0.46837	1	8301	2	-0.36182	0.035514	0.10309	0.978834	1854	2	-0.36182
SLC10A7	4	0.51983	0.66868	1	11793	2	-0.76505	0.035554	0.10318	0.978834	1855	1	-0.76505
WFDC5	3	0.96444	0.96467	1	17395	0	1.3901	0.035564	0.087958	0.974234	1856	3	1.3901
BBS12	4	0.52449	0.6728	1	11861	2	0.69168	0.035596	0.10326	0.978834	1857	2	0.69168
AWAT2	4	0.045909	0.12697	0.955524	2339	3	-4.8922	0.03561	0.10328	0.978834	1858	1	-4.8922
GPR173	4	0.94478	0.94462	1	17009	0	1.6934	0.035654	0.10336	0.978834	1859	3	1.6934
PRX	4	0.01346	0.044197	0.90046	867	2	-2.3916	0.035665	0.10338	0.978834	1860	2	-2.3916
FAM173B	4	0.69734	0.77094	1	13676	1	1.7782	0.03568	0.10341	0.978834	1861	3	1.7782
C7orf50	4	0.95903	0.95892	1	17289	0	1.9234	0.035692	0.10344	0.978834	1862	3	1.9234
PHB	4	0.88278	0.8832	1	15826	1	1.5951	0.035718	0.10349	0.978834	1863	3	1.5951
PAWR	4	0.58059	0.72243	1	12790	2	-0.17862	0.035721	0.1035	0.978834	1864	1	-0.17862
JPH3	4	0.55515	0.69996	1	12378	1	1.6256	0.03576	0.10357	0.978834	1865	2	1.6256
FAM210A	4	0.76478	0.80357	1	14303	1	1.7064	0.035783	0.10361	0.978834	1866	3	1.7064
CD151	4	0.040784	0.11751	0.955524	2172	2	-0.53635	0.035831	0.10371	0.978834	1867	2	-0.53635
TDRD9	4	0.95733	0.95724	1	17245	0	1.7062	0.035835	0.10371	0.978834	1868	3	1.7062
OR7A10	2	0.25645	0.34567	0.996487	7851	1	-0.4782	0.03584	0.065041	0.961731	1869	1	-0.4782
COPS7B	4	0.95573	0.95558	1	17222	0	1.6759	0.035841	0.10372	0.978834	1870	3	1.6759
LPPR3	4	0.68004	0.76347	1	13532	1	1.8036	0.035949	0.10395	0.979135	1871	3	1.8036
PHYHIP	4	0.10024	0.22274	0.992667	3983	1	1.8718	0.035984	0.10402	0.979135	1872	3	1.8718
LCAT	4	0.2501	0.43665	0.998605	7737	2	-1.2074	0.035996	0.10404	0.979135	1873	2	-1.2074
CCL22	4	0.59925	0.73227	1	12960	1	1.8206	0.036017	0.10408	0.979135	1874	3	1.8206
PTPLB	4	0.92536	0.92513	1	16629	0	1.2304	0.036053	0.10414	0.979135	1875	3	1.2304
COPA	4	0.71021	0.77667	1	13797	1	1.9098	0.036101	0.10424	0.979135	1876	3	1.9098
LAMA2	4	0.35897	0.5295	1	9405	2	-1.8455	0.036109	0.10425	0.979135	1877	2	-1.8455
MAP3K15	4	0.68237	0.76448	1	13553	1	1.7816	0.036114	0.10426	0.979135	1878	3	1.7816
ANAPC11	4	0.26217	0.44693	1	7944	1	1.8008	0.036121	0.10427	0.979135	1879	3	1.8008
CRTAC1	4	0.19565	0.37341	0.996487	6619	1	1.8655	0.036138	0.1043	0.979135	1880	3	1.8655
G6PD	4	0.16475	0.32653	0.996487	5805	1	1.8725	0.036244	0.10452	0.98072	1881	3	1.8725
ARMCX2	4	0.097074	0.21739	0.992667	3886	2	-1.648	0.036275	0.10458	0.98072	1882	2	-1.648
CHST7	4	0.37301	0.54152	1	9620	1	1.6102	0.036304	0.10464	0.98072	1883	2	1.6102
SORCS3	4	0.18931	0.3639	0.996487	6460	2	-1.9514	0.03633	0.10468	0.98072	1884	2	-1.9514
SEC11A	4	0.8853	0.88548	1	15874	1	2.1455	0.036386	0.10479	0.981001	1885	3	2.1455
NPC2	4	0.96593	0.96583	1	17416	0	1.9153	0.036404	0.10482	0.981001	1886	3	1.9153
ZNF594	4	0.9203	0.92008	1	16526	0	0.57009	0.036441	0.10491	0.981194	1887	2	0.57009
DENND4B	4	0.56765	0.71097	1	12579	1	1.9	0.036487	0.105	0.981194	1888	3	1.9
LETMD1	4	0.43186	0.59242	1	10476	2	-2.1704	0.036497	0.10502	0.981194	1889	1	-2.1704
SRP68	4	0.034139	0.10327	0.952549	1916	1	1.6981	0.036541	0.1051	0.981194	1890	3	1.6981
FBXO33	4	0.3563	0.52712	1	9368	1	1.7472	0.036546	0.10511	0.981194	1891	3	1.7472
SNRPD3	4	0.73371	0.78774	1	14010	1	1.9739	0.036592	0.10522	0.981454	1892	3	1.9739
PRKCSH	4	0.37065	0.5395	1	9572	1	1.4032	0.036607	0.10525	0.981454	1893	3	1.4032
IFI35	4	0.92842	0.92818	1	16692	0	1.1996	0.036663	0.10535	0.9816	1894	3	1.1996
ELAC2	4	0.059634	0.152	0.977498	2763	2	-1.6623	0.036695	0.1054	0.9816	1895	2	-1.6623
SLC35G5	1	0.9633	0.96358	1	17373	0	3.6622	0.036701	0.036593	0.925999	1896	1	3.6622
CTXN2	3	0.96328	0.96355	1	17372	0	2.0503	0.036717	0.090569	0.976963	1897	3	2.0503
TAS2R5	4	0.81813	0.83466	1	14889	1	1.8885	0.036767	0.10553	0.981659	1898	3	1.8885
MRRF	4	0.88706	0.88713	1	15909	1	0.38971	0.036774	0.10554	0.981659	1899	2	0.38971
OR5K3	4	0.31927	0.49536	1	8782	1	1.6609	0.036816	0.10562	0.981791	1900	3	1.6609
TEK	4	0.087643	0.20124	0.992462	3601	1	1.7113	0.03685	0.10569	0.981791	1901	3	1.7113
EXOSC6	3	0.68863	0.71218	1	13600	1	2.4128	0.036861	0.090917	0.976963	1902	2	2.4128
KANK3	4	0.75805	0.80002	1	14238	1	1.1107	0.036884	0.10576	0.981791	1903	2	1.1107
PHIP	4	0.89363	0.89333	1	16036	1	1.7619	0.036895	0.10578	0.981791	1904	3	1.7619
SERPINF2	4	0.82803	0.84107	1	15003	1	1.7277	0.03694	0.10586	0.982088	1905	3	1.7277
SMPD4	4	0.88731	0.88739	1	15913	1	1.9659	0.037017	0.10601	0.98239	1906	3	1.9659
PPME1	4	0.90233	0.90194	1	16177	0	1.3193	0.037051	0.10607	0.98239	1907	3	1.3193
KLK9	4	0.47861	0.63287	1	11184	1	1.9336	0.037077	0.10613	0.98239	1908	3	1.9336
ANKRD33B	4	0.94733	0.94724	1	17066	0	1.7275	0.03708	0.10613	0.98239	1909	3	1.7275
SYNGAP1	4	0.89084	0.89068	1	15983	1	0.80618	0.037161	0.1063	0.98239	1910	2	0.80618
RNF34	4	0.00082592	0.0029959	0.667983	75	2	-1.3411	0.037173	0.10633	0.98239	1911	2	-1.3411
TNFRSF10A	4	0.6903	0.76793	1	13610	1	1.9929	0.037209	0.1064	0.98239	1912	3	1.9929
BAI2	4	0.81424	0.83222	1	14844	1	0.84998	0.037217	0.10641	0.98239	1913	2	0.84998
CLDN11	4	0.20499	0.38721	0.996584	6881	3	-0.86107	0.037272	0.10652	0.98239	1914	1	-0.86107
ENO1	4	0.96522	0.96512	1	17405	0	1.878	0.037279	0.10653	0.98239	1915	3	1.878
C9orf89	4	0.0093399	0.031411	0.875754	628	1	0.6069	0.037327	0.10664	0.982697	1916	2	0.6069
MYH15	3	0.76877	0.77333	1	14337	1	0.98768	0.037365	0.092014	0.976963	1917	2	0.98768
CEP97	4	0.20586	0.38851	0.996584	6903	2	-1.1024	0.037383	0.10673	0.982847	1918	2	-1.1024
ATP6AP1L	4	0.15168	0.30624	0.996266	5465	2	-2.002	0.037424	0.1068	0.982847	1919	2	-2.002
SNX15	4	0.17513	0.34248	0.996487	6075	2	-0.13054	0.037438	0.10683	0.982847	1920	2	-0.13054
PFDN2	4	0.31073	0.48811	1	8634	1	1.8245	0.037472	0.1069	0.982847	1921	3	1.8245
ZNF318	4	0.47438	0.6292	1	11111	2	-1.5372	0.037494	0.10694	0.982847	1922	2	-1.5372
CMSS1	4	0.70949	0.77636	1	13789	1	1.827	0.037538	0.10702	0.982847	1923	3	1.827
ABHD17B	4	0.093531	0.21136	0.992667	3782	2	-1.573	0.037569	0.10709	0.982847	1924	2	-1.573
BNIP3L	4	0.44662	0.6051	1	10704	1	1.812	0.037581	0.1071	0.982847	1925	3	1.812
MAPK4	4	0.27362	0.45665	1	8116	2	-2.1338	0.037604	0.10714	0.982847	1926	2	-2.1338
IGBP1	4	0.011415	0.037891	0.875754	761	2	-2.8076	0.03766	0.10725	0.983121	1927	2	-2.8076
TAS2R42	4	0.41876	0.58106	1	10294	2	-0.62488	0.037677	0.10728	0.983121	1928	2	-0.62488
DCAF16	4	0.20065	0.38081	0.996487	6765	2	-2.5904	0.03777	0.10746	0.983896	1929	1	-2.5904
TAPBPL	4	0.38841	0.55476	1	9848	2	-2.2338	0.037826	0.10758	0.983896	1930	1	-2.2338
RBM42	4	0.1318	0.27471	0.995889	4888	3	-4.0146	0.037881	0.1077	0.983896	1931	1	-4.0146
GLRA2	4	0.40613	0.57007	1	10095	1	1.5781	0.037906	0.10774	0.983896	1932	2	1.5781
ZNF639	4	0.11087	0.2406	0.993052	4310	1	1.4806	0.037918	0.10776	0.983896	1933	2	1.4806
SGSM1	4	0.072685	0.1753	0.990486	3152	2	-1.6204	0.037936	0.1078	0.983896	1934	2	-1.6204
CLPSL2	4	0.73587	0.78878	1	14027	1	2.0644	0.037978	0.10789	0.983896	1935	3	2.0644
NT5DC1	4	0.81214	0.8309	1	14808	1	0.51904	0.037992	0.1079	0.983896	1936	2	0.51904
VTCN1	4	0.33848	0.51177	1	9110	2	-1.0202	0.038015	0.10795	0.983896	1937	2	-1.0202
OR4C46	4	0.90356	0.90324	1	16202	0	1.6153	0.038027	0.10798	0.983896	1938	3	1.6153
IZUMO3	4	0.33686	0.51038	1	9080	1	1.7133	0.038054	0.10804	0.983896	1939	3	1.7133
GRIP1	4	0.27255	0.45573	1	8095	2	-2.2002	0.038102	0.10813	0.983896	1940	1	-2.2002
GJE1	4	0.23627	0.42507	0.998605	7538	2	-1.1872	0.038123	0.10817	0.983896	1941	2	-1.1872
C12orf56	4	0.61932	0.73965	1	13100	1	1.6004	0.038148	0.10821	0.983896	1942	3	1.6004
KRTAP1-5	4	0.66002	0.75527	1	13384	1	2.0775	0.038184	0.10828	0.983896	1943	3	2.0775
NAP1L2	4	0.68634	0.76621	1	13578	1	1.6956	0.038195	0.1083	0.983896	1944	3	1.6956
B4GALNT1	4	0.76489	0.80363	1	14306	1	1.8001	0.038216	0.10835	0.983896	1945	3	1.8001
GYPE	2	0.91793	0.91774	1	16487	0	2.9415	0.038356	0.069427	0.964605	1946	2	2.9415
RNF38	4	0.30762	0.48542	1	8594	2	-2.082	0.038379	0.10868	0.986418	1947	2	-2.082
ZNF311	4	0.63496	0.74545	1	13214	1	1.5816	0.038451	0.10883	0.986647	1948	3	1.5816
C16orf89	4	0.12271	0.26	0.995889	4651	2	-1.3727	0.038487	0.10889	0.986647	1949	2	-1.3727
NDUFAF2	4	0.31319	0.49024	1	8672	1	0.28527	0.03849	0.1089	0.986647	1950	1	0.28527
MTCH2	4	0.050625	0.13559	0.964486	2490	2	-1.6405	0.038548	0.109	0.986647	1951	2	-1.6405
TINAG	4	0.96077	0.96065	1	17327	0	1.9151	0.03856	0.10902	0.986647	1952	3	1.9151
XRCC4	4	0.93209	0.93178	1	16769	0	1.666	0.038567	0.10903	0.986647	1953	3	1.666
IL22RA2	4	0.2093	0.39354	0.996858	6986	3	-1.0533	0.0386	0.10909	0.986714	1954	1	-1.0533
FAM228B	4	0.64718	0.75023	1	13295	1	1.8165	0.038649	0.10919	0.987082	1955	3	1.8165
CLINT1	4	0.78962	0.81733	1	14553	1	1.1697	0.038711	0.10931	0.98727	1956	3	1.1697
TOR3A	4	0.63403	0.74512	1	13200	1	1.0502	0.038766	0.10942	0.98727	1957	3	1.0502
SSX1	2	0.63452	0.63587	1	13208	1	0.88589	0.038802	0.07021	0.964605	1958	1	0.88589
COL17A1	4	0.87449	0.87599	1	15677	1	1.0501	0.038822	0.10952	0.98727	1959	3	1.0501
IL34	4	0.55308	0.69813	1	12338	2	0.86098	0.038852	0.10957	0.98727	1960	2	0.86098
WNT16	3	0.2598	0.39549	0.996994	7904	1	2.3093	0.038856	0.095375	0.976963	1961	2	2.3093
RABIF	4	0.70668	0.7751	1	13761	1	1.8052	0.03886	0.10959	0.98727	1962	3	1.8052
KIAA2013	4	0.77535	0.80926	1	14400	1	-0.33353	0.038877	0.10961	0.98727	1963	1	-0.33353
GYPC	4	0.91108	0.91087	1	16347	0	1.9195	0.038907	0.10967	0.98727	1964	3	1.9195
LONP2	4	0.93149	0.93121	1	16752	0	1.7459	0.038913	0.10969	0.98727	1965	3	1.7459
CCM2L	4	0.50751	0.65789	1	11611	1	0.9801	0.038932	0.10973	0.98727	1966	2	0.9801
SEMG2	4	0.7304	0.78617	1	13990	1	1.4782	0.03895	0.10976	0.98727	1967	2	1.4782
CCDC113	4	0.4596	0.6164	1	10895	1	1.0206	0.038988	0.10983	0.987399	1968	3	1.0206
C4orf17	4	0.12766	0.26798	0.995889	4789	1	1.143	0.039072	0.11	0.987465	1969	2	1.143
SMG6	4	0.84958	0.85621	1	15299	1	1.8432	0.039105	0.11007	0.987465	1970	3	1.8432
ARSA	4	0.51646	0.66569	1	11738	1	1.5994	0.039109	0.11007	0.987465	1971	2	1.5994
SH2D1A	4	0.7873	0.81602	1	14522	1	1.5311	0.039121	0.11008	0.987465	1972	2	1.5311
DDHD1	4	0.94074	0.94059	1	16923	0	2.0465	0.039133	0.11011	0.987465	1973	3	2.0465
ZNF487	1	0.96081	0.9611	1	17328	0	3.5698	0.039193	0.039085	0.925999	1974	1	3.5698
FAM185A	4	0.79215	0.81876	1	14582	1	2.1164	0.039195	0.11021	0.987543	1975	3	2.1164
MTMR3	4	0.36622	0.53569	1	9511	2	-1.4848	0.039209	0.11024	0.987543	1976	2	-1.4848
PPARA	4	0.62727	0.74263	1	13156	1	2.1173	0.039231	0.11028	0.987543	1977	3	2.1173
PAFAH1B2	3	0.15795	0.27758	0.995889	5631	1	1.8764	0.039239	0.096266	0.976963	1978	2	1.8764
MCAT	4	0.025088	0.078454	0.934288	1492	2	-2.7164	0.039264	0.11034	0.987613	1979	2	-2.7164
CAPN6	4	0.96757	0.96748	1	17446	0	1.5848	0.039318	0.11045	0.988003	1980	3	1.5848
CTNNAL1	4	0.34818	0.52018	1	9267	2	-0.30159	0.039347	0.1105	0.988003	1981	1	-0.30159
HTATSF1	4	0.047449	0.1297	0.955524	2400	2	-0.78363	0.039391	0.11057	0.988209	1982	2	-0.78363
COL16A1	3	0.96057	0.96087	1	17323	0	1.0417	0.039425	0.096691	0.976963	1983	3	1.0417
TSACC	3	0.94237	0.94251	1	16957	0	2.3096	0.039439	0.096716	0.976963	1984	3	2.3096
VPS29	4	0.93189	0.93159	1	16762	0	1.8287	0.03951	0.11082	0.988733	1985	3	1.8287
STK33	4	0.57425	0.71682	1	12684	1	1.6339	0.039565	0.11091	0.988733	1986	3	1.6339
ATXN2L	4	0.94074	0.94059	1	16919	0	1.6428	0.039575	0.11093	0.988733	1987	2	1.6428
HSD17B7	4	0.34239	0.51517	1	9176	2	-1.771	0.039596	0.11098	0.988733	1988	1	-1.771
SLCO4C1	4	0.079183	0.18676	0.992462	3351	1	1.818	0.03961	0.11101	0.988733	1989	3	1.818
EVL	4	0.017241	0.055751	0.910427	1083	3	-5.6451	0.039651	0.11109	0.988733	1990	1	-5.6451
OSBPL1A	4	0.66228	0.75615	1	13406	1	-0.05893	0.039706	0.11119	0.988733	1991	1	-0.05893
PTPN9	4	0.1753	0.34274	0.996487	6079	1	1.0291	0.039723	0.11123	0.988733	1992	3	1.0291
ISM1	4	0.77552	0.80936	1	14401	1	1.5526	0.039724	0.11123	0.988733	1993	3	1.5526
POLR2K	3	0.94158	0.94171	1	16939	0	1.3985	0.039738	0.097407	0.976963	1994	3	1.3985
JUNB	4	0.28495	0.46619	1	8278	1	0.82838	0.039762	0.1113	0.988733	1995	2	0.82838
SGK223	4	0.94397	0.94383	1	16990	0	1.6144	0.039772	0.11132	0.988733	1996	3	1.6144
ZNF672	4	0.51147	0.66133	1	11661	2	-0.62302	0.039817	0.1114	0.988733	1997	1	-0.62302
GAPVD1	4	0.85506	0.86041	1	15378	1	1.5431	0.039846	0.11145	0.988733	1998	2	1.5431
UBE2Q1	4	0.94644	0.94633	1	17046	0	2.0974	0.039883	0.11153	0.988733	1999	3	2.0974
[truncated: 16,054 more rows]

## Sheet: A549_IRP2-Cl_TKOv3_Late
id	num	neg|score	neg|p-value	neg|fdr	neg|rank	neg|goodsgrna	neg|lfc	pos|score	pos|p-value	pos|fdr	pos|rank	pos|goodsgrna	pos|lfc
FBXL5	4	1	1	1	18052	0	13.232	2.3011e-10	2.7424e-07	0.00055	1	4	13.232
AP2S1	4	1	1	1	18051	0	13.228	3.6769e-10	2.7424e-07	0.00055	2	4	13.228
TFRC	4	1	1	1	18050	0	12.916	1.1229e-09	2.7424e-07	0.00055	3	4	12.916
WDR7	4	1	1	1	18049	0	11.549	2.6641e-09	2.7424e-07	0.00055	4	4	11.549
SLC25A37	4	1	1	1	18048	0	11.706	6.6655e-09	2.7424e-07	0.00055	5	4	11.706
NCOA4	4	1	1	1	18047	0	12.471	1.3257e-08	2.7424e-07	0.00055	6	4	12.471
RABGEF1	4	1	1	1	18046	0	12.464	6.6935e-08	2.7424e-07	0.00055	7	4	12.464
ATP6AP1	4	1	1	1	18045	0	12.655	8.041e-08	2.7424e-07	0.00055	8	4	12.655
ATG9A	4	1	1	1	18044	0	12.163	1.0648e-07	2.7424e-07	0.00055	9	4	12.163
FCHO2	4	1	1	1	18043	0	10.85	1.8004e-07	8.2271e-07	0.001485	10	4	10.85
TSSC1	4	1	1	1	18042	0	10.12	2.7873e-07	1.3712e-06	0.001904	11	4	10.12
VPS52	4	1	1	1	18041	0	10.423	3.4227e-07	1.3712e-06	0.001904	12	4	10.423
ATP6V0D1	4	1	1	1	18040	0	10.37	4.3508e-07	1.3712e-06	0.001904	13	4	10.37
ATP6V1D	4	1	1	1	18039	0	10.928	6.2762e-07	1.9196e-06	0.00231	14	4	10.928
AP2M1	4	0.99997	0.99997	1	18036	0	12.238	6.288e-07	1.9196e-06	0.00231	15	4	12.238
ATP6AP2	4	0.99299	0.99302	1	17896	0	11.4	4.8246e-06	1.8922e-05	0.021349	16	3	11.4
SRSF3	4	0.12195	0.27038	1	4818	1	10.596	6.5819e-06	2.4955e-05	0.0265	17	3	10.596
ACTR2	4	0.90941	0.91339	1	16382	1	10.059	8.4935e-06	3.4279e-05	0.033611	18	3	10.059
ATP6V1B2	4	0.99999	0.99999	1	18038	0	10.111	8.7984e-06	3.5376e-05	0.033611	19	4	10.111
FAF1	4	0.98999	0.99	1	17824	0	10.132	1.2905e-05	5.3476e-05	0.048267	20	3	10.132
VPS18	4	0.99996	0.99996	1	18034	0	10.764	1.6795e-05	6.8285e-05	0.058699	21	4	10.764
CD244	4	0.99998	0.99998	1	18037	0	9.2482	1.8566e-05	7.5415e-05	0.061881	22	4	9.2482
PTPN23	4	0.99997	0.99997	1	18035	0	11.078	2.4826e-05	0.00010119	0.077351	23	4	11.078
ZNRF2	4	0.99216	0.9922	1	17871	0	10.035	2.5518e-05	0.00010284	0.077351	24	3	10.035
RRM2	4	0.30889	0.52891	1	9281	3	-0.42794	2.8481e-05	0.00011326	0.081782	25	1	-0.42794
TEX15	4	0.99995	0.99995	1	18033	0	8.6585	4.8877e-05	0.0001895	0.131569	26	4	8.6585
OPN4	4	0.99994	0.99994	1	18032	0	9.267	5.5261e-05	0.00021692	0.145031	27	4	9.267
SLC11A2	4	0.97148	0.97169	1	17433	0	10.486	6.1608e-05	0.00024434	0.157532	28	3	10.486
VPS29	4	0.97698	0.97726	1	17545	0	9.4862	6.4392e-05	0.00025751	0.157591	29	3	9.4862
CHRNB3	4	0.97924	0.97947	1	17600	0	9.7937	7.3031e-05	0.00028219	0.164324	30	3	9.7937
CTNNAL1	4	0.017345	0.056011	0.911893	1060	3	-0.83192	8.5441e-05	0.00032881	0.181968	31	1	-0.83192
SETD2	4	0.99991	0.99992	1	18031	0	9.122	8.7055e-05	0.00033265	0.181968	32	4	9.122
TP53I13	4	0.93489	0.93513	1	16783	1	9.3624	9.309e-05	0.00035459	0.183168	33	3	9.3624
NSRP1	4	0.78816	0.84844	1	15108	1	5.9582	9.3205e-05	0.00035513	0.183168	34	2	5.9582
TAX1BP1	4	0.99225	0.99229	1	17873	0	10.749	0.00010212	0.00039079	0.195957	35	3	10.749
ANKZF1	4	0.14168	0.30038	1	5312	2	5.6343	0.00010997	0.00041601	0.20297	36	2	5.6343
GPR18	4	0.99988	0.99989	1	18030	0	8.7652	0.00012051	0.00045989	0.218473	37	4	8.7652
ATP6V0A1	4	0.99966	0.99966	1	18024	0	9.4287	0.00013004	0.00049335	0.227847	38	4	9.4287
NRG1	4	0.99379	0.99384	1	17917	0	9.6129	0.0001328	0.00050487	0.227847	39	3	9.6129
VPS8	4	0.99986	0.99986	1	18029	0	7.9191	0.00013949	0.00053448	0.233594	40	4	7.9191
AGRN	4	0.016108	0.052361	0.911893	993	2	3.1471	0.0001424	0.00054929	0.233594	41	2	3.1471
JKAMP	4	0.99986	0.99986	1	18028	0	7.5982	0.0001443	0.00055642	0.233594	42	4	7.5982
GLIS3	4	0.99974	0.99974	1	18026	0	9.3433	0.00017266	0.00064528	0.258856	43	4	9.3433
CELA3A	3	0.9972	0.99723	1	17985	0	10.993	0.00019763	0.00059811	0.245387	44	3	10.993
CEP250	4	0.18635	0.36569	1	6421	3	-0.45852	0.00019935	0.00073139	0.280914	45	1	-0.45852
ZFP64	4	0.73098	0.82747	1	14689	1	5.9348	0.00020542	0.00075497	0.283932	46	2	5.9348
KIAA0430	4	0.99979	0.99979	1	18027	0	7.6462	0.00021041	0.00077252	0.284603	47	4	7.6462
PSAP	4	0.53399	0.69513	1	12277	2	5.5069	0.00021546	0.00079007	0.285248	48	2	5.5069
PRRT1	3	0.69323	0.74432	1	14437	1	8.5363	0.00023495	0.00071054	0.278842	49	2	8.5363
C9orf153	4	0.35302	0.5623	1	9871	1	3.1296	0.00025631	0.00093103	0.32321	50	2	3.1296
C4B	1	0.99974	0.99976	1	18025	0	14.317	0.00026345	0.00026189	0.157591	51	1	14.317
ATP6V1H	4	0.98827	0.98834	1	17791	0	8.7824	0.00026583	0.00096065	0.326091	52	3	8.7824
ARF1	4	0.39641	0.59354	1	10457	1	9.8048	0.00027036	0.00097545	0.326091	53	3	9.8048
VPS41	4	0.8993	0.90603	1	16247	1	9.0806	0.00029789	0.0010753	0.352925	54	3	9.0806
TSC2	4	0.97143	0.97163	1	17430	0	9.3477	0.00035435	0.0012672	0.408504	55	3	9.3477
SLC17A7	4	0.98969	0.9897	1	17818	0	4.8297	0.0003702	0.0013336	0.422355	56	2	4.8297
DPM2	4	0.96169	0.96179	1	17247	0	9.1388	0.00038051	0.0013704	0.426511	57	3	9.1388
DHCR24	4	0.43844	0.62407	1	10983	2	5.0969	0.00041671	0.0015025	0.45476	58	2	5.0969
CLCNKA	4	0.15339	0.31782	1	5624	3	-0.34018	0.00042715	0.0015365	0.45476	59	1	-0.34018
C4orf21	4	0.94417	0.94436	1	16921	0	8.6969	0.00044078	0.0015875	0.45476	60	3	8.6969
ZHX1-C8ORF76	2	0.80035	0.79976	1	15188	0	6.8262	0.00044141	0.00086466	0.306057	61	1	6.8262
VPS16	4	0.80467	0.85525	1	15217	1	8.7176	0.0004481	0.0016216	0.45476	62	3	8.7176
ZNF669	4	0.99955	0.99955	1	18022	0	6.322	0.0004505	0.0016375	0.45476	63	4	6.322
TBC1D20	4	0.99955	0.99955	1	18023	0	7.4808	0.0004505	0.0016375	0.45476	64	4	7.4808
NUDT16	4	0.68081	0.80844	1	14303	2	0.067288	0.00048409	0.0017609	0.469205	65	1	0.067288
SLC24A4	4	0.99513	0.99517	1	17949	0	9.0618	0.00048671	0.0017674	0.469205	66	3	9.0618
GPR124	4	0.997	0.99704	1	17982	0	9.1316	0.00048701	0.0017674	0.469205	67	3	9.1316
USP50	4	0.99949	0.99949	1	18021	0	4.3527	0.00051276	0.0018558	0.485507	68	4	4.3527
ATP6V1A	3	0.99452	0.99461	1	17931	0	10.233	0.0005221	0.0015393	0.45476	69	3	10.233
RINT1	4	0.47046	0.64771	1	11412	2	4.1312	0.00054103	0.0019528	0.500344	70	2	4.1312
CXCR4	4	0.95307	0.95323	1	17079	0	8.874	0.00055061	0.001989	0.500344	71	3	8.874
ATP6V0B	4	0.30204	0.52028	1	9135	2	5.0588	0.00055296	0.0019956	0.500344	72	2	5.0588
HGS	4	0.89012	0.89982	1	16124	1	5.8802	0.00056599	0.0020592	0.509223	73	2	5.8802
CHST9	4	0.59557	0.74197	1	13106	1	8.8338	0.00058039	0.002108	0.511182	74	3	8.8338
ZNF169	4	0.91891	0.92086	1	16525	1	5.9486	0.00059418	0.0021497	0.511182	75	2	5.9486
MAG	4	0.96914	0.96926	1	17392	0	1.1271	0.00059797	0.0021645	0.511182	76	2	1.1271
HSPA8	4	0.99939	0.99941	1	18020	0	7.4794	0.00060628	0.0021969	0.511182	77	4	7.4794
TRIM69	4	0.99938	0.99939	1	18019	0	8.4312	0.0006215	0.002255	0.511182	78	4	8.4312
POLM	4	0.99936	0.99938	1	18018	0	6.1433	0.00063872	0.0023071	0.511182	79	4	6.1433
C8orf44	4	0.99936	0.99937	1	18017	0	6.4043	0.00063963	0.0023102	0.511182	80	4	6.4043
THEMIS	4	0.98246	0.98257	1	17674	0	8.6994	0.00064604	0.0023285	0.511182	81	3	8.6994
INHA	4	0.53639	0.69693	1	12310	2	0.00032423	0.0006549	0.0023636	0.511182	82	1	0.00032423
SYT17	4	0.78564	0.84744	1	15086	1	9.302	0.00066243	0.0023889	0.511182	83	3	9.302
SCRN3	4	0.94092	0.94107	1	16865	0	9.1809	0.00066293	0.00239	0.511182	84	3	9.1809
BAIAP2L1	4	0.98115	0.98128	1	17639	0	8.9228	0.00066745	0.002407	0.511182	85	3	8.9228
RNF187	4	0.8343	0.86868	1	15507	1	5.5718	0.00069905	0.0025227	0.52953	86	2	5.5718
ARCN1	4	0.51911	0.684	1	12070	1	5.341	0.00073774	0.0026571	0.545173	87	2	5.341
PIK3R2	4	0.13568	0.29131	1	5170	2	0.11578	0.00076877	0.0027574	0.559295	88	1	0.11578
ESR1	4	0.51327	0.6796	1	11985	2	5.0155	0.00079866	0.0028649	0.574642	89	2	5.0155
CD151	4	0.086556	0.21491	0.995325	3839	2	3.6624	0.00081622	0.0029143	0.57812	90	2	3.6624
CXCL16	4	0.57075	0.72295	1	12787	2	4.4925	0.0008257	0.0029532	0.579477	91	2	4.4925
BOLA1	4	0.99915	0.99914	1	18016	0	8.7482	0.00085263	0.0030553	0.590501	92	4	8.7482
PTK2B	4	0.99879	0.99878	1	18009	0	8.5266	0.00087475	0.0031403	0.590501	93	4	8.5266
GPR171	4	0.98321	0.98332	1	17688	0	8.6278	0.00088925	0.0031968	0.592932	94	3	8.6278
ATF2	4	0.97219	0.97242	1	17446	0	5.2207	0.00090686	0.0032417	0.592932	95	2	5.2207
SLC26A6	4	0.99908	0.99908	1	18015	0	8.2248	0.0009181	0.0032834	0.592932	96	4	8.2248
FAM212A	3	0.89667	0.89669	1	16204	0	0.55419	0.00091823	0.0026576	0.545173	97	1	0.55419
OR4D10	4	0.77465	0.84308	1	15006	1	7.0178	0.00092182	0.003301	0.592932	98	3	7.0178
SPARCL1	4	0.99907	0.99907	1	18014	0	5.9565	0.00092684	0.0033174	0.592932	99	4	5.9565
NUDT17	4	0.093737	0.22642	1	4018	3	-0.71828	0.00093955	0.0033629	0.593402	100	1	-0.71828
GPR183	4	0.99905	0.99905	1	18013	0	5.5887	0.00095252	0.0034118	0.593402	101	4	5.5887
FMN1	4	0.99856	0.99854	1	18006	0	8.3709	0.0009558	0.0034255	0.593402	102	3	8.3709
GGT5	4	0.99902	0.99903	1	18012	0	6.4472	0.00097558	0.0034913	0.593402	103	4	6.4472
LXN	4	0.99902	0.99902	1	18011	0	7.6766	0.00097905	0.0035017	0.593402	104	4	7.6766
DDX46	4	0.017792	0.057285	0.911893	1087	3	-1.2018	0.00099647	0.0035615	0.593402	105	1	-1.2018
MAGEC3	4	0.44965	0.63224	1	11139	1	8.3907	0.00099647	0.0035615	0.593402	106	3	8.3907
SMTNL1	4	0.92281	0.92424	1	16596	1	5.2252	0.0010043	0.0035944	0.593402	107	2	5.2252
MON2	4	0.62479	0.76464	1	13502	1	8.802	0.0010235	0.0036635	0.593402	108	3	8.802
MYBPC1	4	0.93901	0.93918	1	16831	0	5.7243	0.0010284	0.0036783	0.593402	109	2	5.7243
IRGM	4	0.94303	0.94322	1	16902	0	9.0625	0.0010372	0.0037145	0.593402	110	3	9.0625
PPP2R5C	4	0.5564	0.71213	1	12599	2	4.954	0.0010683	0.0038313	0.606696	111	2	4.954
GPR111	3	0.99893	0.99895	1	18010	0	8.4641	0.0010736	0.0031068	0.590501	112	3	8.4641
REEP2	4	0.042345	0.12475	0.962723	2283	2	3.9192	0.0011672	0.0041846	0.645638	113	2	3.9192
NUDT3	4	0.50754	0.67538	1	11900	1	8.3891	0.0012251	0.0043771	0.669617	114	3	8.3891
STRN	4	0.98664	0.98666	1	17757	0	7.0926	0.0012401	0.0044308	0.672144	115	3	7.0926
BID	4	0.99871	0.9987	1	18008	0	8.5889	0.0012878	0.004586	0.689893	116	4	8.5889
JAM2	3	0.9987	0.99873	1	18007	0	8.8296	0.0012952	0.0037085	0.593402	117	3	8.8296
MEOX2	4	0.90571	0.91064	1	16333	1	8.826	0.0013164	0.0046798	0.697149	118	3	8.826
GSTM3	4	0.10614	0.24579	1	4387	1	0.57535	0.0013379	0.0047539	0.697149	119	1	0.57535
TXNRD2	4	0.03387	0.10234	0.954586	1893	2	4.2194	0.0013385	0.0047555	0.697149	120	2	4.2194
SHCBP1L	4	0.99593	0.99594	1	17960	0	5.4365	0.0013536	0.0048076	0.697149	121	2	5.4365
DDX39A	4	0.75424	0.83557	1	14866	1	5.0868	0.0013586	0.0048274	0.697149	122	2	5.0868
ZNF552	4	0.40726	0.60144	1	10584	2	4.8059	0.001389	0.0049305	0.697457	123	2	4.8059
PPM1M	4	0.68269	0.80992	1	14332	2	0.28947	0.0013948	0.0049519	0.697457	124	1	0.28947
OR2L2	3	0.86902	0.86911	1	15882	1	9.7703	0.0014263	0.0040458	0.629609	125	2	9.7703
C10orf67	4	0.22732	0.42262	1	7449	1	8.1197	0.0014318	0.0050495	0.697457	126	3	8.1197
NTF3	4	0.94549	0.94563	1	16933	0	5.0842	0.0014352	0.0050627	0.697457	127	2	5.0842
RAB10	4	0.29097	0.50637	1	8887	1	8.9965	0.0014418	0.0050786	0.697457	128	3	8.9965
ATP6V1G1	4	0.33445	0.54901	1	9622	2	4.8647	0.0014508	0.0050978	0.697457	129	2	4.8647
CCNK	4	0.052988	0.15179	0.968414	2765	3	-0.96772	0.0014517	0.0051	0.697457	130	1	-0.96772
ANKRD34A	4	0.89275	0.90153	1	16150	1	3.8845	0.0015086	0.0052453	0.711578	131	3	3.8845
SYT8	4	0.96599	0.96612	1	17319	0	4.5229	0.0015567	0.0053671	0.715019	132	2	4.5229
PLD4	4	0.83609	0.86954	1	15528	1	0.30212	0.0015655	0.0053868	0.715019	133	1	0.30212
SPEG	4	0.19561	0.37868	1	6684	2	-0.42787	0.0016224	0.0055409	0.730108	134	1	-0.42787
SLC4A8	4	0.99771	0.99772	1	17992	0	8.665	0.0016537	0.0056183	0.734172	135	3	8.665
LYRM4	4	0.41724	0.60872	1	10703	1	5.8067	0.001683	0.0056824	0.734172	136	3	5.8067
CPN1	4	0.42827	0.61678	1	10840	1	5.1717	0.0017082	0.005751	0.734172	137	2	5.1717
RAB5C	4	0.98318	0.98328	1	17687	0	7.0732	0.0017111	0.0057592	0.734172	138	3	7.0732
SKOR2	4	0.9765	0.97677	1	17533	0	8.7503	0.0017164	0.0057751	0.734172	139	3	8.7503
NCK2	4	0.95447	0.9546	1	17103	0	0.15457	0.0017362	0.0058272	0.735616	140	1	0.15457
RBM12	4	0.92271	0.92415	1	16593	1	4.8318	0.001765	0.0059122	0.738716	141	2	4.8318
OR7D2	4	0.99682	0.99686	1	17978	0	5.4727	0.0017736	0.0059336	0.738716	142	2	5.4727
OLFML3	4	0.87854	0.89253	1	16008	1	0.26253	0.0017931	0.0059819	0.739624	143	1	0.26253
MLLT3	4	0.72467	0.82543	1	14631	1	8.5349	0.0018474	0.0061234	0.747826	144	3	8.5349
C2orf62	4	0.012952	0.042573	0.904991	807	2	4.505	0.00185	0.0061311	0.747826	145	2	4.505
DOLK	4	0.049932	0.14403	0.963959	2639	2	4.398	0.0018814	0.006209	0.752243	146	2	4.398
HYAL3	4	0.24937	0.45232	1	7950	2	-0.086562	0.0019069	0.0062857	0.756469	147	1	-0.086562
FAM214B	4	0.19736	0.38109	1	6723	1	5.3942	0.0019588	0.0064141	0.758939	148	3	5.3942
EMC7	4	0.37362	0.57701	1	10150	1	5.2603	0.0019637	0.0064251	0.758939	149	2	5.2603
ALPK3	4	0.61628	0.75797	1	13395	2	5.0037	0.0019922	0.0065013	0.758939	150	2	5.0037
SH3GL1	4	0.80495	0.85536	1	15223	1	5.5779	0.0019983	0.0065156	0.758939	151	2	5.5779
SYTL1	4	0.51889	0.68385	1	12065	2	0.074255	0.0020206	0.0065781	0.758939	152	1	0.074255
TAC3	4	0.99114	0.99116	1	17851	0	8.4043	0.002023	0.0065858	0.758939	153	3	8.4043
GSR	4	0.23018	0.42648	1	7506	2	4.9524	0.0020288	0.0066006	0.758939	154	2	4.9524
KIAA2022	4	0.99303	0.99307	1	17898	0	8.2436	0.0020638	0.0066949	0.760798	155	3	8.2436
USP42	4	0.28601	0.50005	1	8785	3	-0.23109	0.0020775	0.0067262	0.760798	156	1	-0.23109
TEX33	4	0.9877	0.98776	1	17781	0	8.4605	0.0020839	0.0067432	0.760798	157	3	8.4605
C2orf88	4	0.81404	0.85929	1	15298	1	8.3654	0.0021344	0.0068792	0.765504	158	3	8.3654
APP	4	0.42384	0.61351	1	10785	2	4.7092	0.0021375	0.0068913	0.765504	159	2	4.7092
ALDH6A1	4	0.98648	0.98652	1	17753	0	6.8528	0.0021432	0.0069121	0.765504	160	3	6.8528
XRCC4	4	0.50791	0.67566	1	11909	2	0.086146	0.0021912	0.0070372	0.772367	161	1	0.086146
SMARCAD1	4	0.3874	0.58691	1	10339	2	3.4681	0.0022008	0.0070596	0.772367	162	2	3.4681
MERTK	4	0.58952	0.73734	1	13021	2	4.8746	0.002278	0.0072642	0.789962	163	2	4.8746
KCNN1	4	0.99789	0.9979	1	17997	0	6.776	0.002305	0.0073421	0.79365	164	3	6.776
OR5AR1	4	0.6235	0.7636	1	13485	1	6.4836	0.0023404	0.007431	0.794846	165	3	6.4836
SLC7A6	4	0.60244	0.7473	1	13202	1	5.1806	0.0023597	0.0074787	0.794846	166	2	5.1806
ERH	4	0.29418	0.51044	1	8971	2	3.3625	0.0023618	0.0074853	0.794846	167	2	3.3625
CDC42BPA	4	0.64951	0.78382	1	13876	1	7.9877	0.0023875	0.0075511	0.797146	168	3	7.9877
OCRL	4	0.52195	0.68618	1	12115	2	0.21687	0.0024187	0.0076268	0.800455	169	1	0.21687
CLIC6	4	0.57178	0.72372	1	12804	2	-0.063145	0.0024756	0.007771	0.804543	170	1	-0.063145
TBC1D19	4	0.37988	0.58143	1	10230	1	7.9799	0.0025195	0.0078807	0.804543	171	3	7.9799
KLK3	4	0.98094	0.98108	1	17637	0	5.0606	0.0025324	0.0079125	0.804543	172	3	5.0606
SYNRG	4	0.97303	0.97328	1	17461	0	7.691	0.0025423	0.0079416	0.804543	173	3	7.691
VPS54	4	0.65162	0.78545	1	13895	1	8.21	0.0025459	0.0079471	0.804543	174	3	8.21
SCGB1D4	4	0.9902	0.99022	1	17831	0	8.1641	0.0025532	0.0079619	0.804543	175	3	8.1641
CEACAM1	4	0.66005	0.792	1	14013	1	0.49055	0.0025893	0.0080496	0.804543	176	1	0.49055
DOLPP1	4	0.40647	0.60086	1	10571	2	4.606	0.002603	0.0080875	0.804543	177	2	4.606
COL8A1	4	0.9193	0.92122	1	16531	1	6.519	0.0026043	0.0080924	0.804543	178	3	6.519
NFS1	4	0.83103	0.86713	1	15468	1	6.4474	0.0026215	0.0081407	0.804543	179	3	6.4474
ZBTB44	4	0.88111	0.89408	1	16028	1	1.1228	0.0026461	0.0082032	0.804543	180	2	1.1228
INPP5E	4	0.85994	0.88176	1	15784	1	6.4166	0.0026697	0.0082569	0.804543	181	3	6.4166
GPR63	4	0.18849	0.36872	1	6479	2	0.13514	0.002703	0.0083376	0.804543	182	1	0.13514
FBXO16	4	0.82352	0.86359	1	15392	1	6.8785	0.0027183	0.0083825	0.804543	183	3	6.8785
AC007431.1	4	0.93051	0.93102	1	16712	1	8.178	0.0027413	0.0084385	0.804543	184	3	8.178
HSD17B12	4	0.54123	0.70064	1	12379	1	0.033199	0.0027598	0.0084928	0.804543	185	1	0.033199
ATXN10	4	0.6871	0.81342	1	14402	1	6.2775	0.0027987	0.0086041	0.804543	186	3	6.2775
SCN1B	4	0.14574	0.3064	1	5423	3	-0.29943	0.0028166	0.0086524	0.804543	187	1	-0.29943
SLC25A28	4	0.97896	0.97919	1	17595	0	8.6003	0.0028397	0.0087199	0.804543	188	3	8.6003
GPNMB	4	0.4159	0.60774	1	10688	1	0.62818	0.0028735	0.0088104	0.804543	189	1	0.62818
HOXC12	4	0.2405	0.44041	1	7755	1	7.0106	0.0028809	0.008829	0.804543	190	3	7.0106
HIST3H2A	4	0.99775	0.99777	1	17995	0	6.8989	0.0028809	0.008829	0.804543	191	3	6.8989
GPR179	4	0.95032	0.95049	1	17025	0	8.4604	0.0028941	0.0088586	0.804543	192	3	8.4604
MATR3	4	0.97691	0.97719	1	17543	0	8.1627	0.0028999	0.008869	0.804543	193	3	8.1627
ST7L	3	0.95825	0.9585	1	17172	0	2.316	0.0029236	0.0081966	0.804543	194	2	2.316
TGFB1	4	0.68304	0.8102	1	14339	1	5.7317	0.0029303	0.0089535	0.805551	195	3	5.7317
CASC10	4	0.070501	0.18842	0.983474	3408	2	0.0057204	0.0029872	0.009101	0.813327	196	1	0.0057204
SCN7A	4	0.23899	0.43838	1	7717	1	8.0975	0.0030116	0.0091652	0.815027	197	3	8.0975
BPIFB2	4	0.61816	0.75943	1	13421	1	0.35916	0.003044	0.009242	0.817827	198	1	0.35916
GPR68	3	0.93411	0.93426	1	16769	0	9.0195	0.0030848	0.0086288	0.804543	199	2	9.0195
ZNF232	4	0.11419	0.25841	1	4595	3	-0.50571	0.0031008	0.0093802	0.823633	200	1	-0.50571
YTHDF1	4	0.36581	0.57136	1	10058	2	4.6202	0.0031091	0.0093989	0.823633	201	2	4.6202
CCDC6	3	0.29993	0.45288	1	9097	1	5.242	0.0031368	0.008778	0.804543	202	2	5.242
NDUFA7	4	0.35575	0.56422	1	9909	1	7.9842	0.0031413	0.0094905	0.823834	203	3	7.9842
MLST8	4	0.26693	0.47547	1	8360	2	-0.10737	0.0031577	0.0095321	0.823834	204	1	-0.10737
HIST1H2BC	1	0.99682	0.99688	1	17977	0	12.22	0.0031828	0.0031359	0.590501	205	1	12.22
NAMPT	4	0.95876	0.9589	1	17182	0	4.8871	0.003204	0.0096462	0.823834	206	2	4.8871
GALT	4	0.34125	0.55391	1	9708	1	5.5066	0.0032117	0.0096698	0.823834	207	3	5.5066
FGL2	4	0.94039	0.94056	1	16855	0	4.2303	0.0032145	0.0096769	0.823834	208	2	4.2303
NHSL2	4	0.94287	0.94306	1	16901	0	6.9764	0.0032617	0.0098003	0.823834	209	3	6.9764
MICU2	4	0.98238	0.98249	1	17669	0	1.0393	0.0032713	0.0098206	0.823834	210	2	1.0393
CORIN	4	0.33467	0.54917	1	9624	1	5.0998	0.003281	0.0098459	0.823834	211	2	5.0998
LST1	4	0.40793	0.60191	1	10592	1	8.2845	0.0033144	0.0099205	0.823834	212	3	8.2845
NFX1	4	0.84869	0.8758	1	15662	1	4.2991	0.0033281	0.0099578	0.823834	213	2	4.2991
SLC6A12	4	0.057869	0.16381	0.975524	2975	2	4.1052	0.0033432	0.0099934	0.823834	214	2	4.1052
STRA13	4	0.074602	0.19521	0.988201	3515	1	8.5665	0.0033627	0.010046	0.823834	215	3	8.5665
GTPBP3	4	0.27781	0.48951	1	8611	2	-0.051446	0.0033849	0.0101	0.823834	216	1	-0.051446
HS6ST2	4	0.98251	0.98261	1	17675	0	7.2083	0.003404	0.010149	0.823834	217	3	7.2083
EAF1	4	0.98749	0.98756	1	17774	0	8.4415	0.0034375	0.010235	0.823834	218	3	8.4415
FOXP3	4	0.71071	0.82082	1	14537	1	3.6163	0.0034418	0.010246	0.823834	219	2	3.6163
MNX1	4	0.73907	0.83019	1	14759	1	6.5156	0.0034479	0.010259	0.823834	220	3	6.5156
PDHA1	4	0.95099	0.95114	1	17039	0	7.9011	0.0034995	0.010386	0.823834	221	3	7.9011
PEBP4	4	0.038571	0.11486	0.962723	2105	2	4.0601	0.0035211	0.010437	0.823834	222	2	4.0601
SNRPD2	4	0.10795	0.24868	1	4432	3	-0.77168	0.0035554	0.010511	0.823834	223	1	-0.77168
IYD	4	0.72682	0.82615	1	14652	1	5.4094	0.0035895	0.010598	0.823834	224	2	5.4094
ITGAX	4	0.931	0.93148	1	16720	1	3.9979	0.0036122	0.01066	0.823834	225	2	3.9979
ENHO	4	0.98296	0.98307	1	17683	0	5.5164	0.0036138	0.010664	0.823834	226	2	5.5164
IFNA2	4	0.28348	0.49683	1	8732	1	7.7555	0.0036438	0.010743	0.823985	227	3	7.7555
TNFRSF10B	4	0.97704	0.97733	1	17548	0	7.9052	0.0036545	0.010772	0.823985	228	3	7.9052
OR5D14	4	0.97912	0.97935	1	17598	0	5.0656	0.0036953	0.010875	0.824356	229	2	5.0656
FBXO8	4	0.97757	0.97786	1	17564	0	8.3022	0.0036958	0.010876	0.824356	230	3	8.3022
BROX	4	0.47122	0.64828	1	11423	1	2.5523	0.0037258	0.010953	0.824356	231	2	2.5523
UBA3	4	0.080801	0.20551	0.993595	3671	2	4.1633	0.0037653	0.011046	0.824356	232	2	4.1633
TRAM1	4	0.89991	0.90644	1	16258	1	8.2215	0.0037717	0.011062	0.824356	233	3	8.2215
CXCL13	3	0.60129	0.69821	1	13184	1	9.1445	0.0037755	0.010479	0.823834	234	2	9.1445
NKX2-1	3	0.51887	0.6625	1	12064	1	8.9225	0.0037761	0.01048	0.823834	235	2	8.9225
ZDHHC2	4	0.12742	0.27871	1	4956	1	0.80289	0.0037826	0.01109	0.824356	236	1	0.80289
DENR	4	0.9296	0.93017	1	16697	1	7.8829	0.0038138	0.011159	0.824356	237	3	7.8829
SLC16A12	4	0.95976	0.9599	1	17204	0	7.8893	0.0038217	0.011181	0.824356	238	3	7.8893
POU3F1	4	0.8424	0.87256	1	15590	1	4.718	0.0038359	0.011228	0.824356	239	2	4.718
THAP6	4	0.30317	0.52173	1	9170	1	1.2747	0.0038394	0.011238	0.824356	240	2	1.2747
DPYD	4	0.99168	0.99172	1	17861	0	7.8021	0.0038833	0.011346	0.824356	241	3	7.8021
FAM102A	4	0.94883	0.949	1	17002	0	5.0992	0.0038946	0.011372	0.824356	242	2	5.0992
ARHGEF2	4	0.56608	0.71942	1	12718	1	7.7452	0.0039183	0.011423	0.824356	243	3	7.7452
STARD6	4	0.7912	0.84966	1	15134	1	4.7465	0.0039452	0.01149	0.824356	244	2	4.7465
ARHGAP21	4	0.62766	0.76686	1	13548	1	7.8445	0.0039519	0.011506	0.824356	245	3	7.8445
GJD3	4	0.50993	0.67712	1	11939	2	0.98777	0.003953	0.011508	0.824356	246	2	0.98777
ZNF138	1	0.99602	0.99611	1	17963	0	11.435	0.0039802	0.0039026	0.612613	247	1	11.435
C14orf39	4	0.38466	0.58492	1	10300	2	4.4351	0.0039833	0.011593	0.826267	248	2	4.4351
RNF122	4	0.97143	0.97164	1	17431	0	7.7143	0.0040067	0.011662	0.826267	249	3	7.7143
FAM110A	4	0.25357	0.45788	1	8040	3	-0.14811	0.0040098	0.011672	0.826267	250	1	-0.14811
FAM65C	4	0.83156	0.86739	1	15477	1	8.204	0.0040457	0.011762	0.829208	251	3	8.204
PXK	4	0.31937	0.53834	1	9428	2	0.31697	0.0040666	0.011815	0.829208	252	1	0.31697
SPNS1	4	0.98869	0.98875	1	17798	0	7.8155	0.0040816	0.011851	0.829208	253	3	7.8155
CYP4F12	4	0.98119	0.98131	1	17640	0	8.4243	0.0041204	0.011957	0.830826	254	3	8.4243
DCAF13	4	0.16769	0.33887	1	5966	2	1.3075	0.0041234	0.011966	0.830826	255	2	1.3075
RNF166	4	0.13475	0.2899	1	5137	1	4.6707	0.004216	0.012204	0.833817	256	2	4.6707
CARD6	4	0.53366	0.69488	1	12271	1	7.8161	0.0042241	0.012222	0.833817	257	3	7.8161
MAGEB17	4	0.92699	0.92787	1	16650	1	7.8316	0.004251	0.012293	0.833817	258	3	7.8316
TSPEAR	4	0.92224	0.92377	1	16586	1	4.2969	0.0042937	0.012404	0.833817	259	2	4.2969
KCNB2	4	0.92081	0.92252	1	16561	1	5.1934	0.0042993	0.012417	0.833817	260	2	5.1934
C10orf118	4	0.24228	0.44274	1	7788	2	4.6768	0.0043037	0.012426	0.833817	261	2	4.6768
DAXX	4	0.1528	0.31693	1	5610	2	0.92648	0.0043505	0.012548	0.833817	262	2	0.92648
LMBRD2	4	0.88844	0.89872	1	16107	1	7.7757	0.004375	0.012596	0.833817	263	3	7.7757
SEMA3F	4	0.77109	0.84174	1	14980	1	0.63597	0.0044073	0.012667	0.833817	264	1	0.63597
C12orf23	4	0.63085	0.76934	1	13608	1	8.1244	0.0044318	0.012731	0.833817	265	3	8.1244
CELF2	4	0.97662	0.9769	1	17536	0	2.0757	0.004464	0.012817	0.833817	266	2	2.0757
UBA7	4	0.98896	0.98901	1	17804	0	7.6444	0.0044734	0.012847	0.833817	267	3	7.6444
MTFR1L	4	0.57728	0.72792	1	12866	1	7.5552	0.0044908	0.012883	0.833817	268	3	7.5552
EPDR1	4	0.89689	0.90434	1	16208	1	8.4239	0.0045013	0.012909	0.833817	269	3	8.4239
RP1	4	0.467	0.64512	1	11352	1	8.4074	0.0045044	0.012916	0.833817	270	3	8.4074
OR6F1	4	0.3894	0.58837	1	10374	2	3.695	0.0045208	0.012968	0.833817	271	2	3.695
MR1	4	0.98235	0.98245	1	17664	0	7.5875	0.0045222	0.01297	0.833817	272	3	7.5875
NIPAL1	3	0.52401	0.66456	1	12145	1	8.8777	0.0045243	0.012541	0.833817	273	2	8.8777
CILP2	4	0.1872	0.36689	1	6442	1	6.9041	0.004536	0.013007	0.833817	274	3	6.9041
SCARA5	4	0.97207	0.97229	1	17442	0	4.8364	0.0045678	0.013087	0.833817	275	2	4.8364
GOSR1	4	0.055684	0.15857	0.972884	2878	2	0.097339	0.0045776	0.013113	0.833817	276	1	0.097339
HTRA4	4	0.9948	0.99485	1	17939	0	7.8595	0.0045909	0.013147	0.833817	277	3	7.8595
C14orf2	2	0.99538	0.99536	1	17951	0	7.4795	0.0046209	0.0089694	0.805551	278	2	7.4795
CYP21A2	4	0.81022	0.85763	1	15260	1	6.4465	0.0046343	0.013255	0.833817	279	3	6.4465
NKX2-6	4	0.1338	0.28845	1	5111	1	4.922	0.0046406	0.013269	0.833817	280	2	4.922
OR2F1	4	0.90221	0.90809	1	16280	1	7.5805	0.0046673	0.013332	0.833817	281	3	7.5805
FBXW7	4	0.85801	0.88071	1	15765	1	4.9547	0.0046681	0.013333	0.833817	282	2	4.9547
GCFC2	4	0.94224	0.94241	1	16887	0	7.9749	0.0046819	0.01337	0.833817	283	3	7.9749
FOXB1	4	0.41648	0.60818	1	10693	1	4.6918	0.0046865	0.013381	0.833817	284	2	4.6918
SMAGP	4	0.57168	0.72363	1	12802	2	0.019952	0.0046911	0.013395	0.833817	285	1	0.019952
MEDAG	4	0.40879	0.60254	1	10603	2	4.2656	0.0047372	0.013533	0.836093	286	2	4.2656
ZNHIT1	4	0.60588	0.74995	1	13253	1	0.070849	0.0047479	0.013561	0.836093	287	1	0.070849
KANK2	4	0.99804	0.99804	1	17999	0	7.7526	0.0048117	0.013728	0.836093	288	3	7.7526
GCH1	4	0.99217	0.99221	1	17872	0	8.1328	0.0048281	0.013766	0.836093	289	3	8.1328
GPR148	4	0.62976	0.7685	1	13586	1	7.5961	0.0048354	0.013781	0.836093	290	3	7.5961
C20orf26	4	0.032186	0.097731	0.949912	1822	1	0.50885	0.0048614	0.013845	0.836093	291	1	0.50885
ST18	4	0.98792	0.988	1	17788	0	5.4522	0.004872	0.013878	0.836093	292	3	5.4522
KIAA1755	4	0.66723	0.79771	1	14101	1	7.9541	0.0048812	0.0139	0.836093	293	3	7.9541
NPTX1	4	0.75556	0.83602	1	14877	1	4.6913	0.0048907	0.013921	0.836093	294	2	4.6913
ACOX2	4	0.23303	0.43036	1	7578	1	4.8396	0.0049095	0.013966	0.836093	295	2	4.8396
SYAP1	4	0.43281	0.62006	1	10910	1	6.3533	0.0049181	0.013987	0.836093	296	3	6.3533
TLN1	3	0.0028383	0.0079564	0.731969	232	1	8.71	0.0049705	0.013735	0.836093	297	2	8.71
PCOLCE2	4	0.93899	0.93916	1	16829	0	3.9066	0.0049749	0.014121	0.836569	298	2	3.9066
DUSP26	4	0.6223	0.76264	1	13469	1	4.7947	0.0049755	0.014123	0.836569	299	2	4.7947
PDS5B	4	0.99435	0.9944	1	17929	0	6.4219	0.0049812	0.014134	0.836569	300	3	6.4219
OR10J3	4	0.66476	0.79571	1	14068	1	4.8418	0.0050134	0.014208	0.837775	301	2	4.8418
C5orf42	4	0.99736	0.99737	1	17987	0	7.8488	0.0050411	0.014294	0.837775	302	3	7.8488
GPR20	4	0.34325	0.55532	1	9730	1	0.44931	0.0050884	0.014411	0.83946	303	1	0.44931
GYPC	4	0.78854	0.8486	1	15111	1	7.7216	0.0050957	0.014434	0.83946	304	3	7.7216
ZFX	4	0.78193	0.84593	1	15060	1	0.62013	0.0051451	0.014536	0.83946	305	1	0.62013
TCF23	3	0.99482	0.99494	1	17941	0	8.6184	0.0051766	0.01429	0.837775	306	3	8.6184
PIP5K1A	4	0.5453	0.70374	1	12447	1	4.5268	0.0052019	0.014691	0.83946	307	2	4.5268
KCNK1	4	0.99503	0.99507	1	17947	0	7.516	0.0052043	0.014697	0.83946	308	3	7.516
C15orf52	4	0.72619	0.82594	1	14644	1	5.6551	0.0052195	0.014729	0.83946	309	3	5.6551
CACNG1	4	0.80715	0.8563	1	15240	1	4.6655	0.0052243	0.01474	0.83946	310	2	4.6655
GYG1	4	0.42638	0.61537	1	10817	2	4.4119	0.0052586	0.014837	0.83946	311	2	4.4119
ADAM15	4	0.95091	0.95106	1	17037	0	8.2376	0.0052658	0.014856	0.83946	312	3	8.2376
NETO1	4	0.85512	0.87916	1	15735	1	7.8753	0.0052697	0.014862	0.83946	313	3	7.8753
COG5	4	0.47992	0.6548	1	11538	1	8.0261	0.0053026	0.014947	0.83946	314	3	8.0261
UBP1	4	0.97349	0.97373	1	17471	0	4.8565	0.0053069	0.014955	0.83946	315	2	4.8565
KANK1	4	0.094851	0.22821	1	4044	2	-0.28071	0.0053153	0.014974	0.83946	316	1	-0.28071
HIST1H2BB	1	0.99465	0.99472	1	17934	0	10.85	0.0053473	0.005282	0.711578	317	1	10.85
NSMCE4A	4	0.12698	0.27805	1	4948	1	6.0692	0.0053562	0.015073	0.83946	318	3	6.0692
GAMT	4	0.97508	0.97532	1	17502	0	4.5026	0.0053562	0.015073	0.83946	319	3	4.5026
CCDC178	4	0.16847	0.33999	1	5983	3	-0.29919	0.0053721	0.015112	0.83946	320	1	-0.29919
MFSD5	4	0.36671	0.57204	1	10070	2	4.3413	0.0054147	0.015216	0.83946	321	2	4.3413
MEMO1	4	0.39052	0.58919	1	10384	2	0.54856	0.0054288	0.015261	0.83946	322	1	0.54856
CALCRL	4	0.07307	0.19276	0.984651	3478	2	4.3485	0.0054492	0.015315	0.83946	323	2	4.3485
ITLN1	4	0.51575	0.68145	1	12019	2	0.12555	0.0054855	0.015398	0.83946	324	1	0.12555
DNAJB7	4	0.69532	0.81607	1	14448	1	7.0814	0.0054888	0.015405	0.83946	325	3	7.0814
LSM12	2	0.99449	0.99448	1	17930	0	8.8144	0.0055142	0.010679	0.823834	326	2	8.8144
MSN	4	0.91655	0.91896	1	16490	1	8.0057	0.0055385	0.015532	0.83946	327	3	8.0057
WNT1	4	0.23624	0.43474	1	7646	2	-0.26467	0.0055423	0.01554	0.83946	328	1	-0.26467
AFTPH	4	0.99364	0.99368	1	17916	0	6.8052	0.0055487	0.015555	0.83946	329	3	6.8052
NCAPD3	4	0.95174	0.95191	1	17051	0	5.0737	0.0055584	0.015576	0.83946	330	2	5.0737
FAF2	4	0.15456	0.31959	1	5658	1	7.5671	0.0055687	0.015601	0.83946	331	3	7.5671
FXN	4	0.99585	0.99586	1	17958	0	7.4853	0.0055934	0.015662	0.83946	332	3	7.4853
MAP7D3	4	0.67348	0.8026	1	14197	1	4.4557	0.005599	0.015677	0.83946	333	2	4.4557
FOXJ2	4	0.50548	0.67379	1	11877	1	6.2947	0.0056139	0.015718	0.83946	334	3	6.2947
MBD1	4	0.92442	0.92562	1	16618	1	4.1186	0.0056557	0.015819	0.840311	335	2	4.1186
KCNU1	4	0.8048	0.8553	1	15220	1	7.706	0.0056654	0.015845	0.840311	336	3	7.706
NT5DC2	4	0.81082	0.85788	1	15268	1	6.1465	0.0057039	0.015955	0.840311	337	3	6.1465
STC1	4	0.86316	0.88358	1	15824	1	8.0776	0.005708	0.015962	0.840311	338	3	8.0776
MROH2A	3	0.89914	0.89922	1	16242	0	8.7154	0.0057088	0.015687	0.83946	339	2	8.7154
KRT33B	4	0.97389	0.97411	1	17477	0	3.8603	0.0057124	0.015974	0.840311	340	2	3.8603
SRP9	4	0.40056	0.59656	1	10498	2	4.173	0.0057494	0.016059	0.840311	341	2	4.173
DSG4	4	0.98146	0.98157	1	17643	0	6.7004	0.005758	0.016081	0.840311	342	3	6.7004
KIAA0895	4	0.89153	0.90076	1	16143	1	3.2079	0.0057691	0.016106	0.840311	343	2	3.2079
ARAP1	4	0.89285	0.9016	1	16153	1	4.6572	0.0057951	0.016171	0.841285	344	2	4.6572
DZIP3	4	0.92461	0.92579	1	16621	1	7.611	0.0059096	0.01648	0.852436	345	3	7.611
ZWINT	4	0.97208	0.97231	1	17443	0	2.1485	0.0059393	0.016559	0.853079	346	2	2.1485
PPP5D1	4	0.74123	0.83095	1	14768	1	7.5735	0.0059513	0.016587	0.853079	347	3	7.5735
HIST1H4C	3	0.82701	0.83201	1	15430	1	0.49775	0.0059904	0.016428	0.852154	348	1	0.49775
COX8C	4	0.72477	0.82546	1	14632	1	0.22958	0.005996	0.016706	0.853534	349	1	0.22958
PRELP	4	0.9933	0.99334	1	17905	0	7.3917	0.0060332	0.016808	0.853534	350	3	7.3917
SLC39A9	4	0.0036122	0.012643	0.755737	297	1	8.0677	0.0060459	0.016833	0.853534	351	3	8.0677
GDPD1	4	0.77375	0.84274	1	15001	1	4.7677	0.0060521	0.016852	0.853534	352	2	4.7677
WDFY2	4	0.27398	0.48458	1	8511	3	-0.16434	0.0060527	0.016854	0.853534	353	1	-0.16434
PHKA2	4	0.96003	0.96019	1	17211	0	5.925	0.0060625	0.016882	0.853534	354	3	5.925
PEF1	4	0.41602	0.60783	1	10689	2	4.3675	0.0060937	0.016955	0.853534	355	2	4.3675
BTNL9	4	0.59485	0.74142	1	13096	2	0.43351	0.0061094	0.016996	0.853534	356	1	0.43351
IL13RA2	4	0.96798	0.96813	1	17366	0	7.5314	0.0061222	0.017022	0.853534	357	3	7.5314
ADD2	4	0.86594	0.88518	1	15855	1	7.2939	0.0061541	0.017103	0.854289	358	3	7.2939
OPRM1	4	0.20641	0.39391	1	6970	1	0.52608	0.0061661	0.017131	0.854289	359	1	0.52608
TACR2	4	0.6569	0.78959	1	13962	2	4.2127	0.0062228	0.01726	0.858318	360	2	4.2127
OR52L1	4	0.36856	0.57335	1	10092	2	0.12845	0.0062795	0.017405	0.858487	361	1	0.12845
CLSPN	4	0.53409	0.6952	1	12281	1	4.6906	0.0062827	0.017412	0.858487	362	2	4.6906
PTCHD4	4	0.99345	0.99351	1	17911	0	7.7354	0.0063048	0.01746	0.858487	363	3	7.7354
GALNT1	4	0.45133	0.63347	1	11162	2	0.3045	0.0063362	0.017535	0.858487	364	1	0.3045
CD9	4	0.77573	0.8435	1	15016	1	7.0651	0.0063395	0.017541	0.858487	365	3	7.0651
MESDC1	4	0.35495	0.56367	1	9896	2	4.4296	0.0063462	0.01756	0.858487	366	2	4.4296
RBM42	4	0.9853	0.98537	1	17731	0	6.0194	0.0063941	0.017686	0.858487	367	3	6.0194
DTX1	4	0.72817	0.82657	1	14663	1	7.5149	0.0064226	0.017755	0.858487	368	3	7.5149
COX6A1P2	4	0.72755	0.82638	1	14659	1	6.32	0.0064446	0.017809	0.858487	369	3	6.32
ASB14	4	0.95651	0.95665	1	17141	0	0.39587	0.0064496	0.017818	0.858487	370	1	0.39587
MORN2	3	0.99351	0.99363	1	17914	0	7.5546	0.0064855	0.017731	0.858487	371	3	7.5546
ZSCAN29	4	0.19515	0.37806	1	6672	3	-0.18862	0.0065062	0.017947	0.858487	372	1	-0.18862
DPF1	4	0.93455	0.9348	1	16779	1	5.0774	0.006544	0.018052	0.858487	373	3	5.0774
VWDE	4	0.98772	0.98779	1	17782	0	4.6838	0.006544	0.018052	0.858487	374	3	4.6838
RCE1	4	0.47353	0.65004	1	11456	1	0.33691	0.0065629	0.018099	0.858487	375	1	0.33691
VWA3B	4	0.2598	0.46616	1	8186	1	7.2718	0.0066064	0.018205	0.858487	376	3	7.2718
OR56A1	4	0.97485	0.97508	1	17497	0	4.8961	0.0066196	0.018236	0.858487	377	3	4.8961
RRH	4	0.52046	0.68504	1	12092	1	4.5869	0.0066199	0.018238	0.858487	378	2	4.5869
ELOVL6	4	0.83643	0.8697	1	15532	1	7.8509	0.0066422	0.018301	0.858487	379	3	7.8509
SBSN	4	0.81375	0.85917	1	15296	1	6.4938	0.0066602	0.018344	0.858487	380	3	6.4938
SLC25A53	4	0.2839	0.49737	1	8742	2	3.9635	0.0066763	0.018386	0.858487	381	2	3.9635
DLK2	4	0.99201	0.99204	1	17868	0	7.8429	0.006703	0.018455	0.858487	382	3	7.8429
WBSCR28	4	0.88758	0.89816	1	16097	1	5.039	0.0067178	0.0185	0.858487	383	2	5.039
MIPOL1	4	0.72012	0.82395	1	14599	1	7.3729	0.0067256	0.018525	0.858487	384	3	7.3729
SSR2	4	0.47919	0.65424	1	11526	2	3.7277	0.006733	0.018546	0.858487	385	2	3.7277
RP1L1	4	0.90505	0.91015	1	16322	1	7.3528	0.0067391	0.018564	0.858487	386	3	7.3528
KDM6B	4	0.89363	0.90213	1	16162	1	2.3213	0.0067896	0.018687	0.858487	387	2	2.3213
IL23R	4	0.66573	0.79649	1	14082	1	4.6228	0.0068109	0.018739	0.858487	388	2	4.6228
SPSB1	4	0.32043	0.53905	1	9444	2	4.5201	0.0068329	0.018785	0.858487	389	2	4.5201
MXD4	4	0.0075262	0.02551	0.831001	535	3	-0.41456	0.0068463	0.018819	0.858487	390	1	-0.41456
FAM104B	2	0.99314	0.99315	1	17901	0	7.9035	0.0068573	0.013131	0.833817	391	2	7.9035
DPM3	4	0.85316	0.8781	1	15713	1	7.5595	0.0068689	0.018869	0.858487	392	3	7.5595
RHOBTB2	4	0.79233	0.85013	1	15138	1	4.854	0.006888	0.018916	0.858487	393	2	4.854
ZNF766	4	0.5472	0.70516	1	12465	2	4.3426	0.006903	0.018952	0.858487	394	2	4.3426
GLA	4	0.86922	0.88705	1	15884	1	6.1978	0.006908	0.018962	0.858487	395	3	6.1978
SLC16A4	4	0.92873	0.92942	1	16679	1	1.2808	0.0069596	0.019094	0.858487	396	2	1.2808
ATP10A	4	0.17363	0.34748	1	6120	1	4.7759	0.0069822	0.019158	0.858487	397	2	4.7759
TRIM6	4	0.97738	0.97766	1	17560	0	4.7902	0.00701	0.019236	0.858487	398	2	4.7902
GPR182	4	0.1948	0.37755	1	6662	1	5.1212	0.0070163	0.019253	0.858487	399	3	5.1212
SEMA3G	4	0.82555	0.86448	1	15414	1	5.1207	0.007049	0.019328	0.858487	400	2	5.1207
OR4P4	4	0.75516	0.83589	1	14872	1	7.4839	0.0070655	0.019368	0.858487	401	3	7.4839
LZTS1	4	0.49579	0.66661	1	11758	2	0.0040528	0.007073	0.019387	0.858487	402	1	0.0040528
VAMP2	4	0.32311	0.54091	1	9481	1	7.3853	0.0070959	0.019441	0.858487	403	3	7.3853
AUH	4	0.52105	0.68549	1	12102	2	-0.0015748	0.0071296	0.01954	0.858487	404	1	-0.0015748
PURG	4	0.25842	0.4643	1	8160	2	4.2849	0.007133	0.019548	0.858487	405	2	4.2849
TUBB1	4	0.36922	0.57384	1	10099	2	4.2656	0.0071611	0.019621	0.858487	406	2	4.2656
EPB41L5	4	0.85704	0.88019	1	15759	1	7.9093	0.0071781	0.01966	0.858487	407	3	7.9093
SRSF5	4	0.0707	0.18876	0.983686	3413	1	7.337	0.0071804	0.019667	0.858487	408	3	7.337
FGF21	4	0.16476	0.33462	1	5901	1	0.92955	0.0071863	0.019681	0.858487	409	1	0.92955
RSBN1	4	0.41663	0.60829	1	10695	1	8.1041	0.0071946	0.0197	0.858487	410	3	8.1041
AADAT	4	0.98869	0.98876	1	17799	0	7.7872	0.0072118	0.019736	0.858487	411	3	7.7872
HPDL	4	0.99174	0.99179	1	17865	0	6.2557	0.0072561	0.019847	0.860971	412	3	6.2557
CCNL1	4	0.49939	0.66928	1	11806	2	2.6905	0.0072769	0.019888	0.860971	413	2	2.6905
RAB5A	4	0.35792	0.56572	1	9939	1	0.32078	0.0072996	0.019944	0.861303	414	1	0.32078
SLA2	4	0.28985	0.50496	1	8865	1	5.9498	0.007355	0.020072	0.86255	415	3	5.9498
PSD2	4	0.36722	0.5724	1	10076	2	2.7874	0.0073562	0.020074	0.86255	416	2	2.7874
ARID1A	4	0.76231	0.83846	1	14916	1	4.8391	0.0074508	0.020306	0.865628	417	2	4.8391
MORC4	4	0.55104	0.70806	1	12513	1	4.4934	0.0074695	0.020353	0.865628	418	2	4.4934
CDH22	3	0.32009	0.47367	1	9439	1	5.9255	0.0074848	0.020116	0.86255	419	2	5.9255
PACRGL	4	0.97197	0.9722	1	17440	0	4.9641	0.007537	0.020507	0.865628	420	2	4.9641
KIF14	4	0.58289	0.73226	1	12935	1	4.5063	0.0075428	0.020523	0.865628	421	2	4.5063
CCDC127	4	0.9933	0.99335	1	17906	0	5.3633	0.0075716	0.020596	0.865628	422	3	5.3633
ALG2	4	0.00041741	0.0015042	0.516922	52	3	-1.4704	0.0075828	0.020623	0.865628	423	1	-1.4704
LAMTOR4	3	0.0047995	0.013285	0.772864	369	2	-1.7325	0.0076064	0.020332	0.865628	424	1	-1.7325
GJA5	4	0.19958	0.38428	1	6789	1	5.0074	0.0076237	0.020712	0.865628	425	2	5.0074
C7orf50	4	0.99653	0.99659	1	17972	0	4.9992	0.0076295	0.020725	0.865628	426	2	4.9992
TPMT	4	0.067344	0.18321	0.981138	3310	3	-0.58458	0.0076394	0.020745	0.865628	427	1	-0.58458
PHGDH	4	0.99322	0.99326	1	17904	0	7.873	0.0076447	0.020763	0.865628	428	3	7.873
KIAA1161	3	0.98397	0.9841	1	17702	0	3.5446	0.007649	0.020392	0.865628	429	2	3.5446
CDH7	4	0.27934	0.49151	1	8645	2	-0.33746	0.0077527	0.021012	0.873265	430	1	-0.33746
TMEM171	4	0.60834	0.7518	1	13287	1	4.0189	0.0078093	0.021148	0.873265	431	2	4.0189
C10orf10	4	0.86511	0.8847	1	15845	1	7.4994	0.0078327	0.021207	0.873265	432	3	7.4994
ABCE1	4	0.076187	0.19792	0.990004	3559	2	4.0503	0.0078572	0.021268	0.873265	433	2	4.0503
CWH43	4	0.44387	0.62803	1	11061	2	0.077249	0.007866	0.021287	0.873265	434	1	0.077249
MMGT1	4	0.3313	0.54678	1	9586	1	4.7772	0.0078689	0.021291	0.873265	435	2	4.7772
BBIP1	4	0.87522	0.89057	1	15969	1	7.1621	0.0078801	0.021323	0.873265	436	3	7.1621
VPS33A	4	0.27745	0.48904	1	8600	1	7.7457	0.0079002	0.021378	0.873265	437	3	7.7457
SHOX2	4	0.99356	0.99361	1	17915	0	5.9238	0.0079052	0.021389	0.873265	438	3	5.9238
CHCHD6	4	0.5977	0.74358	1	13132	2	0.068345	0.0079226	0.02143	0.873265	439	1	0.068345
MOSPD1	4	0.042869	0.12615	0.962723	2314	2	0.053791	0.0080358	0.021711	0.880257	440	1	0.053791
NAA16	4	0.3291	0.54524	1	9560	2	4.3074	0.0080464	0.021736	0.880257	441	2	4.3074
FOXO1	4	0.98324	0.98334	1	17690	0	5.8377	0.008094	0.021862	0.880257	442	3	5.8377
RASSF4	4	0.71424	0.822	1	14564	1	7.4682	0.0081431	0.021973	0.880257	443	3	7.4682
CCDC80	4	0.16829	0.33973	1	5978	2	4.1094	0.0081477	0.021985	0.880257	444	2	4.1094
NANOS1	4	0.32228	0.54031	1	9470	2	0.25181	0.0081491	0.021987	0.880257	445	1	0.25181
TGFBR2	4	0.10068	0.23725	1	4218	1	4.9253	0.0081717	0.022041	0.880257	446	2	4.9253
GABRR1	4	0.82642	0.8649	1	15424	1	0.16696	0.0082057	0.022119	0.881439	447	1	0.16696
KIF20B	4	0.38192	0.5829	1	10255	1	0.64052	0.0083189	0.022383	0.881671	448	1	0.64052
TFAP2C	4	0.98237	0.98248	1	17667	0	5.5784	0.0083341	0.022417	0.881671	449	3	5.5784
RPS6KB2	4	0.82759	0.86547	1	15439	1	5.3783	0.0083583	0.022475	0.881671	450	3	5.3783
TPH1	4	0.97959	0.9798	1	17604	0	5.3318	0.0083583	0.022475	0.881671	451	3	5.3318
KIF11	4	0.9198	0.92167	1	16540	1	3.4633	0.0083583	0.022475	0.881671	452	3	3.4633
DOCK4	4	0.97829	0.97854	1	17580	0	5.4603	0.0083583	0.022475	0.881671	453	3	5.4603
IRF8	4	0.62639	0.76585	1	13533	2	4.3288	0.0083644	0.022492	0.881671	454	2	4.3288
PRCC	4	0.15533	0.32072	1	5674	2	-0.35602	0.0083755	0.022516	0.881671	455	1	-0.35602
LGSN	4	0.32203	0.54013	1	9465	2	4.3923	0.0084321	0.02264	0.884628	456	2	4.3923
GNMT	4	0.22802	0.42356	1	7466	1	0.80556	0.0084887	0.022794	0.884706	457	1	0.80556
XKRX	4	0.11147	0.25422	1	4524	1	4.8075	0.0085103	0.022843	0.884706	458	2	4.8075
PAWR	4	0.56302	0.71714	1	12683	2	0.063834	0.0085453	0.022931	0.884706	459	1	0.063834
HPS5	4	0.80947	0.85729	1	15253	1	5.4045	0.0085898	0.023043	0.884706	460	3	5.4045
BAG4	4	0.98706	0.9871	1	17766	0	1.4348	0.0086019	0.023077	0.884706	461	2	1.4348
ACP5	4	0.99466	0.99471	1	17935	0	7.5247	0.0086088	0.023093	0.884706	462	3	7.5247
FCRL3	4	0.43609	0.62235	1	10949	1	7.4594	0.0086167	0.023108	0.884706	463	3	7.4594
MGAT4C	3	0.14711	0.29108	1	5465	1	6.1366	0.0086196	0.02203	0.880257	464	2	6.1366
YIF1A	4	0.95056	0.95072	1	17031	0	4.5761	0.0086636	0.023235	0.884706	465	2	4.5761
GAK	4	0.97542	0.97566	1	17509	0	4.7541	0.0086944	0.023318	0.884706	466	2	4.7541
ERLIN1	4	0.57717	0.72784	1	12865	2	0.49588	0.0087151	0.023368	0.884706	467	1	0.49588
NUPR1L	4	0.64927	0.78363	1	13870	1	5.4198	0.00875	0.02345	0.884706	468	3	5.4198
ZNF699	4	0.96695	0.96707	1	17341	0	5.5851	0.0087809	0.02354	0.884706	469	3	5.5851
CSTF2T	4	0.21592	0.40717	1	7190	3	-0.30324	0.0088282	0.023649	0.884706	470	1	-0.30324
LHPP	4	0.35517	0.56382	1	9899	2	-0.13893	0.0088848	0.023789	0.884706	471	1	-0.13893
LRFN4	4	0.15081	0.31393	1	5560	3	-0.5159	0.0089414	0.023911	0.884706	472	1	-0.5159
ZNF226	4	0.88485	0.89641	1	16065	1	7.0094	0.0089628	0.023968	0.884706	473	3	7.0094
LRCH1	4	0.98747	0.98754	1	17772	0	7.5748	0.0090091	0.024083	0.884706	474	3	7.5748
SGCE	4	0.87432	0.89003	1	15947	1	4.4886	0.0090178	0.024105	0.884706	475	2	4.4886
HARBI1	4	0.74821	0.83343	1	14811	1	5.7911	0.0090282	0.024136	0.884706	476	3	5.7911
MAPK4	4	0.9753	0.97555	1	17504	0	4.6146	0.0090546	0.024202	0.884706	477	2	4.6146
RBPMS	4	0.99806	0.99807	1	18000	0	5.7043	0.0090555	0.024204	0.884706	478	3	5.7043
FAM171B	4	0.18586	0.365	1	6413	2	4.0452	0.0090744	0.024255	0.884706	479	2	4.0452
CENPP	4	0.93415	0.9344	1	16772	1	5.7827	0.0091021	0.024321	0.884706	480	3	5.7827
GIPR	4	0.61468	0.75671	1	13377	1	4.1017	0.0091111	0.024338	0.884706	481	2	4.1017
KIDINS220	4	0.52432	0.68798	1	12149	1	7.3136	0.0091158	0.024342	0.884706	482	3	7.3136
HCN3	4	0.95514	0.95527	1	17115	0	7.2758	0.0091185	0.024349	0.884706	483	3	7.2758
KRTAP1-5	4	0.49324	0.66469	1	11727	2	4.2552	0.0091248	0.02437	0.884706	484	2	4.2552
RAB11FIP5	4	0.94966	0.94983	1	17015	0	4.8315	0.0091437	0.024419	0.884706	485	2	4.8315
OR2A12	4	0.97533	0.97557	1	17506	0	4.6603	0.0091677	0.024479	0.884706	486	2	4.6603
ZFP36L2	4	0.31856	0.53774	1	9419	1	4.4948	0.0091753	0.024498	0.884706	487	2	4.4948
TMEM207	4	0.97337	0.97362	1	17468	0	7.6948	0.0091818	0.024515	0.884706	488	3	7.6948
HGSNAT	4	0.98674	0.98676	1	17760	0	7.8493	0.0092012	0.02457	0.884706	489	3	7.8493
DEPDC5	4	0.57624	0.72714	1	12854	1	7.6649	0.0092067	0.024578	0.884706	490	3	7.6649
HOOK3	4	0.92835	0.9291	1	16668	1	4.9125	0.0092243	0.024623	0.884706	491	2	4.9125
SLC7A10	4	0.48852	0.66108	1	11662	1	7.2832	0.0092371	0.02466	0.884706	492	3	7.2832
CYP7A1	4	0.79861	0.85272	1	15180	1	5.1352	0.0092468	0.02468	0.884706	493	3	5.1352
ARSA	4	0.75341	0.83528	1	14856	1	4.6999	0.0092705	0.024738	0.884706	494	2	4.6999
TMEM200C	4	0.2473	0.44951	1	7893	3	-0.45082	0.0092808	0.024762	0.884706	495	1	-0.45082
SLC25A13	4	0.65846	0.79076	1	13990	1	6.8971	0.0093205	0.02486	0.884706	496	3	6.8971
SLC25A32	4	0.32726	0.54394	1	9537	2	-0.17427	0.0093374	0.024896	0.884706	497	1	-0.17427
FKRP	4	0.85624	0.87978	1	15753	1	4.4225	0.0093469	0.024919	0.884706	498	2	4.4225
TAPT1	4	0.60209	0.74703	1	13196	2	4.2778	0.009366	0.024977	0.884706	499	2	4.2778
CPT1C	4	0.086905	0.21548	0.995325	3847	2	-0.40956	0.009394	0.025052	0.884706	500	1	-0.40956
CCDC25	4	0.97553	0.97578	1	17512	0	4.7057	0.0094172	0.025107	0.884706	501	2	4.7057
GJB3	4	0.41243	0.60527	1	10639	1	4.3607	0.0094393	0.025158	0.884706	502	3	4.3607
HNRNPL	4	0.94902	0.94918	1	17005	0	5.8379	0.0094393	0.025158	0.884706	503	3	5.8379
GALNT6	4	0.60336	0.74801	1	13220	1	0.19916	0.0094505	0.025194	0.884706	504	1	0.19916
CYP4F3	3	0.68285	0.73863	1	14334	1	8.5555	0.0094541	0.023433	0.884706	505	2	8.5555
BRF2	4	0.023906	0.074735	0.935592	1414	1	5.9094	0.0094998	0.025313	0.884706	506	3	5.9094
RIBC2	4	0.23797	0.43704	1	7691	1	4.3971	0.0095071	0.02533	0.884706	507	2	4.3971
NEU1	4	0.99754	0.99755	1	17990	0	7.7435	0.0095309	0.02539	0.884706	508	3	7.7435
TTI2	3	0.59536	0.69546	1	13105	1	5.7061	0.0095605	0.023606	0.884706	509	2	5.7061
PILRB	4	0.63945	0.77591	1	13715	1	3.6141	0.0095636	0.025476	0.884706	510	2	3.6141
OR2T7	2	0.99039	0.99036	1	17835	0	8.1735	0.0096089	0.018178	0.858487	511	2	8.1735
NR4A3	4	0.50122	0.67069	1	11823	2	0.0049034	0.0096202	0.025603	0.884706	512	1	0.0049034
RPL7	3	0.25579	0.40696	1	8092	2	-0.57001	0.0096453	0.023747	0.884706	513	1	-0.57001
TNFRSF10C	4	0.59663	0.74278	1	13119	2	4.3366	0.009662	0.025702	0.884706	514	2	4.3366
TMEM74	4	0.36828	0.57315	1	10089	2	-0.10328	0.0096767	0.025741	0.884706	515	1	-0.10328
TAAR8	4	0.83165	0.86744	1	15480	1	5.0221	0.0097074	0.025822	0.884706	516	2	5.0221
OR10J1	4	0.27616	0.48733	1	8565	2	3.7907	0.0097333	0.025879	0.884706	517	2	3.7907
C7orf31	4	0.15683	0.32295	1	5713	2	3.8947	0.0097334	0.025879	0.884706	518	2	3.8947
SSX7	1	0.99024	0.99026	1	17832	0	10.246	0.0097619	0.0096907	0.823834	519	1	10.246
OR4C15	4	0.96778	0.96791	1	17359	0	4.8461	0.0098051	0.026041	0.884706	520	2	4.8461
PDHB	4	0.96126	0.96134	1	17239	0	4.6501	0.0098181	0.026072	0.884706	521	2	4.6501
IL20RA	4	0.9826	0.98272	1	17677	0	7.2969	0.009819	0.026073	0.884706	522	3	7.2969
PDIK1L	4	0.15157	0.31507	1	5581	3	-0.42346	0.0098464	0.026134	0.884706	523	1	-0.42346
NFE2L1	4	0.91905	0.921	1	16527	1	7.3844	0.009868	0.026191	0.884706	524	3	7.3844
ZDHHC6	4	0.68118	0.80874	1	14313	1	6.8016	0.0098738	0.026205	0.884706	525	3	6.8016
KIR2DL4	4	0.78797	0.84836	1	15104	1	5.3544	0.0099029	0.026278	0.884706	526	3	5.3544
GDF7	4	0.98094	0.98108	1	17636	0	4.8272	0.009923	0.026321	0.884706	527	3	4.8272
HSPB6	3	0.25839	0.40966	1	8159	1	8.6462	0.0099395	0.024254	0.884706	528	2	8.6462
BTNL3	4	0.91335	0.91638	1	16443	1	4.7343	0.0099476	0.02638	0.884706	529	3	4.7343
KLF15	4	0.035877	0.10775	0.962723	1978	3	-0.38815	0.0099595	0.026407	0.884706	530	1	-0.38815
C16orf58	4	0.042566	0.12534	0.962723	2298	1	4.9863	0.0099665	0.026416	0.884706	531	3	4.9863
CDC42EP1	4	0.98119	0.98132	1	17641	0	4.6803	0.009982	0.026462	0.884706	532	2	4.6803
ACAP3	4	0.9389	0.93905	1	16826	0	4.3983	0.0099886	0.026483	0.884706	533	2	4.3983
MS4A7	4	0.18732	0.36705	1	6445	2	0.10333	0.010016	0.026546	0.884706	534	1	0.10333
TRDMT1	4	0.99508	0.99512	1	17948	0	6.6698	0.010017	0.026549	0.884706	535	3	6.6698
HDLBP	4	0.63437	0.77203	1	13651	2	4.1976	0.010048	0.026626	0.884706	536	2	4.1976
CNTLN	4	0.32328	0.54102	1	9484	1	6.9059	0.010054	0.02664	0.884706	537	3	6.9059
PRM1	4	0.13668	0.29281	1	5191	2	-0.40643	0.010073	0.026685	0.884706	538	1	-0.40643
PAK7	4	0.62045	0.7612	1	13447	2	2.9846	0.010091	0.026728	0.884706	539	2	2.9846
KCNH8	4	0.11168	0.25454	1	4532	2	4.296	0.010141	0.026848	0.884706	540	2	4.296
TNNT3	4	0.55591	0.71175	1	12589	1	7.2067	0.010168	0.02692	0.884706	541	3	7.2067
SULT2B1	4	0.95725	0.95739	1	17153	0	5.7055	0.010198	0.026992	0.884706	542	3	5.7055
C16orf3	4	0.97605	0.97633	1	17521	0	4.5161	0.010234	0.027083	0.884706	543	2	4.5161
HYKK	4	0.91704	0.91935	1	16498	1	5.8743	0.010236	0.027089	0.884706	544	3	5.8743
DLX6	4	0.20581	0.39305	1	6954	2	0.22177	0.010242	0.027102	0.884706	545	1	0.22177
SORBS2	4	0.78979	0.84911	1	15124	1	6.8732	0.010284	0.027209	0.884759	546	3	6.8732
CHRNA2	4	0.47316	0.64977	1	11453	2	4.2971	0.0103	0.02725	0.884759	547	2	4.2971
C14orf1	4	0.99828	0.99829	1	18002	0	4.5101	0.01034	0.02735	0.886183	548	3	4.5101
QSER1	4	0.26625	0.4746	1	8339	2	-0.15101	0.010355	0.027393	0.886183	549	1	-0.15101
POLR2J	2	0.82482	0.82435	1	15408	0	5.7273	0.010411	0.01964	0.858487	550	1	5.7273
ANKH	4	0.84188	0.87232	1	15581	1	4.6929	0.010421	0.02757	0.887579	551	2	4.6929
FAM133B	1	0.98957	0.98959	1	17815	0	10.173	0.010431	0.010346	0.823834	552	1	10.173
SLC25A20	4	0.18751	0.36734	1	6451	1	4.1018	0.010468	0.027684	0.887579	553	2	4.1018
C9orf16	4	0.40612	0.60059	1	10566	2	0.12246	0.010581	0.027966	0.887579	554	1	0.12246
CD300LB	4	0.99682	0.99687	1	17979	0	7.3285	0.010586	0.027977	0.887579	555	3	7.3285
SPARC	4	0.96786	0.96801	1	17362	0	4.6502	0.010623	0.028063	0.887579	556	2	4.6502
UCKL1	4	0.41522	0.60724	1	10684	1	4.0189	0.010638	0.028098	0.887579	557	2	4.0189
BMP2	4	0.98053	0.98069	1	17623	0	5.8039	0.010639	0.028102	0.887579	558	3	5.8039
CYB561D2	4	0.66824	0.79847	1	14121	1	6.3701	0.010639	0.028102	0.887579	559	3	6.3701
ZNF692	4	0.97656	0.97684	1	17534	0	1.0218	0.010694	0.028225	0.887579	560	1	1.0218
RABEPK	4	0.94875	0.94892	1	16999	0	5.7879	0.010716	0.028271	0.887579	561	3	5.7879
TXNDC2	4	0.98903	0.98908	1	17805	0	1.2211	0.010751	0.028356	0.887579	562	1	1.2211
ZNF182	4	0.99599	0.996	1	17961	0	6.6514	0.010756	0.028368	0.887579	563	3	6.6514
RNASEL	4	0.85385	0.87848	1	15722	1	7.0062	0.010802	0.028493	0.887579	564	3	7.0062
GLTSCR2	4	0.23232	0.42941	1	7554	2	-0.15718	0.010807	0.028506	0.887579	565	1	-0.15718
TMUB2	4	0.70779	0.8199	1	14516	1	3.8878	0.010816	0.028525	0.887579	566	3	3.8878
PGRMC1	4	0.80788	0.8566	1	15245	1	4.797	0.010821	0.028536	0.887579	567	2	4.797
RANBP3L	4	0.48888	0.66136	1	11665	2	4.2478	0.010848	0.028596	0.887579	568	2	4.2478
TDG	4	0.62488	0.76472	1	13505	1	4.5786	0.010855	0.028611	0.887579	569	2	4.5786
HBD	4	0.95733	0.95745	1	17156	0	7.2907	0.01086	0.028627	0.887579	570	3	7.2907
NUP93	4	0.21264	0.40264	1	7113	2	4.0253	0.010868	0.028645	0.887579	571	2	4.0253
RB1CC1	4	0.9076	0.91201	1	16351	1	7.4198	0.0109	0.02872	0.887579	572	3	7.4198
PRAMEF12	4	0.96972	0.96984	1	17403	0	6.816	0.010915	0.028759	0.887579	573	3	6.816
KIAA1324L	4	0.17247	0.34585	1	6089	2	-0.45174	0.01092	0.028777	0.887579	574	1	-0.45174
CCDC155	4	0.13104	0.28428	1	5050	2	1.3089	0.010977	0.0289	0.887579	575	2	1.3089
NRXN3	4	0.94854	0.94871	1	16995	0	5.893	0.010992	0.028943	0.887579	576	3	5.893
SH2D4A	4	0.59997	0.74537	1	13167	1	4.365	0.011013	0.029005	0.887579	577	2	4.365
ADAMTSL3	4	0.79388	0.85077	1	15146	1	5.3025	0.011017	0.029018	0.887579	578	3	5.3025
CDKN1B	4	0.80647	0.85602	1	15232	1	4.0487	0.011017	0.029018	0.887579	579	3	4.0487
C5orf47	4	0.91313	0.9162	1	16439	1	4.3398	0.011017	0.029018	0.887579	580	3	4.3398
C7orf73	4	0.45334	0.63501	1	11190	2	4.157	0.011027	0.029042	0.887579	581	2	4.157
CAMK2A	4	0.12887	0.28096	1	4989	2	-0.11443	0.011033	0.029058	0.887579	582	1	-0.11443
WDR74	3	0.058934	0.13905	0.963959	3015	2	-0.73636	0.011045	0.026129	0.884706	583	1	-0.73636
FBXO39	4	0.14645	0.30744	1	5446	2	3.9575	0.011109	0.029247	0.890219	584	2	3.9575
VASP	4	0.081382	0.20649	0.993595	3686	2	0.96825	0.011146	0.029338	0.890219	585	2	0.96825
LRRIQ3	4	0.47485	0.65099	1	11475	1	4.8942	0.011186	0.029433	0.890219	586	2	4.8942
SMIM18	4	0.69438	0.8158	1	14443	1	5.671	0.011196	0.029461	0.890219	587	3	5.671
VAMP8	4	0.079403	0.20325	0.993537	3638	1	4.5538	0.01122	0.029521	0.890219	588	2	4.5538
C19orf25	4	0.061337	0.17217	0.975524	3119	2	3.8338	0.011248	0.029589	0.890219	589	2	3.8338
NONO	4	0.34663	0.55773	1	9777	1	0.51019	0.011259	0.029611	0.890219	590	1	0.51019
TMEM88	4	0.026365	0.081594	0.93846	1528	1	4.9145	0.011281	0.02966	0.890219	591	3	4.9145
KISS1R	4	0.98084	0.98098	1	17630	0	4.7918	0.011283	0.029663	0.890219	592	2	4.7918
MKRN3	4	0.63727	0.77426	1	13692	1	4.7129	0.011304	0.029719	0.890219	593	2	4.7129
SLC33A1	4	0.68017	0.80792	1	14293	1	4.4227	0.011316	0.029738	0.890219	594	2	4.4227
PTGIR	4	0.99075	0.99078	1	17842	0	4.8987	0.011346	0.029816	0.890219	595	2	4.8987
IGFL2	4	0.96332	0.96342	1	17272	0	5.9139	0.011374	0.029888	0.890219	596	3	5.9139
BCL2L15	4	0.52471	0.68826	1	12160	1	0.20648	0.011429	0.030025	0.890219	597	1	0.20648
TM4SF20	4	0.76618	0.83988	1	14944	1	5.5716	0.011431	0.030032	0.890219	598	3	5.5716
C5orf30	4	0.26605	0.47435	1	8334	1	6.6574	0.011479	0.030144	0.892055	599	3	6.6574
EVA1A	3	0.68893	0.74193	1	14416	1	8.365	0.011526	0.026908	0.884706	600	2	8.365
CACNA1C	4	0.41551	0.60745	1	10686	2	1.8987	0.011542	0.030294	0.892335	601	2	1.8987
TAS1R3	3	0.30912	0.46244	1	9285	1	0.89535	0.011554	0.026957	0.884706	602	1	0.89535
VMA21	4	0.84948	0.87619	1	15672	1	4.5457	0.011571	0.030356	0.892335	603	2	4.5457
C9orf135	4	0.91704	0.91935	1	16497	1	4.3432	0.011585	0.030393	0.892335	604	2	4.3432
IL31RA	4	0.89687	0.90433	1	16206	1	5.755	0.011592	0.030414	0.892335	605	3	5.755
ALKBH4	4	0.070754	0.18884	0.983686	3415	1	6.0695	0.011605	0.03045	0.892335	606	3	6.0695
LRRC55	3	0.66294	0.72818	1	14045	1	8.3137	0.011607	0.027043	0.884706	607	2	8.3137
CORO2B	4	0.076696	0.19873	0.990945	3568	2	4.2223	0.011662	0.030584	0.894804	608	2	4.2223
B4GALNT4	4	0.92473	0.9259	1	16622	1	2.9313	0.011711	0.030707	0.896389	609	2	2.9313
DTWD1	3	0.9302	0.93032	1	16708	0	8.3065	0.011735	0.027238	0.884759	610	2	8.3065
TLK1	4	0.97993	0.98011	1	17612	0	6.1936	0.011755	0.030828	0.896389	611	3	6.1936
PTPRK	4	0.85588	0.87957	1	15742	1	4.7774	0.011762	0.030847	0.896389	612	2	4.7774
C1orf100	4	0.98258	0.9827	1	17676	0	4.7073	0.011783	0.030892	0.896389	613	2	4.7073
TRADD	4	0.81293	0.8588	1	15287	1	4.6814	0.01179	0.030909	0.896389	614	2	4.6814
CEACAM3	4	0.35	0.56017	1	9823	1	6.0567	0.011803	0.030936	0.896389	615	3	6.0567
MAP2K4	4	0.12781	0.27933	1	4963	2	2.8561	0.011824	0.030997	0.896714	616	2	2.8561
SLC17A1	4	0.22582	0.42062	1	7400	2	-0.11416	0.011937	0.031277	0.900179	617	1	-0.11416
BTN2A2	4	0.67111	0.80077	1	14156	2	2.6847	0.011951	0.031319	0.900179	618	2	2.6847
MEGF10	4	0.69873	0.8171	1	14468	1	5.6011	0.011972	0.031366	0.900179	619	3	5.6011
POC5	4	0.77966	0.84504	1	15044	1	5.6111	0.011972	0.031366	0.900179	620	3	5.6111
MBD4	4	0.29004	0.50519	1	8868	3	-0.18601	0.01205	0.031545	0.90389	621	1	-0.18601
RASAL2	4	0.5383	0.69838	1	12340	1	4.9524	0.012092	0.031652	0.904711	622	3	4.9524
ZNF428	4	0.98035	0.98053	1	17619	0	4.8128	0.012098	0.031674	0.904711	623	2	4.8128
INTS12	4	0.43225	0.61965	1	10897	1	6.8524	0.012202	0.031925	0.905848	624	3	6.8524
LCP1	4	0.015263	0.049745	0.909823	956	2	2.9942	0.012219	0.031966	0.905848	625	2	2.9942
CTDP1	4	0.43089	0.61863	1	10877	1	5.798	0.012235	0.032009	0.905848	626	3	5.798
ERBB2	4	0.9876	0.98766	1	17777	0	5.8789	0.01227	0.032094	0.905848	627	3	5.8789
PVRL2	4	0.29764	0.5148	1	9049	2	0.04273	0.012275	0.032109	0.905848	628	1	0.04273
LNP1	4	0.99069	0.99073	1	17840	0	6.7094	0.012278	0.032115	0.905848	629	3	6.7094
MPC1	4	0.14001	0.29787	1	5264	2	3.9885	0.012329	0.03224	0.905848	630	2	3.9885
RNF144B	4	0.96945	0.96958	1	17399	0	0.38792	0.012332	0.032247	0.905848	631	1	0.38792
ASB4	4	0.040359	0.11958	0.962723	2180	1	7.2157	0.012338	0.032266	0.905848	632	3	7.2157
C15orf27	4	0.3975	0.5943	1	10469	1	5.3062	0.01238	0.03235	0.906794	633	3	5.3062
BRINP3	4	0.22774	0.42319	1	7459	3	-0.42641	0.012445	0.032511	0.908894	634	1	-0.42641
KLRD1	4	0.80495	0.85536	1	15222	1	7.1186	0.012462	0.032545	0.908894	635	3	7.1186
NACC2	4	0.73451	0.82863	1	14712	1	4.4596	0.012548	0.032732	0.911861	636	2	4.4596
PRR7	3	0.96709	0.96732	1	17346	0	0.6369	0.012656	0.028731	0.887579	637	1	0.6369
MLLT6	4	0.84913	0.87602	1	15668	1	5.2728	0.012679	0.03304	0.914832	638	3	5.2728
CXorf58	4	0.92317	0.92457	1	16603	1	4.5197	0.01268	0.033042	0.914832	639	2	4.5197
CRB1	3	0.91709	0.91716	1	16500	0	8.2172	0.012725	0.028858	0.887579	640	2	8.2172
STX18	4	0.93546	0.93567	1	16790	1	5.2381	0.012791	0.033305	0.920163	641	3	5.2381
THRB	4	0.39855	0.59506	1	10476	1	4.7614	0.012813	0.033358	0.920163	642	2	4.7614
KDM4B	4	0.78314	0.84643	1	15066	1	6.5419	0.012854	0.033457	0.920163	643	3	6.5419
RHOD	4	0.90981	0.91368	1	16390	1	0.88113	0.012896	0.033565	0.920163	644	1	0.88113
LTA4H	4	0.63049	0.76907	1	13601	1	4.3832	0.012909	0.033603	0.920163	645	2	4.3832
NEDD4L	4	0.19085	0.37205	1	6541	2	0.22484	0.012952	0.033693	0.920163	646	1	0.22484
RASSF1	4	0.96557	0.96568	1	17313	0	4.8063	0.013006	0.033835	0.920163	647	2	4.8063
SQSTM1	4	0.12537	0.27563	1	4902	3	-0.47647	0.013009	0.033843	0.920163	648	1	-0.47647
KHK	4	0.27431	0.48498	1	8521	2	0.347	0.013065	0.033966	0.920163	649	1	0.347
RAB33A	4	0.86925	0.88707	1	15885	1	4.3747	0.013071	0.033976	0.920163	650	3	4.3747
RP11-93B14.6	4	0.61528	0.7572	1	13382	2	4.2284	0.013096	0.034036	0.920163	651	2	4.2284
CCDC115	4	0.62164	0.76213	1	13460	1	6.7794	0.013109	0.034069	0.920163	652	3	6.7794
DNASE1L3	4	0.99309	0.99313	1	17899	0	4.3584	0.013124	0.034099	0.920163	653	3	4.3584
CIAO1	4	0.72863	0.82672	1	14665	1	4.4221	0.013126	0.034101	0.920163	654	2	4.4221
SREBF2	4	0.22619	0.42109	1	7414	2	4.2824	0.01317	0.034206	0.921021	655	2	4.2824
CD300LG	4	0.9761	0.97638	1	17524	0	4.3679	0.01318	0.034235	0.921021	656	3	4.3679
TNFRSF8	4	0.4399	0.62517	1	11006	2	4.3262	0.013215	0.034322	0.922006	657	2	4.3262
RAB14	4	0.92139	0.92303	1	16569	1	6.1444	0.013234	0.034373	0.922006	658	3	6.1444
ACTB	3	0.24237	0.39277	1	7792	2	-0.34738	0.013291	0.029808	0.890219	659	1	-0.34738
GGA1	4	0.35761	0.56551	1	9935	2	4.149	0.013347	0.034656	0.928218	660	2	4.149
VPS35	3	0.75048	0.77809	1	14826	1	5.7201	0.013365	0.02993	0.890219	661	2	5.7201
C9orf163	3	0.051201	0.12258	0.962723	2697	2	-0.87459	0.013376	0.029947	0.890219	662	1	-0.87459
FRMD4A	4	0.98019	0.98037	1	17616	0	5.2453	0.013384	0.03474	0.929087	663	3	5.2453
E2F1	4	0.60695	0.75074	1	13268	1	0.77075	0.013404	0.034796	0.929192	664	1	0.77075
C17orf75	4	0.56929	0.72184	1	12763	2	0.036926	0.013516	0.035054	0.929991	665	1	0.036926
HNRNPM	4	0.96818	0.96831	1	17370	0	4.7231	0.013532	0.035094	0.929991	666	2	4.7231
GRB14	4	0.37829	0.5803	1	10210	2	4.0956	0.01354	0.035113	0.929991	667	2	4.0956
CRHR1	4	0.33244	0.54758	1	9604	1	5.4265	0.013547	0.03514	0.929991	668	3	5.4265
ATP6V0C	4	0.86504	0.88465	1	15844	1	4.5479	0.013555	0.035157	0.929991	669	2	4.5479
SLC25A1	4	0.82677	0.86507	1	15428	1	5.8896	0.013571	0.035195	0.929991	670	3	5.8896
TRIM62	4	0.013789	0.045154	0.904991	860	3	-0.89901	0.013573	0.035203	0.929991	671	1	-0.89901
GCKR	4	0.91023	0.914	1	16397	1	4.3066	0.013585	0.035238	0.929991	672	2	4.3066
TP53I11	3	0.9729	0.97306	1	17455	0	4.2779	0.01363	0.030364	0.892335	673	2	4.2779
ENPP6	4	0.87625	0.89117	1	15982	1	4.2938	0.013715	0.035556	0.931454	674	2	4.2938
EIF4ENIF1	4	0.2497	0.45275	1	7960	3	-0.32012	0.013742	0.035615	0.931454	675	1	-0.32012
RNF219	4	0.99497	0.99501	1	17946	0	6.6601	0.013773	0.03568	0.931454	676	3	6.6601
SRSF4	4	0.47978	0.6547	1	11534	2	4.2194	0.013784	0.035712	0.931454	677	2	4.2194
C19orf18	4	0.36803	0.57296	1	10086	1	4.7866	0.013791	0.035727	0.931454	678	2	4.7866
SLC35D3	4	0.52088	0.68537	1	12098	1	0.27182	0.013798	0.035745	0.931454	679	1	0.27182
GTF3C1	4	0.88222	0.89477	1	16039	1	3.4068	0.013821	0.035808	0.931454	680	3	3.4068
CSNK1D	4	0.96274	0.96283	1	17260	0	3.7994	0.013821	0.035808	0.931454	681	3	3.7994
ZNF251	4	0.77991	0.84513	1	15050	1	3.7972	0.013846	0.035875	0.931454	682	3	3.7972
RGS3	4	0.34498	0.55657	1	9756	2	0.17238	0.013855	0.035892	0.931454	683	1	0.17238
LIPT2	4	0.87497	0.89042	1	15958	1	5.0382	0.013929	0.03609	0.931957	684	2	5.0382
NEK5	4	0.9634	0.9635	1	17275	0	5.6676	0.013938	0.036108	0.931957	685	3	5.6676
EXPH5	4	0.91025	0.91401	1	16398	1	5.0607	0.01397	0.03619	0.931957	686	3	5.0607
MSTN	4	0.87377	0.88971	1	15937	1	5.1624	0.01397	0.03619	0.931957	687	3	5.1624
IKBKAP	4	0.32461	0.542	1	9505	2	0.04306	0.014024	0.036311	0.933732	688	1	0.04306
CYP1A1	4	0.081168	0.20612	0.993595	3682	1	5.4273	0.014082	0.036458	0.934953	689	3	5.4273
MRFAP1L1	4	0.10352	0.24167	1	4307	2	4.3306	0.014107	0.036521	0.934953	690	2	4.3306
C7orf61	3	0.495	0.64994	1	11748	1	8.4693	0.01412	0.031188	0.900179	691	2	8.4693
STAM	4	0.94842	0.94859	1	16994	0	5.2563	0.014128	0.036582	0.934953	692	3	5.2563
EXO1	4	0.91835	0.92039	1	16520	1	0.74778	0.014137	0.036605	0.934953	693	1	0.74778
PORCN	4	0.99234	0.99237	1	17878	0	5.0294	0.014176	0.036705	0.934953	694	2	5.0294
TMEM241	4	0.99686	0.99691	1	17980	0	5.4454	0.014184	0.03672	0.934953	695	3	5.4454
CCDC163P	4	0.11004	0.25193	1	4483	1	0.85876	0.014193	0.036741	0.934953	696	1	0.85876
MAP4K5	4	0.62532	0.76506	1	13509	1	5.2265	0.014207	0.036772	0.934953	697	3	5.2265
LACTB	4	0.89881	0.90566	1	16235	1	0.95627	0.014249	0.036883	0.936437	698	1	0.95627
ZNF564	4	0.61349	0.7558	1	13359	1	4.9767	0.014293	0.036991	0.937402	699	2	4.9767
OR5H2	4	0.97606	0.97634	1	17522	0	4.3638	0.014347	0.037117	0.937402	700	2	4.3638
PDLIM1	4	0.070516	0.18845	0.983474	3409	2	3.8367	0.014355	0.037139	0.937402	701	2	3.8367
MLK4	4	0.60336	0.74801	1	13221	1	0.22497	0.014362	0.03715	0.937402	702	1	0.22497
CLDN20	4	0.53781	0.69799	1	12334	1	5.4985	0.014377	0.037198	0.937402	703	3	5.4985
CDKL5	4	0.86251	0.88321	1	15812	1	4.4726	0.014394	0.03724	0.937402	704	2	4.4726
FAM69C	4	0.39311	0.59108	1	10419	1	6.4422	0.01441	0.037284	0.937402	705	3	6.4422
C12orf44	4	0.9377	0.93787	1	16815	0	3.9579	0.01444	0.037359	0.937985	706	3	3.9579
ITIH2	4	0.82916	0.86622	1	15455	1	4.1767	0.014475	0.037444	0.9388	707	2	4.1767
FKBP4	3	0.90664	0.90671	1	16342	0	8.1759	0.014553	0.031906	0.905848	708	2	8.1759
UBXN2A	4	0.52312	0.68704	1	12128	2	4.1981	0.014582	0.037697	0.941519	709	2	4.1981
MGST3	4	0.77095	0.84167	1	14978	1	4.6913	0.014606	0.037745	0.941519	710	2	4.6913
XYLT1	3	0.87529	0.87535	1	15970	0	8.2032	0.014621	0.032024	0.905848	711	2	8.2032
ZNF471	4	0.55104	0.70806	1	12514	1	5.7228	0.014638	0.037834	0.941519	712	3	5.7228
SERPINB12	4	0.016867	0.054578	0.911893	1037	1	5.0824	0.014677	0.037935	0.941519	713	3	5.0824
ZNF35	4	0.76592	0.83979	1	14941	1	5.1466	0.01471	0.038018	0.941519	714	3	5.1466
GRHPR	4	0.23115	0.42782	1	7527	2	4.0936	0.014755	0.038119	0.941519	715	2	4.0936
BCL2	4	0.52132	0.68571	1	12109	2	3.8561	0.014756	0.038121	0.941519	716	2	3.8561
SEC23A	4	0.76994	0.84131	1	14971	1	4.4068	0.014763	0.038139	0.941519	717	2	4.4068
FBXL8	4	0.3095	0.52968	1	9291	1	4.7262	0.014813	0.038273	0.941519	718	3	4.7262
FLRT2	4	0.95753	0.95769	1	17159	0	0.76747	0.014813	0.038273	0.941519	719	1	0.76747
ACOT9	4	0.22266	0.41634	1	7341	2	2.8324	0.014842	0.038347	0.941519	720	2	2.8324
ACTR3B	4	0.14735	0.3088	1	5470	1	3.1741	0.01485	0.038378	0.941519	721	3	3.1741
NIPA2	4	0.29387	0.51005	1	8963	2	4.0482	0.014866	0.038423	0.941519	722	2	4.0482
RABL3	4	0.65459	0.78776	1	13936	1	4.449	0.014874	0.038443	0.941519	723	2	4.449
IDH3G	4	0.49877	0.66883	1	11795	2	4.1693	0.014922	0.038578	0.941519	724	2	4.1693
PACSIN2	4	0.73222	0.82788	1	14699	1	4.054	0.014925	0.038591	0.941519	725	2	4.054
CFTR	4	0.82183	0.86282	1	15374	1	4.3259	0.014961	0.038678	0.941519	726	2	4.3259
C1QL4	3	0.00093958	0.0027223	0.606027	95	1	7.9817	0.014963	0.032576	0.908894	727	2	7.9817
C21orf91	4	0.95708	0.95723	1	17151	0	4.4811	0.014977	0.038723	0.941519	728	2	4.4811
LIMK1	4	0.88951	0.8994	1	16118	1	4.4412	0.014996	0.038779	0.941519	729	3	4.4412
ABHD17B	4	0.51094	0.67787	1	11954	2	4.1883	0.015001	0.038787	0.941519	730	2	4.1883
SYT1	4	0.98639	0.98643	1	17751	0	4.5354	0.015009	0.038804	0.941519	731	2	4.5354
CRYBA2	4	0.84317	0.87297	1	15596	1	3.6513	0.01504	0.038888	0.941936	732	3	3.6513
ACTR3	4	0.001012	0.0036224	0.612905	104	2	-1.2128	0.015094	0.039009	0.941936	733	1	-1.2128
CNOT1	4	0.95647	0.9566	1	17139	0	4.5392	0.015151	0.039139	0.941936	734	3	4.5392
ALDH1A3	4	0.87965	0.89324	1	16018	1	5.5708	0.01518	0.039202	0.941936	735	3	5.5708
C20orf173	4	0.99237	0.9924	1	17880	0	4.7594	0.015185	0.039212	0.941936	736	2	4.7594
PAN3	4	0.7255	0.82572	1	14638	1	5.2635	0.015206	0.039265	0.941936	737	3	5.2635
FAM50B	4	0.99268	0.99272	1	17888	0	4.3267	0.015207	0.039266	0.941936	738	2	4.3267
COL3A1	4	0.92454	0.92573	1	16619	1	3.1179	0.015263	0.039384	0.941936	739	2	3.1179
BMPR1A	4	0.91224	0.91551	1	16424	1	4.8161	0.015273	0.03941	0.941936	740	2	4.8161
CDKN2B	4	0.29659	0.51347	1	9032	1	5.4973	0.015351	0.039606	0.943892	741	3	5.4973
SULT1C4	4	0.9377	0.93787	1	16812	0	4.8397	0.015361	0.039634	0.943892	742	2	4.8397
ZNF784	4	0.53743	0.69772	1	12327	1	4.5112	0.015409	0.039736	0.943983	743	2	4.5112
HSPA6	4	0.53461	0.69556	1	12286	1	2.8757	0.015422	0.039769	0.943983	744	3	2.8757
CACNA2D2	4	0.3827	0.58346	1	10269	1	0.72595	0.015432	0.039795	0.943983	745	1	0.72595
ARHGAP18	4	0.94723	0.9474	1	16968	0	5.5965	0.015512	0.039997	0.945744	746	3	5.5965
F13B	3	0.87376	0.87383	1	15936	1	8.3393	0.015513	0.033466	0.920163	747	2	8.3393
ITFG1	4	0.78227	0.84606	1	15063	1	3.1475	0.015545	0.040078	0.945744	748	2	3.1475
GPR98	4	0.48118	0.65568	1	11558	1	4.581	0.015547	0.040084	0.945744	749	2	4.581
ALKBH5	4	0.99163	0.99168	1	17859	0	4.8499	0.015563	0.040114	0.945744	750	2	4.8499
C4orf19	4	0.30727	0.52688	1	9248	1	4.4619	0.015595	0.040191	0.945744	751	2	4.4619
GPR146	4	0.20932	0.39806	1	7028	1	2.4317	0.015601	0.0402	0.945744	752	2	2.4317
IL27RA	4	0.99853	0.99851	1	18005	0	3.182	0.015613	0.040236	0.945744	753	3	3.182
GOLIM4	4	0.44852	0.6314	1	11120	2	-0.02555	0.015657	0.04034	0.946974	754	1	-0.02555
SEZ6L2	4	0.96859	0.96875	1	17377	0	3.2691	0.015741	0.040542	0.950476	755	3	3.2691
LRIT3	4	0.19732	0.38102	1	6721	1	4.069	0.015795	0.040682	0.952518	756	3	4.069
ZNF587B	3	0.84417	0.84637	1	15609	1	0.12722	0.015872	0.034074	0.920163	757	1	0.12722
TMEM38B	4	0.98238	0.98249	1	17668	0	4.559	0.015896	0.04093	0.955895	758	2	4.559
PNPLA2	4	0.97058	0.97074	1	17415	0	3.6135	0.015935	0.041023	0.955895	759	3	3.6135
CYP4F22	4	0.9633	0.96339	1	17271	0	0.56491	0.015939	0.041029	0.955895	760	1	0.56491
RPL26L1	4	0.7333	0.82823	1	14705	1	3.0902	0.015979	0.041147	0.955895	761	3	3.0902
GZF1	4	0.28658	0.50079	1	8795	3	-0.26802	0.015995	0.041183	0.955895	762	1	-0.26802
ZNF668	4	0.90849	0.91269	1	16365	1	4.9533	0.016026	0.041246	0.955895	763	3	4.9533
NCOR1	4	0.027035	0.083465	0.93846	1572	1	4.4256	0.016027	0.041252	0.955895	764	2	4.4256
FBXL19	4	0.99612	0.99614	1	17964	0	2.9707	0.016041	0.04129	0.955895	765	3	2.9707
UBXN7	4	0.29029	0.50553	1	8876	1	0.14921	0.016108	0.041447	0.955895	766	1	0.14921
ESX1	4	0.90907	0.91313	1	16378	1	0.33081	0.016164	0.041585	0.955895	767	1	0.33081
HYAL1	4	0.65419	0.78746	1	13934	1	5.0737	0.016207	0.041682	0.955895	768	3	5.0737
EIF4E2	4	0.31092	0.53147	1	9323	1	4.47	0.01622	0.041714	0.955895	769	2	4.47
UIMC1	4	0.99472	0.99478	1	17936	0	5.2417	0.016227	0.041732	0.955895	770	3	5.2417
ZNF652	4	0.79213	0.85005	1	15137	1	5.1601	0.016247	0.041779	0.955895	771	3	5.1601
COG3	4	0.24433	0.44549	1	7829	2	-0.087717	0.016276	0.041857	0.955895	772	1	-0.087717
C2CD2L	4	0.41693	0.60852	1	10698	1	4.7063	0.016299	0.041923	0.955895	773	2	4.7063
C16orf59	4	0.86256	0.88324	1	15815	1	2.9831	0.016307	0.041946	0.955895	774	2	2.9831
IFRD2	4	0.94824	0.94841	1	16988	0	2.9602	0.016346	0.042025	0.955895	775	3	2.9602
ATP8A1	4	0.40816	0.60207	1	10595	1	4.4091	0.016357	0.042054	0.955895	776	2	4.4091
FSTL3	4	0.88814	0.89852	1	16103	1	3.9849	0.016406	0.042166	0.955895	777	3	3.9849
ZFP69	4	0.022227	0.070005	0.930516	1330	1	2.8235	0.016444	0.042254	0.955895	778	2	2.8235
ZFHX2	4	0.90169	0.90771	1	16274	1	5.3928	0.016453	0.042274	0.955895	779	3	5.3928
LY6G6C	4	0.42986	0.6179	1	10862	1	4.6784	0.01649	0.042362	0.955895	780	2	4.6784
BIK	4	0.75329	0.83523	1	14854	1	2.4212	0.016501	0.042389	0.955895	781	2	2.4212
CAST	4	0.8556	0.87941	1	15739	1	5.2043	0.016521	0.042442	0.955895	782	3	5.2043
SLC30A5	4	0.38418	0.58457	1	10295	1	5.0412	0.016537	0.042482	0.955895	783	3	5.0412
STK36	4	0.99414	0.9942	1	17924	0	4.8667	0.016547	0.042509	0.955895	784	3	4.8667
FUT4	4	0.9634	0.96349	1	17274	0	4.4752	0.016556	0.04253	0.955895	785	2	4.4752
CXXC4	4	0.85344	0.87826	1	15715	1	4.4815	0.016573	0.042567	0.955895	786	2	4.4815
FANCB	4	0.70726	0.81974	1	14514	1	4.3207	0.016574	0.042568	0.955895	787	3	4.3207
HSD17B7	4	0.35107	0.56094	1	9840	1	2.9506	0.016578	0.042578	0.955895	788	3	2.9506
TMEFF2	4	0.40697	0.60122	1	10580	2	4.2045	0.016598	0.042624	0.955895	789	2	4.2045
RAD23A	4	0.95917	0.95933	1	17191	0	4.6035	0.016614	0.042663	0.955895	790	2	4.6035
LRRC70	4	0.89216	0.90116	1	16149	1	5.0624	0.016656	0.042756	0.955895	791	3	5.0624
TTC13	4	0.36557	0.5712	1	10055	2	0.62129	0.01667	0.042788	0.955895	792	1	0.62129
IL1RL2	4	0.74128	0.83097	1	14769	1	4.6247	0.01669	0.042826	0.955895	793	2	4.6247
MALT1	4	0.68684	0.81321	1	14400	1	4.6232	0.016737	0.042946	0.955895	794	3	4.6232
CMYA5	4	0.86054	0.8821	1	15793	1	4.8017	0.016757	0.043001	0.955895	795	2	4.8017
SULF2	4	0.17454	0.34883	1	6144	2	3.5129	0.016783	0.04306	0.955895	796	2	3.5129
CCBE1	4	0.69705	0.81658	1	14455	1	5.547	0.016799	0.043099	0.955895	797	3	5.547
KCTD6	4	0.98563	0.98569	1	17735	0	3.6669	0.016819	0.043141	0.955895	798	3	3.6669
TSC1	4	0.97928	0.97952	1	17601	0	3.9993	0.016823	0.043152	0.955895	799	3	3.9993
PLEKHG2	4	0.98653	0.98657	1	17754	0	3.6961	0.016836	0.043182	0.955895	800	3	3.6961
APLP2	4	0.41763	0.60903	1	10709	1	1.753	0.016895	0.043315	0.955895	801	2	1.753
ENDOV	4	0.99415	0.99421	1	17925	0	3.2772	0.016941	0.043431	0.955895	802	3	3.2772
CDHR4	4	0.98361	0.98368	1	17695	0	2.4362	0.016947	0.043448	0.955895	803	3	2.4362
ARMC10	4	0.98976	0.98977	1	17820	0	1.4485	0.016951	0.043461	0.955895	804	2	1.4485
FNDC3B	4	0.86621	0.88531	1	15858	1	4.6518	0.016953	0.043467	0.955895	805	3	4.6518
DCAF4L1	4	0.96172	0.96182	1	17248	0	4.3626	0.016975	0.043516	0.955895	806	2	4.3626
HNRNPH3	4	0.13016	0.28293	1	5027	3	-0.38517	0.017008	0.043601	0.955895	807	1	-0.38517
SOHLH1	4	0.69191	0.81506	1	14429	1	5.3076	0.017051	0.043707	0.955895	808	3	5.3076
MRGPRX4	4	0.26984	0.47922	1	8425	1	4.5934	0.017059	0.043731	0.955895	809	3	4.5934
JMJD7	4	0.53092	0.69285	1	12242	1	2.9499	0.017064	0.043739	0.955895	810	3	2.9499
PTPN7	3	0.57046	0.68429	1	12782	1	7.9221	0.017071	0.036053	0.931957	811	2	7.9221
C4orf22	4	0.13291	0.28706	1	5090	3	-0.33077	0.01712	0.043872	0.95766	812	1	-0.33077
TRPV2	4	0.86901	0.88693	1	15881	1	5.0218	0.017174	0.04399	0.95829	813	3	5.0218
ETV7	4	0.85622	0.87976	1	15752	1	5.0339	0.017229	0.044114	0.95829	814	2	5.0339
C3orf56	4	0.37136	0.57536	1	10120	2	0.087529	0.017232	0.044128	0.95829	815	1	0.087529
FAM120B	4	0.79313	0.85045	1	15142	1	5.4572	0.017277	0.044227	0.95829	816	3	5.4572
ZSCAN25	4	0.94916	0.94933	1	17007	0	3.7968	0.017304	0.0443	0.95829	817	3	3.7968
BEND6	4	0.92797	0.92876	1	16665	1	5.2326	0.017363	0.044442	0.95829	818	3	5.2326
ARNTL	4	0.97099	0.97117	1	17420	0	5.4485	0.017368	0.044448	0.95829	819	3	5.4485
HHIP	4	0.98629	0.98633	1	17749	0	4.8957	0.017372	0.044457	0.95829	820	3	4.8957
ULK2	4	0.51163	0.6784	1	11962	1	3.3963	0.017399	0.044525	0.95829	821	2	3.3963
TBX21	4	0.26118	0.468	1	8220	1	5.0122	0.017416	0.044568	0.95829	822	2	5.0122
RGAG1	4	0.93573	0.93592	1	16792	1	4.5426	0.017469	0.044679	0.95829	823	3	4.5426
PPP1R3A	4	0.70991	0.82055	1	14531	1	4.3674	0.017492	0.044735	0.95829	824	2	4.3674
SLC22A12	4	0.40783	0.60184	1	10590	1	5.4279	0.017513	0.044782	0.95829	825	3	5.4279
CCDC171	4	0.77255	0.8423	1	14992	1	4.6934	0.017514	0.044787	0.95829	826	2	4.6934
EIF3L	4	0.4402	0.62538	1	11010	2	4.1061	0.017518	0.044793	0.95829	827	2	4.1061
NTHL1	4	0.99245	0.99247	1	17883	0	4.7264	0.01757	0.044918	0.95829	828	3	4.7264
MOCS1	4	0.15207	0.31583	1	5593	2	3.9917	0.017595	0.044973	0.95829	829	2	3.9917
TPD52L3	4	0.97865	0.97889	1	17590	0	5.3885	0.017604	0.044995	0.95829	830	3	5.3885
MAP3K19	4	0.90864	0.91279	1	16369	1	4.6591	0.017612	0.045007	0.95829	831	2	4.6591
ANKRD7	4	0.98875	0.98881	1	17801	0	5.1467	0.017633	0.045051	0.95829	832	3	5.1467
ZNF689	4	0.97763	0.9779	1	17566	0	2.4011	0.01765	0.045085	0.95829	833	3	2.4011
TSPAN5	4	0.98848	0.98855	1	17794	0	4.7616	0.017658	0.045103	0.95829	834	3	4.7616
SH3BP1	4	0.77361	0.84269	1	14999	1	4.5847	0.017689	0.045174	0.95829	835	2	4.5847
SKIL	4	0.89312	0.90178	1	16156	1	4.2723	0.017738	0.045281	0.95829	836	2	4.2723
CCT8	4	0.080891	0.20566	0.993595	3674	2	3.6819	0.017775	0.045366	0.95829	837	2	3.6819
KLHL8	4	0.30259	0.52097	1	9156	2	3.9968	0.017792	0.045411	0.95829	838	2	3.9968
TAF5L	4	0.99551	0.99553	1	17952	0	3.1387	0.017797	0.045417	0.95829	839	3	3.1387
TTC40	4	0.3015	0.51961	1	9130	2	3.8546	0.017835	0.045513	0.95829	840	2	3.8546
PPIF	4	0.90006	0.90655	1	16259	1	4.29	0.017844	0.04553	0.95829	841	2	4.29
MPP3	4	0.97678	0.97706	1	17539	0	3.7147	0.017847	0.045536	0.95829	842	3	3.7147
KANSL1L	4	0.28066	0.49324	1	8669	2	0.24593	0.017851	0.045547	0.95829	843	1	0.24593
ZNF785	4	0.089984	0.22046	0.997161	3940	3	-0.36615	0.017907	0.045673	0.959135	844	1	-0.36615
YWHAQ	4	0.79809	0.8525	1	15176	1	4.37	0.017913	0.045693	0.959135	845	2	4.37
PPAPDC3	4	0.6268	0.76617	1	13540	2	4.1312	0.017965	0.045817	0.960609	846	2	4.1312
FAM149A	4	0.9722	0.97243	1	17447	0	4.9628	0.017991	0.045876	0.960735	847	2	4.9628
TIMP4	4	0.46934	0.64686	1	11390	1	4.3836	0.018043	0.045988	0.961974	848	2	4.3836
CEACAM19	4	0.92033	0.92212	1	16551	1	5.3233	0.018092	0.046111	0.963427	849	3	5.3233
TAT	3	0.15843	0.30333	1	5744	1	2.5526	0.01811	0.037805	0.941519	850	2	2.5526
DHX38	4	0.44521	0.62898	1	11079	2	4.0684	0.018164	0.046286	0.96377	851	2	4.0684
ROBO2	4	0.26499	0.473	1	8311	1	3.8239	0.018188	0.046348	0.96377	852	2	3.8239
PTPRH	4	0.46036	0.64028	1	11276	1	3.0375	0.018192	0.046353	0.96377	853	3	3.0375
EPHX3	4	0.81973	0.86184	1	15353	1	5.2551	0.018238	0.046462	0.96377	854	3	5.2551
IKBIP	4	0.53186	0.69356	1	12252	1	0.43125	0.018244	0.046473	0.96377	855	1	0.43125
PRR4	4	0.7341	0.82848	1	14711	1	4.7395	0.018283	0.04657	0.96377	856	3	4.7395
ZNF420	4	0.55352	0.70991	1	12554	1	4.1925	0.018292	0.04659	0.96377	857	3	4.1925
NR3C1	4	0.059979	0.16891	0.975524	3052	3	-0.51923	0.0183	0.046608	0.96377	858	1	-0.51923
RNF141	4	0.36588	0.57142	1	10060	2	3.6706	0.018357	0.046731	0.964168	859	2	3.6706
PTGES3	2	0.98161	0.98171	1	17647	0	7.6101	0.018385	0.034042	0.920163	860	2	7.6101
C16orf72	3	0.5741	0.68589	1	12833	1	5.341	0.018386	0.038254	0.941519	861	2	5.341
CCL16	4	0.5536	0.70997	1	12555	2	2.8324	0.018391	0.04682	0.964168	862	2	2.8324
LAPTM5	4	0.76105	0.838	1	14911	1	4.3249	0.01842	0.046898	0.964168	863	3	4.3249
COL1A2	4	0.1123	0.25551	1	4547	1	4.7666	0.018459	0.046991	0.964168	864	3	4.7666
MAF1	4	0.50012	0.66986	1	11811	2	1.0304	0.018469	0.047016	0.964168	865	2	1.0304
SNX2	4	0.73613	0.82916	1	14731	1	5.0951	0.018489	0.047065	0.964168	866	3	5.0951
ZFYVE16	4	0.98172	0.98183	1	17648	0	3.1891	0.018497	0.047086	0.964168	867	3	3.1891
CRBN	4	0.90551	0.91051	1	16330	1	3.8651	0.01851	0.04712	0.964168	868	3	3.8651
DPF2	4	0.2299	0.42608	1	7503	1	0.21381	0.018525	0.04715	0.964168	869	1	0.21381
CDH19	4	0.026604	0.082246	0.93846	1545	2	3.5524	0.018566	0.047248	0.964168	870	2	3.5524
IGSF9B	4	0.99713	0.99715	1	17984	0	1.082	0.018581	0.047279	0.964168	871	1	1.082
DNMT3A	4	0.92945	0.93004	1	16694	1	4.7163	0.018583	0.047286	0.964168	872	2	4.7163
INSL3	4	0.97764	0.9779	1	17567	0	3.2126	0.018601	0.047322	0.964168	873	3	3.2126
ADAMTS16	4	0.87166	0.88845	1	15906	1	2.4088	0.018648	0.047439	0.965458	874	3	2.4088
2004-09-01	4	0.014574	0.047617	0.904991	917	2	3.4656	0.01868	0.047507	0.965754	875	2	3.4656
VPS26B	4	0.81432	0.85941	1	15302	1	4.4824	0.018733	0.047628	0.966164	876	2	4.4824
GML	4	0.20576	0.39298	1	6951	1	1.7114	0.018737	0.047634	0.966164	877	3	1.7114
FZD3	4	0.94714	0.94732	1	16966	0	2.1245	0.018826	0.047829	0.969025	878	3	2.1245
RAPGEF5	3	0.42595	0.58123	1	10807	1	7.9817	0.018859	0.039067	0.941936	879	2	7.9817
TPR	4	0.79777	0.85236	1	15173	1	3.1061	0.018862	0.04791	0.969592	880	2	3.1061
CBX8	4	0.88552	0.89685	1	16073	1	4.8605	0.018974	0.048175	0.970688	881	3	4.8605
TFDP1	4	0.97302	0.97326	1	17460	0	1.3858	0.018974	0.048175	0.970688	882	2	1.3858
PRR25	3	0.87638	0.87642	1	15984	0	8.0373	0.019	0.039297	0.941936	883	2	8.0373
HLA-G	4	0.91116	0.91468	1	16408	1	3.4983	0.019002	0.048244	0.970688	884	3	3.4983
SRPR	4	0.081115	0.20602	0.993595	3680	2	4.1292	0.019016	0.048279	0.970688	885	2	4.1292
SLC13A2	4	0.56408	0.71792	1	12698	2	-0.024482	0.01903	0.048315	0.970688	886	1	-0.024482
GRIA3	4	0.90493	0.91006	1	16319	1	2.6077	0.019033	0.048323	0.970688	887	3	2.6077
SCRT1	4	0.87543	0.89068	1	15973	1	5.1104	0.019075	0.048434	0.971279	888	3	5.1104
IQCA1	4	0.16546	0.33566	1	5915	2	3.8011	0.019114	0.048512	0.971279	889	2	3.8011
MICAL3	4	0.87664	0.89141	1	15988	1	4.5823	0.019123	0.048532	0.971279	890	2	4.5823
UBL5	4	0.5703	0.72262	1	12778	2	2.8796	0.019199	0.048707	0.972678	891	2	2.8796
C8orf46	4	0.64286	0.77858	1	13766	1	3.5466	0.019226	0.04878	0.972678	892	3	3.5466
ERN2	4	0.57521	0.72633	1	12844	1	5.1511	0.019244	0.048831	0.972678	893	3	5.1511
LRP8	4	0.11891	0.2657	1	4727	3	-0.50498	0.019311	0.048999	0.972678	894	1	-0.50498
SERPINA4	4	0.082931	0.209	0.993595	3732	1	4.627	0.019328	0.049051	0.972678	895	2	4.627
JTB	4	0.74596	0.83262	1	14800	1	4.8764	0.019352	0.04911	0.972678	896	3	4.8764
ANKS1A	4	0.63943	0.7759	1	13713	2	4.2523	0.019489	0.04943	0.972678	897	2	4.2523
CREB3L4	4	0.81937	0.86168	1	15351	1	3.8017	0.019498	0.049448	0.972678	898	3	3.8017
PPIB	4	0.22732	0.42262	1	7451	1	5.108	0.019512	0.049476	0.972678	899	3	5.108
NTN4	4	0.37423	0.57745	1	10161	1	4.6919	0.019543	0.049549	0.972678	900	2	4.6919
MEX3B	4	0.35333	0.56252	1	9876	1	4.6606	0.01957	0.04961	0.972678	901	2	4.6606
RGS12	4	0.069923	0.18748	0.983444	3390	2	3.7203	0.019579	0.049626	0.972678	902	2	3.7203
TACR1	4	0.29145	0.50701	1	8901	2	-0.1546	0.019592	0.049655	0.972678	903	1	-0.1546
HTR2B	4	0.97138	0.97158	1	17429	0	2.7805	0.019632	0.049743	0.972678	904	3	2.7805
OR10W1	4	0.23151	0.42832	1	7535	2	-0.24261	0.019648	0.049788	0.972678	905	1	-0.24261
GXYLT2	4	0.99083	0.99086	1	17847	0	3.7317	0.019663	0.049822	0.972678	906	3	3.7317
ALLC	4	0.55481	0.71089	1	12577	1	1.8687	0.019706	0.049921	0.972678	907	3	1.8687
CCDC88C	4	0.73015	0.8272	1	14681	1	2.0868	0.019721	0.049964	0.972678	908	3	2.0868
FURIN	4	0.7668	0.84012	1	14948	1	4.5065	0.019723	0.04997	0.972678	909	2	4.5065
SLC25A45	4	0.98951	0.98953	1	17814	0	3.8264	0.019757	0.050052	0.972678	910	3	3.8264
RBM4	4	0.10247	0.24001	1	4280	2	0.077589	0.01976	0.050055	0.972678	911	1	0.077589
VPS39	4	0.38482	0.58503	1	10302	2	0.13998	0.019816	0.0502	0.972678	912	1	0.13998
FIGN	4	0.67671	0.8052	1	14244	2	4.1448	0.019867	0.050326	0.972678	913	2	4.1448
SCO1	4	0.99385	0.9939	1	17918	0	2.5922	0.019887	0.050388	0.972678	914	3	2.5922
TIMM22	4	0.89593	0.90371	1	16193	1	4.9269	0.019894	0.0504	0.972678	915	2	4.9269
CHKA	4	0.99484	0.99488	1	17942	0	1.8613	0.019901	0.050414	0.972678	916	3	1.8613
PRELID2	4	0.5417	0.70099	1	12384	2	4.2632	0.019903	0.050419	0.972678	917	2	4.2632
MOB3B	4	0.39615	0.59335	1	10455	1	4.4144	0.019922	0.050463	0.972678	918	2	4.4144
EXOC2	4	0.072982	0.19262	0.984651	3475	3	-0.5873	0.019928	0.050479	0.972678	919	1	-0.5873
KPRP	4	0.81138	0.85812	1	15272	1	2.9484	0.01993	0.050484	0.972678	920	3	2.9484
IL13RA1	4	0.57283	0.72449	1	12820	1	2.0503	0.019944	0.050518	0.972678	921	3	2.0503
DPYSL2	4	0.96411	0.96423	1	17290	0	4.3859	0.019985	0.050615	0.972678	922	2	4.3859
SERTM1	4	0.70259	0.81828	1	14485	1	3.2715	0.020009	0.050666	0.972678	923	3	3.2715
FRMD4B	4	0.68829	0.81398	1	14413	1	4.2535	0.020012	0.050672	0.972678	924	2	4.2535
ABCA13	4	0.66658	0.7972	1	14091	1	3.4575	0.020041	0.050737	0.972678	925	2	3.4575
EFCAB2	4	0.974	0.97423	1	17481	0	3.6315	0.020049	0.050757	0.972678	926	2	3.6315
NRBP2	4	0.39416	0.59186	1	10433	1	3.2072	0.020104	0.050897	0.974324	927	3	3.2072
CCNG2	4	0.85375	0.87842	1	15720	1	4.1199	0.020158	0.051021	0.975155	928	3	4.1199
ASH2L	4	0.63873	0.77538	1	13706	1	4.7591	0.020195	0.051106	0.975155	929	3	4.7591
ZNF674	4	0.54224	0.7014	1	12394	2	0.19567	0.020209	0.051142	0.975155	930	1	0.19567
KCNQ1	4	0.57274	0.72441	1	12818	2	4.1856	0.020231	0.051192	0.975155	931	2	4.1856
NEDD9	4	0.62841	0.76743	1	13560	2	1.6975	0.020321	0.051376	0.975155	932	2	1.6975
HKR1	4	0.99742	0.99743	1	17989	0	4.1093	0.020325	0.05138	0.975155	933	3	4.1093
C7	4	0.9934	0.99346	1	17908	0	4.7458	0.020352	0.051446	0.975155	934	3	4.7458
DPCR1	4	0.9967	0.99675	1	17975	0	-2.1667	0.020377	0.051506	0.975155	935	2	-2.1667
PIKFYVE	4	0.99236	0.99239	1	17879	0	4.9829	0.020432	0.051625	0.975155	936	2	4.9829
TAC1	4	0.17217	0.34542	1	6075	2	0.39731	0.020433	0.051629	0.975155	937	1	0.39731
FUS	4	0.6893	0.81431	1	14417	1	4.4118	0.020475	0.051731	0.975155	938	3	4.4118
NDRG3	4	0.34834	0.55897	1	9801	1	0.09523	0.020489	0.051765	0.975155	939	1	0.09523
ZNF547	4	0.97564	0.9759	1	17514	0	4.5517	0.020517	0.051835	0.975155	940	3	4.5517
SMPD2	4	0.48032	0.65508	1	11548	1	5.1627	0.020569	0.051954	0.975155	941	3	5.1627
EPHA7	4	0.15506	0.32031	1	5667	1	0.20957	0.020602	0.052036	0.975155	942	1	0.20957
FAM104A	4	0.64417	0.77962	1	13788	1	3.0451	0.020627	0.052092	0.975155	943	3	3.0451
SCCPDH	3	0.9797	0.97983	1	17606	0	7.927	0.020644	0.042072	0.955895	944	2	7.927
TPCN1	4	0.99817	0.99817	1	18001	0	4.3926	0.020738	0.052329	0.975155	945	3	4.3926
NUP210	4	0.99569	0.9957	1	17955	0	5.0483	0.020747	0.052353	0.975155	946	3	5.0483
FOXN4	4	0.33766	0.55133	1	9658	1	3.2683	0.020768	0.052407	0.975155	947	2	3.2683
ZNF695	4	0.91603	0.91855	1	16483	1	0.85949	0.02077	0.052413	0.975155	948	2	0.85949
FRMD6	4	0.99793	0.99794	1	17998	0	1.9174	0.020809	0.052492	0.975155	949	3	1.9174
LRRC58	4	0.97195	0.97217	1	17438	0	0.5318	0.020826	0.052537	0.975155	950	1	0.5318
COPE	4	0.62642	0.76588	1	13534	1	4.9514	0.020842	0.052572	0.975155	951	3	4.9514
ADAM28	4	0.58256	0.73202	1	12931	1	4.4917	0.020883	0.052656	0.975155	952	2	4.4917
OR9Q2	4	0.8912	0.90054	1	16137	1	4.8214	0.020893	0.052673	0.975155	953	2	4.8214
APOPT1	2	0.9791	0.97919	1	17597	0	7.7145	0.020903	0.038626	0.941519	954	2	7.7145
DSC3	4	0.98693	0.98697	1	17764	0	2.8273	0.020938	0.052772	0.975155	955	2	2.8273
PENK	4	0.99571	0.99573	1	17956	0	4.972	0.020958	0.052822	0.975155	956	3	4.972
HSDL1	4	0.80702	0.85625	1	15237	1	4.9105	0.020962	0.052832	0.975155	957	3	4.9105
HAAO	4	0.12115	0.26916	1	4797	2	3.7842	0.020994	0.052906	0.975155	958	2	3.7842
USP14	4	0.87364	0.88964	1	15934	1	4.2669	0.021011	0.052941	0.975155	959	3	4.2669
LGR6	4	0.96105	0.96115	1	17234	0	3.8738	0.021065	0.053057	0.975155	960	3	3.8738
CDH1	4	0.98157	0.98167	1	17645	0	2.7645	0.021072	0.053079	0.975155	961	3	2.7645
TMEM183A	4	0.99658	0.99664	1	17973	0	4.3964	0.021139	0.05324	0.975155	962	3	4.3964
GPR83	4	0.28667	0.50091	1	8799	2	4.037	0.021153	0.053274	0.975155	963	2	4.037
PARP6	4	0.8146	0.85953	1	15308	1	4.4922	0.021171	0.053314	0.975155	964	2	4.4922
SH3YL1	4	0.99624	0.99628	1	17967	0	2.4043	0.021177	0.053326	0.975155	965	3	2.4043
MBOAT1	4	0.95583	0.95599	1	17127	0	2.6091	0.021247	0.053484	0.975155	966	3	2.6091
CHKB	4	0.28926	0.50423	1	8851	2	-0.22128	0.02133	0.053681	0.975155	967	1	-0.22128
PTPN13	4	0.040863	0.12095	0.962723	2208	3	-0.60511	0.021387	0.053801	0.975155	968	1	-0.60511
PTPN9	4	0.94253	0.94271	1	16892	0	2.6668	0.021395	0.053819	0.975155	969	2	2.6668
BLOC1S4	4	0.98007	0.98025	1	17615	0	3.0592	0.021478	0.054011	0.975155	970	3	3.0592
PEX3	4	0.60719	0.75094	1	13273	1	4.4498	0.021482	0.054024	0.975155	971	3	4.4498
UBE2M	4	0.38664	0.58633	1	10330	2	0.11068	0.021499	0.05406	0.975155	972	1	0.11068
SMAD7	4	0.98571	0.98576	1	17738	0	4.9206	0.021553	0.054188	0.975155	973	3	4.9206
XAF1	4	0.64951	0.78382	1	13875	2	0.16533	0.021555	0.05419	0.975155	974	1	0.16533
SMIM6	3	0.21278	0.36168	1	7116	2	-0.53067	0.021567	0.043619	0.955895	975	1	-0.53067
MSANTD3	4	0.86692	0.88571	1	15863	1	0.72858	0.021611	0.054318	0.975155	976	1	0.72858
IGF2BP3	4	0.97682	0.97709	1	17541	0	1.0225	0.021667	0.054456	0.975155	977	1	1.0225
VCL	4	0.18812	0.36819	1	6469	3	-0.28465	0.021723	0.054597	0.975155	978	1	-0.28465
SLC25A10	4	0.55299	0.70949	1	12545	1	0.13471	0.021779	0.054728	0.975155	979	1	0.13471
CEP350	4	0.97294	0.97319	1	17458	0	3.1379	0.021791	0.054747	0.975155	980	3	3.1379
BEAN1	4	0.086812	0.21533	0.995325	3844	2	-0.32463	0.021835	0.054847	0.975155	981	1	-0.32463
PLA2G4B	1	0.97815	0.97824	1	17578	0	9.3816	0.021852	0.021792	0.880257	982	1	9.3816
SLC44A3	4	0.27381	0.48436	1	8506	2	-0.32858	0.021891	0.054973	0.975155	983	1	-0.32858
FDX1L	4	0.99482	0.99487	1	17940	0	4.7574	0.021941	0.055095	0.975155	984	2	4.7574
CC2D1A	4	0.58862	0.73662	1	13012	2	0.62877	0.021947	0.055103	0.975155	985	1	0.62877
SFTPC	4	0.8674	0.88599	1	15867	1	4.1748	0.021951	0.055112	0.975155	986	2	4.1748
TGFBRAP1	4	0.64166	0.77763	1	13748	2	4.1204	0.02197	0.055159	0.975155	987	2	4.1204
TMEM9	4	0.99261	0.99265	1	17887	0	1.0894	0.022003	0.05523	0.975155	988	1	1.0894
KLHDC8A	4	0.32979	0.54573	1	9569	2	3.9227	0.022008	0.055239	0.975155	989	2	3.9227
EREG	4	0.64611	0.78114	1	13818	1	4.1104	0.022027	0.055284	0.975155	990	2	4.1104
SDPR	4	0.60937	0.75258	1	13303	2	4.2613	0.022036	0.055307	0.975155	991	2	4.2613
PCGF2	4	0.99344	0.9935	1	17910	0	3.373	0.022039	0.055311	0.975155	992	3	3.373
TEN1	4	0.2176	0.40952	1	7224	1	3.7482	0.022044	0.055322	0.975155	993	3	3.7482
RSG1	4	0.99295	0.99298	1	17894	0	2.6118	0.022049	0.055331	0.975155	994	3	2.6118
CANT1	4	0.19056	0.37164	1	6530	2	1.457	0.022059	0.055358	0.975155	995	2	1.457
ITFG2	4	0.39582	0.59312	1	10450	1	4.4598	0.022082	0.055414	0.975155	996	3	4.4598
STON2	4	0.31967	0.53854	1	9431	2	4.0596	0.022093	0.055437	0.975155	997	2	4.0596
PRPF4	4	0.27999	0.49233	1	8657	2	3.8688	0.022112	0.055483	0.975155	998	2	3.8688
SFXN4	4	0.12894	0.28107	1	4992	3	-0.81124	0.022115	0.055488	0.975155	999	1	-0.81124
RNF135	4	0.35466	0.56348	1	9893	1	3.7025	0.022131	0.05553	0.975155	1000	2	3.7025
ZNF433	4	0.996	0.99601	1	17962	0	4.8185	0.022138	0.055546	0.975155	1001	3	4.8185
ART5	4	0.36069	0.56771	1	9984	1	4.3293	0.022171	0.055623	0.975155	1002	2	4.3293
ACER3	4	0.38161	0.58266	1	10252	1	4.5526	0.022188	0.055665	0.975155	1003	2	4.5526
NLGN1	4	0.44353	0.62777	1	11054	1	4.278	0.022207	0.055712	0.975155	1004	2	4.278
PDE12	4	0.65314	0.78662	1	13916	2	1.0914	0.022227	0.055751	0.975155	1005	2	1.0914
C9orf114	4	0.0040666	0.014176	0.77455	319	1	1.47	0.022256	0.055826	0.975155	1006	3	1.47
LIN9	4	0.12046	0.26807	1	4775	2	3.9166	0.022274	0.055863	0.975155	1007	2	3.9166
FBXO34	4	0.23574	0.43409	1	7636	2	1.8159	0.022283	0.055888	0.975155	1008	2	1.8159
LYPD6B	4	0.90512	0.91021	1	16325	1	2.797	0.022287	0.0559	0.975155	1009	3	2.797
C2orf50	4	0.9983	0.9983	1	18003	0	2.1671	0.022287	0.0559	0.975155	1010	3	2.1671
KLK6	4	0.52939	0.69175	1	12222	1	3.852	0.022331	0.05601	0.975155	1011	3	3.852
WDR88	4	0.41398	0.60636	1	10670	2	0.10726	0.022339	0.056029	0.975155	1012	1	0.10726
MAMLD1	4	0.14986	0.31253	1	5541	2	-0.3716	0.022395	0.056154	0.975155	1013	1	-0.3716
RABGAP1L	4	0.72279	0.82484	1	14613	1	5.0771	0.02243	0.056232	0.975155	1014	3	5.0771
CAPN3	4	0.17715	0.35252	1	6214	1	2.8297	0.022445	0.056265	0.975155	1015	3	2.8297
G6PC	4	0.92635	0.92729	1	16640	1	4.1912	0.022451	0.05628	0.975155	1016	2	4.1912
HSPG2	4	0.99047	0.9905	1	17837	0	4.5729	0.022459	0.056302	0.975155	1017	3	4.5729
ST6GAL2	4	0.4773	0.65282	1	11500	2	-0.046104	0.022507	0.056409	0.975155	1018	1	-0.046104
ZFYVE20	4	0.67478	0.80365	1	14216	1	4.2518	0.022547	0.056504	0.975155	1019	3	4.2518
NKX6-3	4	0.98061	0.98077	1	17625	0	5.086	0.022573	0.056567	0.975155	1020	3	5.086
SHANK3	4	0.77667	0.84386	1	15025	1	4.7709	0.02259	0.056605	0.975155	1021	2	4.7709
ATXN2L	4	0.3671	0.57231	1	10075	1	1.8609	0.0226	0.056625	0.975155	1022	3	1.8609
RFC1	4	0.93471	0.93496	1	16781	1	3.7695	0.02262	0.056661	0.975155	1023	3	3.7695
LCE5A	4	0.57093	0.72308	1	12790	1	4.4148	0.022644	0.056721	0.975155	1024	3	4.4148
SCML1	4	0.27761	0.48926	1	8607	2	3.8666	0.022647	0.05673	0.975155	1025	2	3.8666
TROVE2	4	0.95586	0.95601	1	17129	0	1.8992	0.022654	0.056747	0.975155	1026	3	1.8992
CHRM4	4	0.17427	0.34843	1	6137	1	4.9042	0.022673	0.056785	0.975155	1027	3	4.9042
HDGF	4	0.065263	0.17975	0.980134	3256	3	-0.68829	0.022675	0.056789	0.975155	1028	1	-0.68829
C2orf69	4	0.98067	0.98082	1	17627	0	4.2763	0.022731	0.056934	0.975155	1029	2	4.2763
SFMBT1	4	0.45413	0.63558	1	11199	1	4.2661	0.022734	0.056945	0.975155	1030	2	4.2661
CASP16	4	0.73105	0.82749	1	14690	1	4.4957	0.022762	0.057014	0.975155	1031	2	4.4957
ICAM2	4	0.95619	0.95635	1	17135	0	3.5539	0.022766	0.057019	0.975155	1032	3	3.5539
LMO1	4	0.97839	0.97864	1	17585	0	4.3899	0.02283	0.057146	0.975155	1033	2	4.3899
FAM9A	4	0.17606	0.35098	1	6177	2	3.783	0.02284	0.057167	0.975155	1034	2	3.783
LY6K	4	0.24898	0.45179	1	7935	2	3.9336	0.022849	0.057184	0.975155	1035	2	3.9336
FAM76A	4	0.10426	0.24283	1	4328	1	2.0102	0.023	0.05754	0.975155	1036	3	2.0102
GUCA2A	4	0.21109	0.40051	1	7071	3	-0.39301	0.023011	0.057568	0.975155	1037	1	-0.39301
ACVR1B	4	0.99785	0.99786	1	17996	0	2.8151	0.023012	0.057573	0.975155	1038	3	2.8151
DCUN1D1	4	0.73884	0.8301	1	14754	1	4.1434	0.023033	0.057621	0.975155	1039	2	4.1434
PTPRR	4	0.98879	0.98885	1	17802	0	4.8962	0.023056	0.057674	0.975155	1040	3	4.8962
CHD8	4	0.97185	0.97207	1	17437	0	4.2961	0.023061	0.057685	0.975155	1041	3	4.2961
ANKRD55	4	0.12041	0.26802	1	4773	2	1.0567	0.023067	0.057697	0.975155	1042	2	1.0567
DNAH11	4	0.38069	0.58202	1	10241	1	2.248	0.023076	0.057718	0.975155	1043	3	2.248
CRYGC	4	0.63451	0.77213	1	13655	1	4.4149	0.023081	0.057729	0.975155	1044	2	4.4149
BTBD11	4	0.91795	0.92006	1	16511	1	4.1941	0.023091	0.057749	0.975155	1045	2	4.1941
GCNT3	4	0.87275	0.88911	1	15922	1	4.2211	0.023101	0.057767	0.975155	1046	2	4.2211
EBPL	4	0.99619	0.99622	1	17966	0	4.4174	0.023115	0.057809	0.975155	1047	3	4.4174
DNASE2	4	0.50928	0.67665	1	11927	1	1.886	0.023162	0.05792	0.975155	1048	3	1.886
TTC27	4	0.46296	0.64216	1	11306	2	3.0496	0.023179	0.057956	0.975155	1049	2	3.0496
ATP6V1C1	4	0.79237	0.85015	1	15139	1	3.559	0.023182	0.057963	0.975155	1050	3	3.559
CAB39L	4	0.34	0.55303	1	9693	2	3.6208	0.023235	0.058098	0.975442	1051	2	3.6208
EPHB1	4	0.24565	0.44725	1	7860	1	4.9484	0.023257	0.058145	0.975442	1052	3	4.9484
RGS9BP	4	0.93128	0.93175	1	16725	1	0.85929	0.023284	0.058202	0.975442	1053	3	0.85929
KRTAP25-1	4	0.068487	0.1851	0.983057	3348	2	-0.252	0.023347	0.058348	0.975442	1054	1	-0.252
TLR3	4	0.65834	0.79068	1	13987	2	2.6371	0.023392	0.05846	0.975442	1055	2	2.6371
ABTB1	4	0.90424	0.90957	1	16306	1	3.1574	0.023401	0.058484	0.975442	1056	3	3.1574
LILRB2	4	0.96635	0.96649	1	17329	0	4.1742	0.023428	0.058537	0.975442	1057	3	4.1742
RPL27A	4	0.977	0.97728	1	17547	0	1.8126	0.023459	0.058617	0.975442	1058	2	1.8126
PTRF	4	0.89544	0.90338	1	16184	1	2.336	0.023508	0.058725	0.975442	1059	3	2.336
EDAR	4	0.71914	0.82364	1	14591	1	4.2623	0.023509	0.058727	0.975442	1060	2	4.2623
CDC37	4	0.064167	0.17787	0.976829	3230	2	-0.66766	0.023515	0.058741	0.975442	1061	1	-0.66766
FRMD8	4	0.97782	0.97809	1	17571	0	3.728	0.02357	0.058871	0.975442	1062	2	3.728
KRT80	4	0.98564	0.9857	1	17736	0	1.7504	0.023573	0.058876	0.975442	1063	3	1.7504
CNOT3	4	0.98671	0.98673	1	17758	0	4.4154	0.023597	0.058937	0.975442	1064	2	4.4154
TRIM11	4	0.57206	0.7239	1	12808	1	4.515	0.023607	0.058959	0.975442	1065	2	4.515
MUC6	4	0.54231	0.70145	1	12396	2	0.28126	0.023626	0.059006	0.975442	1066	1	0.28126
ZNF786	4	0.33523	0.54958	1	9631	1	3.5457	0.023728	0.059231	0.977723	1067	3	3.5457
LEMD3	4	0.91555	0.91816	1	16474	1	4.2372	0.023738	0.059253	0.977723	1068	2	4.2372
GNAT2	4	0.51263	0.67915	1	11975	2	0.017436	0.023794	0.059385	0.977979	1069	1	0.017436
AP3S1	4	0.071764	0.19058	0.983922	3439	2	3.6856	0.023823	0.059437	0.977979	1070	2	3.6856
TAF4	4	0.30911	0.52918	1	9284	2	4.1204	0.023852	0.059503	0.977979	1071	2	4.1204
C17orf112	4	0.85206	0.8775	1	15699	1	4.9351	0.023862	0.059528	0.977979	1072	3	4.9351
VSIG8	4	0.37074	0.57491	1	10115	2	3.974	0.023872	0.059554	0.977979	1073	2	3.974
BIN3	4	0.57482	0.72602	1	12838	1	0.33912	0.023906	0.059621	0.977979	1074	1	0.33912
GRM8	4	0.05844	0.16516	0.975524	3001	2	-0.22941	0.023962	0.059762	0.977979	1075	1	-0.22941
TBX5	4	0.95192	0.95209	1	17055	0	3.4788	0.023968	0.059777	0.977979	1076	3	3.4788
C20orf201	4	0.60234	0.74722	1	13201	2	0.068922	0.024018	0.059887	0.977979	1077	1	0.068922
COL21A1	4	0.063199	0.17617	0.975953	3204	2	3.5328	0.024108	0.060097	0.977979	1078	2	3.5328
MCOLN3	4	0.1386	0.29576	1	5231	2	3.7926	0.024118	0.060123	0.977979	1079	2	3.7926
SS18	4	0.52481	0.68833	1	12163	1	0.20356	0.02413	0.060146	0.977979	1080	1	0.20356
PPFIA3	4	0.36977	0.57422	1	10106	1	4.3213	0.024138	0.060164	0.977979	1081	2	4.3213
ERMARD	4	0.95513	0.95526	1	17114	0	2.0414	0.024168	0.060236	0.977979	1082	3	2.0414
TRIM63	4	0.50079	0.67037	1	11818	2	0.29261	0.024186	0.060273	0.977979	1083	1	0.29261
GBAS	4	0.961	0.96111	1	17232	0	1.6161	0.024193	0.060291	0.977979	1084	3	1.6161
TMEM79	4	0.97507	0.9753	1	17501	0	1.2011	0.024242	0.060407	0.977979	1085	1	1.2011
CDC25B	4	0.61359	0.75588	1	13360	1	2.5557	0.024249	0.060424	0.977979	1086	3	2.5557
KLKB1	4	0.98357	0.98364	1	17694	0	4.1097	0.024254	0.06044	0.977979	1087	3	4.1097
PROKR1	4	0.14487	0.30513	1	5407	1	4.444	0.024267	0.060468	0.977979	1088	2	4.444
APLP1	4	0.66398	0.79511	1	14059	1	4.4529	0.024288	0.060509	0.977979	1089	3	4.4529
VRK1	4	0.80794	0.85663	1	15246	1	0.4581	0.024298	0.060531	0.977979	1090	1	0.4581
SGIP1	4	0.63268	0.77075	1	13636	1	1.6534	0.024303	0.060545	0.977979	1091	3	1.6534
ASPDH	4	0.3436	0.55557	1	9736	2	0.69289	0.024354	0.060652	0.977979	1092	2	0.69289
CPNE2	4	0.64325	0.77887	1	13771	1	4.5385	0.024396	0.060755	0.977979	1093	2	4.5385
EXOC1	4	0.64378	0.77931	1	13780	1	0.33379	0.024409	0.060792	0.977979	1094	1	0.33379
TCAP	4	0.79473	0.85111	1	15152	1	4.7493	0.024415	0.060803	0.977979	1095	2	4.7493
ARL8B	4	0.10064	0.23717	1	4217	2	-0.41213	0.024465	0.060905	0.977979	1096	1	-0.41213
PPP1R3E	4	0.3862	0.58603	1	10323	2	3.9114	0.024515	0.061011	0.977979	1097	2	3.9114
SLC28A3	4	0.61406	0.75626	1	13371	1	4.9037	0.024515	0.061012	0.977979	1098	3	4.9037
KLF7	4	0.19828	0.38242	1	6748	2	3.9659	0.024605	0.06121	0.977979	1099	2	3.9659
EYS	4	0.85071	0.87682	1	15682	1	4.5937	0.024654	0.061318	0.977979	1100	2	4.5937
ASIC4	4	0.085171	0.21266	0.993595	3807	3	-0.49208	0.024689	0.061403	0.977979	1101	1	-0.49208
SUN3	4	0.99774	0.99776	1	17994	0	4.9952	0.02471	0.061457	0.977979	1102	3	4.9952
F5	4	0.95951	0.95966	1	17197	0	0.65291	0.024745	0.061513	0.977979	1103	1	0.65291
PPP1R3F	4	0.0036912	0.012918	0.763363	299	2	3.1782	0.024764	0.061546	0.977979	1104	2	3.1782
TOP2A	4	0.011297	0.037453	0.885998	734	3	-0.93906	0.024801	0.061592	0.977979	1105	1	-0.93906
C2CD4C	4	0.76946	0.84114	1	14967	1	4.4903	0.024804	0.061596	0.977979	1106	2	4.4903
PLAT	4	0.31526	0.53542	1	9388	1	0.014394	0.024857	0.061674	0.977979	1107	1	0.014394
SLC45A4	4	0.064321	0.17813	0.976972	3237	2	2.6101	0.024909	0.06176	0.977979	1108	2	2.6101
TAF6	4	0.081382	0.20649	0.993595	3687	2	0.30032	0.024913	0.061765	0.977979	1109	1	0.30032
DEFB132	4	0.063122	0.17605	0.975953	3199	3	-0.74697	0.024969	0.061846	0.977979	1110	1	-0.74697
EPHX2	4	0.339	0.55232	1	9683	2	2.2063	0.025024	0.061923	0.977979	1111	2	2.2063
CHRM1	4	0.28253	0.4956	1	8711	2	3.8001	0.025055	0.061964	0.977979	1112	2	3.8001
GALNT18	4	0.57015	0.72251	1	12776	1	3.8451	0.025065	0.061976	0.977979	1113	2	3.8451
CTSG	4	0.9321	0.93248	1	16737	1	4.3087	0.025075	0.061998	0.977979	1114	2	4.3087
LMNB2	4	0.97197	0.97219	1	17439	0	0.50827	0.02508	0.062005	0.977979	1115	1	0.50827
MAP6	4	0.18473	0.36336	1	6388	2	-0.18884	0.025136	0.062092	0.977979	1116	1	-0.18884
LY86	4	0.10421	0.24275	1	4326	3	-0.46929	0.025192	0.062181	0.977979	1117	1	-0.46929
ARL4A	2	0.97478	0.97494	1	17495	0	5.8161	0.025216	0.0464	0.96377	1118	2	5.8161
LRRC18	4	0.67826	0.8064	1	14270	2	0.32178	0.025248	0.062253	0.977979	1119	1	0.32178
NT5C1B	1	0.97466	0.97474	1	17492	0	9.2765	0.025341	0.025243	0.884706	1120	1	9.2765
DYRK2	4	0.6028	0.74758	1	13210	2	-0.33994	0.025471	0.062589	0.977979	1121	1	-0.33994
PCDH9	4	0.29923	0.5168	1	9085	2	3.2894	0.025583	0.062755	0.977979	1122	2	3.2894
CCDC87	4	0.25391	0.45835	1	8049	1	4.142	0.025621	0.062797	0.977979	1123	2	4.142
MTDH	4	0.055443	0.15798	0.972884	2866	3	-0.59244	0.025639	0.062834	0.977979	1124	1	-0.59244
PODXL	4	0.34362	0.55558	1	9737	1	3.338	0.025677	0.062886	0.977979	1125	2	3.338
EIF1B	4	0.16227	0.33099	1	5839	3	-0.11429	0.025695	0.062908	0.977979	1126	1	-0.11429
FAM47E	4	0.98204	0.98216	1	17653	0	4.2701	0.025732	0.06296	0.977979	1127	2	4.2701
DCHS1	4	0.13431	0.28924	1	5121	2	2.3089	0.025819	0.063092	0.977979	1128	2	2.3089
MLNR	4	0.33931	0.55253	1	9688	1	2.8858	0.025819	0.063092	0.977979	1129	2	2.8858
NDNL2	4	0.099078	0.23479	1	4166	2	0.39578	0.025918	0.063233	0.977979	1130	2	0.39578
CHGB	4	0.68612	0.81263	1	14387	2	2.2879	0.025974	0.063316	0.977979	1131	2	2.2879
OR4C13	4	0.34237	0.55472	1	9723	1	4.4502	0.025987	0.063335	0.977979	1132	2	4.4502
SNAPC1	4	0.44107	0.62602	1	11025	2	3.9553	0.026049	0.06342	0.977979	1133	2	3.9553
CLEC7A	4	0.29541	0.512	1	9003	2	3.9953	0.026059	0.063433	0.977979	1134	2	3.9953
ZNF558	4	0.6929	0.81536	1	14434	1	4.3097	0.026069	0.063448	0.977979	1135	2	4.3097
EPB41L1	4	0.59336	0.74027	1	13076	1	0.17825	0.026086	0.063477	0.977979	1136	1	0.17825
CETP	4	0.99584	0.99585	1	17957	0	4.8785	0.026141	0.063549	0.977979	1137	2	4.8785
PIM3	4	0.38094	0.58219	1	10243	2	-0.29079	0.026198	0.063637	0.977979	1138	1	-0.29079
IRF2BP2	4	0.96042	0.96057	1	17218	0	4.4981	0.026223	0.06368	0.977979	1139	2	4.4981
PPP1R12C	4	0.48226	0.65647	1	11570	2	3.9081	0.026233	0.063692	0.977979	1140	2	3.9081
GPATCH8	4	0.1096	0.25126	1	4475	2	3.6043	0.026243	0.063707	0.977979	1141	2	3.6043
BNIP1	4	0.65523	0.78828	1	13943	2	0.18422	0.026253	0.06372	0.977979	1142	1	0.18422
GOLGB1	4	0.373	0.57657	1	10143	1	4.2391	0.026274	0.063746	0.977979	1143	2	4.2391
PTPRU	4	0.81217	0.85847	1	15278	1	4.2151	0.026295	0.06378	0.977979	1144	2	4.2151
VPS51	4	0.23992	0.43962	1	7741	2	4.1447	0.026305	0.063796	0.977979	1145	2	4.1447
DEFB112	4	0.26084	0.46755	1	8208	3	-0.11139	0.026309	0.063803	0.977979	1146	1	-0.11139
NEFM	4	0.57918	0.72943	1	12886	2	4.1245	0.026346	0.063853	0.977979	1147	2	4.1245
PRDM9	3	0.65751	0.72541	1	13974	1	7.9137	0.026349	0.05144	0.975155	1148	2	7.9137
PLA1A	4	0.99065	0.99068	1	17839	0	4.9697	0.026356	0.063866	0.977979	1149	2	4.9697
TTC28	4	0.33053	0.54626	1	9580	2	3.8023	0.026365	0.06388	0.977979	1150	2	3.8023
GLUD1	4	0.91097	0.91454	1	16405	1	4.3124	0.026377	0.063901	0.977979	1151	2	4.3124
TRANK1	4	0.98769	0.98776	1	17780	0	4.5054	0.026397	0.063927	0.977979	1152	2	4.5054
MAS1	4	0.48641	0.65953	1	11633	2	-0.042778	0.026533	0.064103	0.97818	1153	1	-0.042778
CUX1	4	0.059652	0.16813	0.975524	3042	2	3.9964	0.026562	0.064153	0.97818	1154	2	3.9964
C3orf35	4	0.7953	0.85133	1	15157	1	4.6575	0.026573	0.064166	0.97818	1155	2	4.6575
ARHGEF25	4	0.61139	0.75418	1	13327	1	0.67036	0.026588	0.064186	0.97818	1156	1	0.67036
SWAP70	4	0.96319	0.9633	1	17268	0	4.6899	0.026604	0.064211	0.97818	1157	2	4.6899
S100G	2	0.97339	0.97354	1	17469	0	4.8949	0.02661	0.048852	0.972678	1158	2	4.8949
VPS45	4	0.98074	0.98088	1	17629	0	2.266	0.026644	0.064274	0.978307	1159	2	2.266
LEMD2	4	0.28923	0.5042	1	8850	3	-0.33215	0.0267	0.064373	0.978984	1160	1	-0.33215
SLC44A5	4	0.95476	0.95488	1	17107	0	1.1756	0.026756	0.064452	0.979369	1161	2	1.1756
HCRT	4	0.25004	0.45319	1	7968	1	4.1002	0.026812	0.064537	0.979836	1162	2	4.1002
DDTL	2	0.97317	0.97333	1	17464	0	3.7784	0.026826	0.04923	0.972678	1163	2	3.7784
ARMCX6	4	0.056611	0.16084	0.972884	2917	2	-0.4408	0.026923	0.064702	0.981517	1164	1	-0.4408
SERPINA12	4	0.19077	0.37196	1	6536	2	3.6781	0.026979	0.064781	0.98189	1165	2	3.6781
RPS4Y1	2	0.97302	0.97317	1	17459	0	3.63	0.026981	0.049521	0.972678	1166	2	3.63
CKLF	4	0.62878	0.76773	1	13568	2	0.12398	0.027035	0.06486	0.982056	1167	1	0.12398
RAB1B	4	0.52871	0.69123	1	12215	1	3.4643	0.027091	0.064928	0.982056	1168	2	3.4643
CXCL11	4	0.46991	0.64729	1	11402	2	0.24317	0.027146	0.065015	0.982056	1169	1	0.24317
RPN2	4	0.46494	0.64359	1	11322	2	2.9116	0.027237	0.065155	0.982056	1170	2	2.9116
TMEM132A	4	0.25408	0.45858	1	8053	3	-0.10803	0.027258	0.06519	0.982056	1171	1	-0.10803
INSC	4	0.47129	0.64833	1	11426	2	3.9041	0.027268	0.065204	0.982056	1172	2	3.9041
GLUD2	4	0.56148	0.71601	1	12662	1	0.85324	0.027314	0.065272	0.982056	1173	1	0.85324
ADAM30	4	0.50199	0.67127	1	11833	1	4.1426	0.02732	0.06528	0.982056	1174	2	4.1426
CNOT8	4	0.88997	0.89972	1	16122	1	2.4018	0.02737	0.065337	0.982056	1175	2	2.4018
AP2B1	4	0.16462	0.33443	1	5896	2	3.7228	0.027425	0.065418	0.982056	1176	2	3.7228
AOC2	4	0.084339	0.2113	0.993595	3779	2	-0.27211	0.027481	0.065495	0.982056	1177	1	-0.27211
ALPK1	4	0.94043	0.94059	1	16857	0	4.1859	0.027488	0.065507	0.982056	1178	2	4.1859
TEX40	2	0.026073	0.047892	0.904991	1511	1	3.9208	0.027534	0.050507	0.972678	1179	1	3.9208
MS4A15	4	0.99113	0.99116	1	17850	0	3.8272	0.027537	0.065586	0.982056	1180	2	3.8272
NELL2	4	0.64922	0.78359	1	13869	2	4.0085	0.02754	0.06559	0.982056	1181	2	4.0085
LRPAP1	4	0.38853	0.58771	1	10359	1	4.8	0.027592	0.065662	0.982056	1182	2	4.8
RASSF3	4	0.92271	0.92415	1	16594	1	0.50281	0.027593	0.065663	0.982056	1183	1	0.50281
VSIG10	4	0.92049	0.92225	1	16553	1	4.1685	0.027666	0.065768	0.982817	1184	2	4.1685
PDIA5	3	0.65572	0.72453	1	13950	1	7.6372	0.027695	0.053624	0.975155	1185	2	7.6372
HSD3B1	4	0.87229	0.88884	1	15914	1	4.2384	0.027813	0.065988	0.983579	1186	2	4.2384
C9orf152	4	0.84435	0.87356	1	15615	1	1.3579	0.027816	0.065992	0.983579	1187	2	1.3579
CEP152	3	0.19631	0.34422	1	6696	1	7.6241	0.027826	0.053825	0.975155	1188	2	7.6241
C8orf86	4	0.083796	0.21043	0.993595	3764	3	-0.47241	0.027872	0.066075	0.983579	1189	1	-0.47241
CHIC2	4	0.85414	0.87862	1	15727	1	4.2291	0.027887	0.066094	0.983579	1190	2	4.2291
C1orf192	4	0.58342	0.73267	1	12942	1	3.3444	0.027919	0.066139	0.983579	1191	2	3.3444
AKIP1	4	0.20238	0.38822	1	6852	2	2.0516	0.027927	0.066146	0.983579	1192	2	2.0516
LIN52	4	0.14606	0.30685	1	5429	2	3.7936	0.028035	0.066303	0.984452	1193	2	3.7936
TENM2	4	0.49517	0.66614	1	11750	2	4.0769	0.028045	0.066314	0.984452	1194	2	4.0769
C11orf73	4	0.65482	0.78794	1	13938	2	0.067245	0.028095	0.066394	0.984831	1195	1	0.067245
ABCG2	4	0.20442	0.3911	1	6912	2	-0.047723	0.02815	0.066469	0.98484	1196	1	-0.047723
IMPDH1	3	0.72132	0.76033	1	14608	1	3.8652	0.028163	0.054359	0.975155	1197	2	3.8652
ALKBH8	4	0.73663	0.82934	1	14738	1	4.1876	0.028225	0.066558	0.98484	1198	2	4.1876
PSMD9	4	0.51903	0.68395	1	12066	2	3.915	0.028257	0.066606	0.98484	1199	2	3.915
PI4K2B	4	0.043246	0.12714	0.962723	2335	3	-0.60579	0.028262	0.066613	0.98484	1200	1	-0.60579
TSN	4	0.44488	0.62873	1	11074	1	1.6235	0.028318	0.066693	0.984869	1201	2	1.6235
SRSF6	4	0.37105	0.57513	1	10118	2	3.0443	0.028353	0.066749	0.984869	1202	2	3.0443
COPB1	4	0.017626	0.056806	0.911893	1078	2	1.4061	0.028373	0.066778	0.984869	1203	2	1.4061
SORT1	4	0.88932	0.89928	1	16116	1	3.0544	0.028485	0.066937	0.985382	1204	2	3.0544
CAPS	4	0.16663	0.33735	1	5943	2	-0.28867	0.028541	0.067018	0.985382	1205	1	-0.28867
FAM78B	4	0.78639	0.84774	1	15092	1	4.1357	0.028683	0.067237	0.985382	1206	2	4.1357
TAS2R9	4	0.37021	0.57453	1	10109	2	0.02344	0.028708	0.067269	0.985382	1207	1	0.02344
VPREB3	3	0.9809	0.98103	1	17633	0	7.6768	0.028722	0.055309	0.975155	1208	2	7.6768
ORAI1	4	0.20617	0.39356	1	6963	2	0.43192	0.028764	0.067349	0.985382	1209	1	0.43192
SRSF11	4	0.0033565	0.011791	0.749663	274	2	3.886	0.02879	0.067389	0.985382	1210	2	3.886
SMYD4	4	0.97727	0.97755	1	17556	0	4.3147	0.0288	0.067407	0.985382	1211	2	4.3147
KLHL2	4	0.50998	0.67716	1	11940	2	0.35605	0.028819	0.067441	0.985382	1212	1	0.35605
TSPAN1	4	0.4928	0.66437	1	11717	2	2.8492	0.028854	0.067481	0.985382	1213	2	2.8492
ZCCHC4	4	0.13177	0.28537	1	5067	3	-0.48166	0.028875	0.067512	0.985382	1214	1	-0.48166
MRPS12	4	0.17924	0.35554	1	6258	1	0.19635	0.028987	0.067687	0.985382	1215	1	0.19635
GOT1L1	4	0.060491	0.17015	0.975524	3079	2	3.4553	0.029015	0.06772	0.985382	1216	2	3.4553
FANCC	4	0.04532	0.1324	0.963959	2427	2	3.852	0.029025	0.067735	0.985382	1217	2	3.852
IL12A	4	0.96345	0.96354	1	17276	0	2.69	0.029042	0.067757	0.985382	1218	2	2.69
ZNF860	2	0.97096	0.97109	1	17419	0	5.374	0.029044	0.053177	0.975155	1219	2	5.374
TSPAN32	4	0.61468	0.75671	1	13378	1	0.49252	0.029098	0.067852	0.985382	1220	1	0.49252
CNNM2	4	0.30245	0.52077	1	9149	2	-0.20978	0.029209	0.068019	0.985382	1221	1	-0.20978
ZBTB22	4	0.58534	0.73415	1	12965	2	4.009	0.029219	0.068031	0.985382	1222	2	4.009
SMDT1	4	0.96782	0.96796	1	17360	0	3.7665	0.029265	0.068095	0.985382	1223	2	3.7665
UBE2QL1	4	0.27304	0.48336	1	8492	2	3.8347	0.029283	0.068123	0.985382	1224	2	3.8347
TMEM185A	4	0.49172	0.66351	1	11698	1	4.3899	0.029294	0.068137	0.985382	1225	2	4.3899
PACSIN1	4	0.7109	0.82089	1	14539	1	2.4531	0.029321	0.068181	0.985382	1226	2	2.4531
TBL2	4	0.0057836	0.019846	0.819578	428	3	-1.1255	0.029377	0.068263	0.985382	1227	1	-1.1255
ZNF764	4	0.67547	0.8042	1	14226	2	4.0298	0.029413	0.068313	0.985382	1228	2	4.0298
OR52J3	4	0.667	0.79753	1	14098	2	0.092576	0.029432	0.068338	0.985382	1229	1	0.092576
LMF2	4	0.98427	0.98436	1	17708	0	4.3438	0.029434	0.068341	0.985382	1230	2	4.3438
CDH3	4	0.14117	0.29961	1	5295	2	3.4126	0.029544	0.068507	0.985518	1231	2	3.4126
WRAP73	4	0.758	0.8369	1	14890	1	2.4459	0.029655	0.068679	0.985518	1232	2	2.4459
ULBP2	2	0.97033	0.97046	1	17410	0	5.3495	0.029669	0.054264	0.975155	1233	2	5.3495
GPATCH1	4	0.0080256	0.027047	0.841184	566	2	-0.30492	0.029711	0.068758	0.985518	1234	1	-0.30492
XPO6	4	0.23401	0.43173	1	7600	2	3.8232	0.029716	0.068769	0.985518	1235	2	3.8232
APIP	4	0.58167	0.73133	1	12918	1	2.7141	0.029822	0.068939	0.985518	1236	2	2.7141
TTLL1	4	0.45785	0.63839	1	11249	1	1.9264	0.029878	0.069018	0.985518	1237	2	1.9264
DQX1	4	0.17911	0.35536	1	6254	3	-0.21855	0.029933	0.069089	0.985518	1238	1	-0.21855
ERBB3	4	0.014644	0.047826	0.904991	924	2	0.3918	0.029989	0.069172	0.985518	1239	1	0.3918
BLOC1S2	4	0.89633	0.90399	1	16199	1	4.322	0.030045	0.069261	0.985518	1240	2	4.322
BFAR	4	0.51768	0.68292	1	12044	1	2.9696	0.03008	0.069304	0.985518	1241	2	2.9696
TNFRSF1A	4	0.49303	0.66455	1	11721	2	2.8265	0.03008	0.069304	0.985518	1242	2	2.8265
TMPRSS12	4	0.54914	0.70659	1	12488	2	0.79549	0.0301	0.069336	0.985518	1243	2	0.79549
CHP2	4	0.51784	0.68304	1	12047	1	1.3704	0.030212	0.069502	0.985518	1244	2	1.3704
KIAA1324	4	0.11789	0.2641	1	4700	2	3.9876	0.030217	0.06951	0.985518	1245	2	3.9876
TSPAN11	4	0.96962	0.96974	1	17401	0	4.2865	0.03026	0.069576	0.985518	1246	2	4.2865
CYBA	4	0.97181	0.97202	1	17436	0	0.75736	0.030267	0.069586	0.985518	1247	1	0.75736
C10orf107	4	0.48091	0.6555	1	11556	2	-0.16099	0.030323	0.069662	0.985518	1248	1	-0.16099
G2E3	4	0.57044	0.72273	1	12781	2	3.9535	0.030326	0.069664	0.985518	1249	2	3.9535
WDR86	4	0.32294	0.54078	1	9477	1	0.21232	0.030379	0.069742	0.985518	1250	1	0.21232
CSPG5	4	0.37035	0.57462	1	10112	2	3.8734	0.030424	0.069806	0.985518	1251	2	3.8734
NDUFV1	4	0.22497	0.41946	1	7384	2	-0.15042	0.030434	0.069824	0.985518	1252	1	-0.15042
CITED1	4	0.89738	0.90469	1	16215	1	4.2971	0.030501	0.069907	0.985518	1253	2	4.2971
BPIFA3	4	0.20337	0.38961	1	6879	3	-0.23152	0.030546	0.069966	0.985518	1254	1	-0.23152
PLVAP	4	0.49423	0.6654	1	11740	2	3.7345	0.030601	0.070055	0.985518	1255	2	3.7345
LGMN	4	0.45561	0.63671	1	11219	2	1.2396	0.030657	0.070145	0.985518	1256	2	1.2396
AHNAK	4	0.60297	0.74772	1	13215	2	2.8295	0.030713	0.070229	0.985518	1257	2	2.8295
SLC15A3	4	0.52552	0.68887	1	12173	2	-0.033045	0.030768	0.070299	0.985518	1258	1	-0.033045
PCOLCE	4	0.11449	0.25886	1	4607	2	3.8857	0.030809	0.070353	0.985518	1259	2	3.8857
GNG10	3	0.73019	0.76562	1	14682	1	7.6254	0.030809	0.058618	0.975442	1260	2	7.6254
LYPD2	4	0.1071	0.24733	1	4415	2	3.63	0.03082	0.070367	0.985518	1261	2	3.63
SHC2	4	0.64619	0.78121	1	13822	1	1.1273	0.030824	0.070377	0.985518	1262	2	1.1273
EMC2	4	0.12505	0.27512	1	4891	2	-0.24646	0.03088	0.070455	0.985518	1263	1	-0.24646
GMPPB	3	0.87704	0.87705	1	15992	0	5.307	0.030918	0.058799	0.975442	1264	2	5.307
NECAP2	4	0.9142	0.91706	1	16455	1	0.29752	0.030935	0.070547	0.985518	1265	1	0.29752
LRRC14	4	0.69681	0.81652	1	14453	1	0.3364	0.030991	0.070625	0.985518	1266	1	0.3364
DERA	4	0.62993	0.76863	1	13590	1	2.8801	0.030997	0.070636	0.985518	1267	2	2.8801
TMEM199	4	0.98446	0.98454	1	17712	0	4.6851	0.031041	0.0707	0.985518	1268	2	4.6851
CYSLTR1	4	0.1969	0.38045	1	6708	2	-0.099401	0.031047	0.070707	0.985518	1269	1	-0.099401
AAGAB	4	0.30494	0.52394	1	9201	2	0.077076	0.031102	0.070794	0.985518	1270	1	0.077076
RAB8A	4	0.40148	0.59727	1	10504	1	0.20971	0.031158	0.070874	0.985518	1271	1	0.20971
TUSC2	4	0.66357	0.79479	1	14053	2	0.53333	0.031269	0.071038	0.985518	1272	1	0.53333
SLC9B2	4	0.068785	0.18562	0.983173	3356	3	-0.6109	0.03138	0.071191	0.985518	1273	1	-0.6109
VEGFB	4	0.99277	0.99281	1	17889	0	4.4923	0.031562	0.07145	0.985518	1274	2	4.4923
CLEC17A	4	0.94041	0.94057	1	16856	0	4.9475	0.031607	0.071508	0.985518	1275	2	4.9475
GNL3L	4	0.15282	0.31697	1	5611	2	2.5715	0.031629	0.071542	0.985518	1276	2	2.5715
WDR5	4	0.19294	0.37498	1	6600	3	-0.29345	0.031658	0.071577	0.985518	1277	1	-0.29345
SLC35F4	4	0.8097	0.8574	1	15256	1	3.2012	0.031763	0.071723	0.985518	1278	2	3.2012
NLRP8	4	0.74865	0.83358	1	14815	1	1.1429	0.03177	0.071729	0.985518	1279	2	1.1429
OIT3	4	0.80424	0.85507	1	15212	1	0.14149	0.031825	0.071806	0.985518	1280	1	0.14149
ZKSCAN8	4	0.59365	0.74049	1	13081	2	4.0153	0.031841	0.071829	0.985518	1281	2	4.0153
ANKRD50	4	0.22389	0.418	1	7363	2	0.43378	0.031936	0.07196	0.985518	1282	1	0.43378
CLIC2	4	0.61685	0.75841	1	13404	1	4.0483	0.031965	0.07199	0.985518	1283	2	4.0483
WFDC13	4	0.66429	0.79535	1	14064	2	3.9077	0.031992	0.072025	0.985518	1284	2	3.9077
LEPREL1	4	0.50086	0.67042	1	11819	2	3.905	0.032021	0.072068	0.985518	1285	2	3.905
FIG4	4	0.063942	0.17744	0.976829	3220	1	1.6302	0.032047	0.072106	0.985518	1286	1	1.6302
KRTAP10-5	2	0.96794	0.96809	1	17364	0	5.73	0.032055	0.058403	0.975442	1287	2	5.73
VAV1	4	0.88516	0.89661	1	16068	1	2.2804	0.032103	0.072191	0.985518	1288	2	2.2804
DISP2	4	0.67749	0.80579	1	14256	2	3.9262	0.03211	0.072197	0.985518	1289	2	3.9262
ATP2B4	4	0.76523	0.83952	1	14935	1	4.1373	0.032121	0.072217	0.985518	1290	2	4.1373
SRY	3	0.86822	0.86831	1	15877	1	7.3839	0.032157	0.060788	0.977979	1291	2	7.3839
EBF2	4	0.2029	0.38895	1	6867	2	3.7197	0.032214	0.07237	0.985518	1292	2	3.7197
DMXL2	4	0.51435	0.68042	1	12000	2	0.62464	0.03227	0.072453	0.985518	1293	1	0.62464
PLOD3	4	0.39915	0.59551	1	10483	2	0.068818	0.032325	0.072549	0.985518	1294	1	0.068818
CSRP1	4	0.54985	0.70715	1	12498	2	3.9167	0.032369	0.072603	0.985518	1295	2	3.9167
SIK1	4	0.35507	0.56375	1	9898	2	0.48995	0.032381	0.07262	0.985518	1296	1	0.48995
RPS16	4	0.63283	0.77086	1	13637	2	3.9868	0.032425	0.07268	0.985518	1297	2	3.9868
KLK9	4	0.59024	0.7379	1	13027	2	0.141	0.032437	0.072694	0.985518	1298	1	0.141
WDR76	4	0.51219	0.67884	1	11970	2	3.9438	0.03247	0.072753	0.985518	1299	2	3.9438
BCAP29	4	0.48584	0.65911	1	11624	1	1.1731	0.032492	0.072787	0.985518	1300	1	1.1731
DOK6	4	0.15923	0.32656	1	5763	2	3.6288	0.032493	0.072787	0.985518	1301	2	3.6288
FGF13	3	0.97608	0.97628	1	17523	0	5.0623	0.032539	0.061411	0.977979	1302	2	5.0623
MGAT1	4	0.0093091	0.031181	0.868218	635	2	-0.33988	0.032548	0.072868	0.985518	1303	1	-0.33988
SERINC2	4	0.59179	0.7391	1	13054	2	4.0208	0.032549	0.072871	0.985518	1304	2	4.0208
CCNI	4	0.654	0.7873	1	13931	2	4.0062	0.032583	0.07291	0.985518	1305	2	4.0062
RAB36	4	0.47649	0.65224	1	11492	1	0.83962	0.032603	0.072939	0.985518	1306	1	0.83962
JAM3	4	0.24068	0.44064	1	7762	2	4.0111	0.032651	0.073002	0.985518	1307	2	4.0111
CLIC4	4	0.031832	0.096744	0.949912	1795	3	-0.72921	0.032659	0.073013	0.985518	1308	1	-0.72921
BRICD5	4	0.71894	0.82357	1	14588	1	4.0567	0.032696	0.073062	0.985518	1309	2	4.0567
PRKRIP1	4	0.040497	0.11998	0.962723	2191	1	4.0098	0.032707	0.073075	0.985518	1310	2	4.0098
C8orf76	4	0.080966	0.20577	0.993595	3679	3	-0.71439	0.03277	0.07317	0.985518	1311	1	-0.71439
GEMIN4	4	0.025695	0.079733	0.93846	1491	2	3.6606	0.032787	0.073194	0.985518	1312	2	3.6606
MAPK8	4	0.4517	0.63375	1	11170	1	4.3518	0.032809	0.073224	0.985518	1313	2	4.3518
ANKRD11	4	0.97456	0.9748	1	17489	0	4.4234	0.032843	0.073264	0.985518	1314	2	4.4234
OR2T12	1	0.96715	0.9674	1	17349	0	8.9655	0.032846	0.032783	0.911875	1315	1	8.9655
GSTT1	4	0.055542	0.15822	0.972884	2871	2	3.4425	0.032866	0.073295	0.985518	1316	2	3.4425
LRRC56	4	0.65786	0.79031	1	13980	2	3.9831	0.032889	0.073335	0.985518	1317	2	3.9831
THTPA	4	0.65395	0.78725	1	13930	2	2.7209	0.032934	0.073403	0.985518	1318	2	2.7209
BEX5	4	0.96671	0.96684	1	17333	0	4.3435	0.032945	0.073418	0.985518	1319	2	4.3435
OR8K3	4	0.45445	0.63582	1	11204	2	-0.16149	0.032992	0.073484	0.985518	1320	1	-0.16149
LRMP	3	0.23946	0.3897	1	7730	1	6.9824	0.032997	0.062142	0.977979	1321	2	6.9824
ZYX	4	0.55891	0.71404	1	12629	1	3.0233	0.033031	0.073542	0.985518	1322	2	3.0233
MFRP	4	0.1031	0.24101	1	4293	3	-0.47925	0.033048	0.073563	0.985518	1323	1	-0.47925
KRTAP5-9	1	0.96694	0.96718	1	17340	0	9.1395	0.033059	0.032993	0.914832	1324	1	9.1395
COL7A1	4	0.34179	0.55429	1	9713	2	3.9678	0.033105	0.073641	0.985518	1325	2	3.9678
GIMAP6	4	0.22863	0.42438	1	7481	2	3.7399	0.033116	0.073659	0.985518	1326	2	3.7399
OTUB1	4	0.5416	0.70091	1	12382	1	3.9519	0.033161	0.073719	0.985518	1327	2	3.9519
EIF5A2	4	0.11366	0.2576	1	4579	2	0.46914	0.033214	0.073798	0.985518	1328	1	0.46914
BUB1	4	0.069189	0.18626	0.983444	3368	1	4.3051	0.033264	0.073879	0.985518	1329	2	4.3051
RNF115	4	0.013253	0.043494	0.904991	831	2	3.2944	0.033287	0.073919	0.985518	1330	2	3.2944
PDDC1	4	0.94755	0.94773	1	16973	0	4.2558	0.033321	0.073965	0.985518	1331	2	4.2558
ADCY5	4	0.19934	0.38393	1	6784	1	3.1683	0.033325	0.073974	0.985518	1332	2	3.1683
CEP120	4	0.27526	0.48621	1	8547	2	3.8752	0.033355	0.074025	0.985518	1333	2	3.8752
RBM25	4	0.19461	0.37728	1	6651	2	-0.081464	0.033381	0.074066	0.985518	1334	1	-0.081464
NFIL3	4	0.070923	0.18912	0.983857	3420	2	-0.095813	0.033436	0.074142	0.985518	1335	1	-0.095813
SLC16A9	4	0.033329	0.1009	0.954009	1864	3	-0.94381	0.033492	0.074228	0.985518	1336	1	-0.94381
PIGQ	4	0.88435	0.8961	1	16062	1	0.57667	0.033659	0.074462	0.985518	1337	1	0.57667
CCNB3	4	0.7722	0.84216	1	14988	1	4.4499	0.03371	0.074534	0.985518	1338	2	4.4499
RANBP17	4	0.44715	0.6304	1	11109	1	0.6523	0.033714	0.07454	0.985518	1339	1	0.6523
UPP2	3	0.24818	0.39891	1	7917	2	-0.32929	0.033727	0.063343	0.977979	1340	1	-0.32929
XXYLT1	4	0.81355	0.85907	1	15293	1	4.1872	0.033756	0.074607	0.985518	1341	2	4.1872
FLT3LG	4	0.28393	0.4974	1	8743	1	2.7568	0.033825	0.074695	0.985518	1342	2	2.7568
ZDHHC18	4	0.29264	0.50851	1	8939	3	-0.16987	0.033936	0.074876	0.985518	1343	1	-0.16987
CSMD2	4	0.55362	0.70998	1	12556	1	4.263	0.033939	0.074882	0.985518	1344	2	4.263
COMMD7	4	0.95548	0.95562	1	17120	0	0.72029	0.033992	0.07495	0.985518	1345	1	0.72029
CEBPG	4	0.89035	0.89998	1	16125	1	3.8922	0.034047	0.07504	0.985518	1346	2	3.8922
PTRHD1	4	0.55027	0.70747	1	12507	2	4.0154	0.034054	0.075048	0.985518	1347	2	4.0154
BNIP2	4	0.51493	0.68086	1	12009	1	3.1001	0.034135	0.075175	0.985518	1348	2	3.1001
WASL	4	0.26434	0.47218	1	8300	2	3.7078	0.034193	0.075258	0.985518	1349	2	3.7078
PPP3CB	4	0.27466	0.48543	1	8531	2	3.7161	0.034204	0.075272	0.985518	1350	2	3.7161
FLII	4	0.0052582	0.018147	0.805851	391	2	-0.58726	0.034214	0.075285	0.985518	1351	1	-0.58726
HECW2	4	0.63701	0.77404	1	13687	1	2.7543	0.034269	0.075367	0.985518	1352	2	2.7543
ARG2	4	0.37399	0.5773	1	10156	2	0.20349	0.03438	0.075525	0.985518	1353	1	0.20349
GATA1	4	0.9561	0.95626	1	17133	0	0.97818	0.034436	0.075612	0.985518	1354	1	0.97818
ART3	4	0.29069	0.50604	1	8881	2	3.6766	0.03447	0.075665	0.985518	1355	2	3.6766
CMIP	4	0.087494	0.21645	0.995325	3869	3	-0.61753	0.034491	0.075693	0.985518	1356	1	-0.61753
ZHX2	4	0.36796	0.57291	1	10085	2	2.3085	0.03454	0.075756	0.985518	1357	2	2.3085
ARFGEF1	4	0.42256	0.61256	1	10768	1	0.58481	0.034546	0.075765	0.985518	1358	1	0.58481
NDUFAB1	4	0.48686	0.65987	1	11638	2	0.057111	0.034657	0.075922	0.985518	1359	1	0.057111
COX11	4	0.19862	0.38291	1	6759	3	-0.32288	0.034713	0.076	0.985518	1360	1	-0.32288
TMEM45B	4	0.86053	0.8821	1	15792	1	2.8768	0.034768	0.07608	0.985518	1361	2	2.8768
PGR	4	0.67615	0.80473	1	14236	1	2.8528	0.034812	0.076157	0.985518	1362	2	2.8528
RTP4	4	0.6212	0.7618	1	13454	1	4.2856	0.034935	0.076334	0.985518	1363	2	4.2856
KLK8	4	0.56373	0.71767	1	12692	2	0.12955	0.034935	0.076335	0.985518	1364	1	0.12955
C5orf48	4	0.22696	0.42214	1	7440	3	-0.063264	0.035046	0.076502	0.985518	1365	1	-0.063264
SCGB3A1	4	0.311	0.53158	1	9324	2	0.55272	0.035101	0.076578	0.985518	1366	1	0.55272
MVB12A	4	0.94464	0.94481	1	16927	0	4.1285	0.035109	0.076595	0.985518	1367	2	4.1285
RARRES3	4	0.20253	0.38846	1	6858	3	-0.40578	0.035157	0.076666	0.985518	1368	1	-0.40578
KIF18B	4	0.54816	0.7059	1	12475	2	1.9992	0.035212	0.076747	0.985518	1369	2	1.9992
PHTF1	4	0.11517	0.25989	1	4630	2	3.7208	0.035226	0.076769	0.985518	1370	2	3.7208
UCP1	4	0.14725	0.30865	1	5468	1	4.3171	0.035238	0.076787	0.985518	1371	2	4.3171
ATP6V1E1	4	0.54292	0.7019	1	12405	2	3.2183	0.035268	0.076833	0.985518	1372	2	3.2183
FAM26E	4	0.19739	0.38113	1	6724	2	3.6102	0.035285	0.076862	0.985518	1373	2	3.6102
LSM14A	4	0.70895	0.82026	1	14523	1	4.2938	0.035308	0.076891	0.985518	1374	2	4.2938
GPR39	4	0.94592	0.94607	1	16938	0	2.1911	0.035323	0.076915	0.985518	1375	2	2.1911
CYGB	4	0.95007	0.95024	1	17022	0	3.045	0.035434	0.077067	0.985518	1376	2	3.045
OTOF	4	0.61616	0.75787	1	13394	2	3.6262	0.035489	0.077143	0.985518	1377	2	3.6262
IGFL1	4	0.58643	0.73498	1	12979	2	0.40619	0.035545	0.077222	0.985518	1378	1	0.40619
TCF21	4	0.32252	0.54048	1	9473	1	4.2704	0.035554	0.077236	0.985518	1379	2	4.2704
NOXRED1	4	0.98993	0.98994	1	17821	0	4.3697	0.035648	0.077351	0.985518	1380	2	4.3697
HIST1H2BE	1	0.96433	0.9646	1	17292	0	5.6868	0.035673	0.035586	0.931454	1381	1	5.6868
STARD3NL	4	0.38081	0.58211	1	10242	1	3.9028	0.035711	0.077439	0.985518	1382	2	3.9028
CSNK1G3	4	0.60566	0.74977	1	13250	1	4.0558	0.035719	0.077448	0.985518	1383	2	4.0558
VN1R1	4	0.85714	0.88024	1	15760	1	4.4958	0.035754	0.077494	0.985518	1384	2	4.4958
GYS1	4	0.83601	0.8695	1	15527	1	4.4919	0.035825	0.077601	0.985518	1385	2	4.4919
KDM5D	4	0.30317	0.52173	1	9169	2	3.8002	0.035872	0.077667	0.985518	1386	2	3.8002
ATP2A2	4	0.023408	0.073334	0.933357	1389	3	-1.0929	0.035877	0.077676	0.985518	1387	1	-1.0929
NMNAT1	4	0.75941	0.83742	1	14902	1	4.0082	0.035883	0.077686	0.985518	1388	2	4.0082
UNC5C	4	0.92488	0.92602	1	16626	1	0.4996	0.035988	0.077828	0.985518	1389	1	0.4996
TNNI3K	1	0.96399	0.96427	1	17285	0	8.9199	0.036007	0.035912	0.931454	1390	1	8.9199
NPSR1	4	0.018408	0.059088	0.911893	1133	3	-0.92593	0.036044	0.077912	0.985518	1391	1	-0.92593
DPPA2	3	0.061879	0.14522	0.963959	3147	2	-0.7832	0.036063	0.067117	0.985382	1392	1	-0.7832
MGP	4	0.90446	0.90972	1	16311	1	4.4362	0.036084	0.077974	0.985518	1393	2	4.4362
PPAPDC2	4	0.013051	0.042875	0.904991	816	3	-1.306	0.036099	0.077996	0.985518	1394	1	-1.306
ANKUB1	4	0.39371	0.59152	1	10426	2	3.786	0.036143	0.078047	0.985518	1395	2	3.786
NARF	4	0.0064496	0.022039	0.830231	463	2	-0.47396	0.036154	0.078068	0.985518	1396	1	-0.47396
AKAP8	4	0.49913	0.66908	1	11802	2	-0.20197	0.03621	0.078152	0.985518	1397	1	-0.20197
SIRT1	4	0.72898	0.82682	1	14667	1	1.3866	0.036321	0.078315	0.985518	1398	2	1.3866
OGFOD1	4	0.75297	0.83512	1	14850	1	4.3816	0.036332	0.078328	0.985518	1399	2	4.3816
LPCAT3	3	0.66204	0.72772	1	14032	1	4.8338	0.036351	0.067565	0.985382	1400	2	4.8338
LRRC47	4	0.9281	0.92887	1	16666	1	3.7309	0.036362	0.078375	0.985518	1401	2	3.7309
LRRC69	4	0.43145	0.61903	1	10884	2	0.10859	0.036376	0.078394	0.985518	1402	1	0.10859
OR3A1	4	0.40599	0.60048	1	10564	1	4.5915	0.03638	0.078399	0.985518	1403	2	4.5915
ZEB1	4	0.12822	0.27998	1	4973	1	0.81783	0.036487	0.078573	0.985518	1404	1	0.81783
UBE2A	3	0.587	0.69159	1	12984	1	7.3638	0.036494	0.067789	0.985382	1405	2	7.3638
NAGLU	4	0.3421	0.55452	1	9717	2	3.7711	0.036534	0.078643	0.985518	1406	2	3.7711
TUBAL3	4	0.46634	0.64464	1	11342	2	3.9199	0.036582	0.078722	0.985518	1407	2	3.9199
EEF2	4	0.29347	0.50955	1	8956	3	-0.25621	0.036598	0.078752	0.985518	1408	1	-0.25621
ZNF207	4	0.039223	0.11657	0.962723	2132	3	-1.0738	0.036653	0.078821	0.985518	1409	1	-1.0738
FMNL3	4	0.18463	0.36322	1	6383	2	3.7981	0.036665	0.078843	0.985518	1410	2	3.7981
MTERFD2	4	0.87869	0.89263	1	16010	1	4.1744	0.036677	0.07886	0.985518	1411	2	4.1744
COMT	4	0.9837	0.98378	1	17698	0	4.4606	0.036689	0.078882	0.985518	1412	2	4.4606
CD34	4	0.32638	0.54328	1	9524	2	0.098522	0.036708	0.0789	0.985518	1413	1	0.098522
RRAGC	4	0.56794	0.7208	1	12746	2	3.9872	0.03676	0.078982	0.985518	1414	2	3.9872
ZBTB3	4	0.040773	0.12072	0.962723	2202	2	0.6178	0.036764	0.078988	0.985518	1415	1	0.6178
ARHGAP10	4	0.85734	0.88036	1	15762	1	0.85582	0.036819	0.079061	0.985518	1416	1	0.85582
OR10Z1	4	0.79854	0.85269	1	15178	1	4.1234	0.036875	0.07915	0.985518	1417	2	4.1234
ASB6	4	0.5833	0.73258	1	12940	1	2.7562	0.036885	0.079169	0.985518	1418	2	2.7562
GLI1	4	0.63958	0.77601	1	13719	1	3.0857	0.036885	0.079169	0.985518	1419	2	3.0857
PGM1	4	0.69027	0.81458	1	14421	1	3.1819	0.036885	0.079169	0.985518	1420	2	3.1819
C2CD4A	4	0.14641	0.30738	1	5444	2	0.96611	0.037041	0.079389	0.985518	1421	2	0.96611
BCL2L14	4	0.56503	0.71862	1	12705	1	1.9126	0.037096	0.079467	0.985518	1422	2	1.9126
MECOM	4	0.98267	0.98279	1	17679	0	4.1995	0.037118	0.079496	0.985518	1423	2	4.1995
CHAC1	4	0.038942	0.11587	0.962723	2123	3	-0.71284	0.037151	0.079546	0.985518	1424	1	-0.71284
COPS7B	4	0.46847	0.64622	1	11379	1	4.3111	0.037207	0.079632	0.985518	1425	2	4.3111
SLC30A4	4	0.36467	0.57058	1	10038	1	4.1995	0.037214	0.079646	0.985518	1426	2	4.1995
SMAD1	4	0.7265	0.82604	1	14647	1	4.1254	0.037238	0.079685	0.985518	1427	2	4.1254
GFAP	4	0.087975	0.21724	0.995325	3884	3	-0.75199	0.037262	0.079713	0.985518	1428	1	-0.75199
APOA1BP	4	0.25661	0.46191	1	8117	1	4.2838	0.037274	0.079729	0.985518	1429	2	4.2838
MFAP3	4	0.013099	0.043026	0.904991	820	2	3.2334	0.037285	0.07975	0.985518	1430	2	3.2334
RTKN	4	0.73621	0.82919	1	14732	1	4.141	0.037297	0.079766	0.985518	1431	2	4.141
TCEA1	4	0.65572	0.78866	1	13949	2	3.9163	0.037309	0.079779	0.985518	1432	2	3.9163
MTUS1	4	0.98373	0.98382	1	17699	0	4.3267	0.037321	0.079796	0.985518	1433	2	4.3267
DUSP22	4	0.77641	0.84376	1	15022	1	3.4231	0.037357	0.079848	0.985518	1434	2	3.4231
PAPOLG	4	0.73479	0.82873	1	14715	1	0.21073	0.037428	0.079937	0.985518	1435	1	0.21073
DSTN	3	0.91485	0.91493	1	16464	0	6.1685	0.037437	0.069272	0.985518	1436	2	6.1685
RLF	4	0.94083	0.94099	1	16863	0	4.2648	0.037477	0.080006	0.985518	1437	2	4.2648
CAB39	4	0.034661	0.10448	0.959065	1922	3	-0.73515	0.037594	0.080169	0.985518	1438	1	-0.73515
RAB7A	4	0.17007	0.34235	1	6023	3	-0.26498	0.03776	0.080395	0.985518	1439	1	-0.26498
SLC30A1	4	0.78206	0.846	1	15062	1	0.27183	0.037816	0.080486	0.985518	1440	1	0.27183
GPSM3	4	0.97973	0.97993	1	17607	0	0.78899	0.037926	0.080646	0.985518	1441	1	0.78899
JARID2	4	0.6286	0.76758	1	13563	1	4.3125	0.037935	0.080656	0.985518	1442	2	4.3125
NUDCD1	4	0.48804	0.66071	1	11654	1	3.7677	0.037982	0.080723	0.985518	1443	2	3.7677
CYP26B1	4	0.25378	0.45816	1	8045	2	2.5724	0.037989	0.08073	0.985518	1444	2	2.5724
FGFR3	4	0.9032	0.90882	1	16292	1	0.40341	0.038037	0.080799	0.985518	1445	1	0.40341
KRT28	4	0.2401	0.43985	1	7749	2	3.83	0.038044	0.08081	0.985518	1446	2	3.83
LEKR1	4	0.049713	0.1435	0.963959	2628	2	3.35	0.038128	0.08093	0.985518	1447	2	3.35
CSRNP1	4	0.35249	0.56193	1	9858	2	0.037839	0.038148	0.080959	0.985518	1448	1	0.037839
ATG4C	4	0.73711	0.8295	1	14741	1	4.0288	0.038177	0.081004	0.985518	1449	2	4.0288
RNFT2	4	0.020475	0.065061	0.927937	1236	3	-0.8963	0.038203	0.081039	0.985518	1450	1	-0.8963
NDUFA8	4	0.48962	0.6619	1	11674	2	2.7042	0.03831	0.081174	0.985518	1451	2	2.7042
SLC2A4	4	0.41293	0.60562	1	10647	1	0.29366	0.038369	0.081264	0.985518	1452	1	0.29366
NPAS2	4	0.63347	0.77135	1	13643	2	3.8548	0.038455	0.081402	0.985518	1453	2	3.8548
TRMT10C	4	0.3179	0.53729	1	9414	2	3.7304	0.038516	0.08149	0.985518	1454	2	3.7304
CSNK2A3	3	0.67208	0.7329	1	14171	1	7.2557	0.038521	0.071043	0.985518	1455	2	7.2557
TPO	4	0.99001	0.99002	1	17826	0	4.5884	0.038626	0.081654	0.985518	1456	2	4.5884
CMA1	4	0.19926	0.38382	1	6782	3	-0.40883	0.038645	0.081682	0.985518	1457	1	-0.40883
TOM1L2	4	0.47262	0.64934	1	11446	2	3.9453	0.03865	0.081691	0.985518	1458	2	3.9453
NTPCR	4	0.47791	0.65326	1	11507	1	3.9016	0.038662	0.081706	0.985518	1459	2	3.9016
IL25	4	0.85379	0.87845	1	15721	1	4.0677	0.038674	0.081725	0.985518	1460	2	4.0677
PPP1R1C	4	0.24693	0.44901	1	7884	2	3.791	0.038699	0.081756	0.985518	1461	2	3.791
KCTD8	4	0.27236	0.48251	1	8472	2	2.043	0.038701	0.08176	0.985518	1462	2	2.043
C5orf54	4	0.21075	0.40004	1	7061	2	3.6173	0.038711	0.081769	0.985518	1463	2	3.6173
B3GNT1	4	0.041463	0.12248	0.962723	2247	3	-0.6277	0.038756	0.081837	0.985518	1464	1	-0.6277
CHURC1	4	0.97717	0.97746	1	17552	0	3.1713	0.038772	0.081865	0.985518	1465	2	3.1713
TAAR1	4	0.37972	0.58133	1	10227	2	3.8817	0.038857	0.081978	0.985518	1466	2	3.8817
STK10	4	0.99405	0.99412	1	17922	0	4.6597	0.038867	0.081992	0.985518	1467	2	4.6597
PIDD	4	0.49218	0.66388	1	11707	1	4.037	0.038894	0.082028	0.985518	1468	2	4.037
PRPF31	4	0.39187	0.59013	1	10402	2	0.030931	0.038922	0.082071	0.985518	1469	1	0.030931
B3GAT1	4	0.79351	0.85061	1	15144	1	4.4847	0.03893	0.082081	0.985518	1470	2	4.4847
MKNK2	4	0.35666	0.56486	1	9921	2	3.701	0.038942	0.082097	0.985518	1471	2	3.701
FAM131C	4	0.42445	0.61394	1	10794	2	3.7955	0.038967	0.082127	0.985518	1472	2	3.7955
DNAH12	4	0.25751	0.46308	1	8138	2	3.6602	0.038991	0.082166	0.985518	1473	2	3.6602
ALCAM	4	0.11137	0.25406	1	4522	1	3.2649	0.039059	0.082264	0.985518	1474	2	3.2649
CELF5	4	0.14162	0.3003	1	5309	2	2.4698	0.039059	0.082264	0.985518	1475	2	2.4698
PUM2	4	0.0088424	0.029668	0.859585	610	3	-1.0887	0.039088	0.082304	0.985518	1476	1	-1.0887
FOSL1	4	0.57152	0.72349	1	12799	2	2.882	0.039143	0.082377	0.985518	1477	2	2.882
LY96	2	0.59682	0.61491	1	13120	1	4.6532	0.039155	0.069179	0.985518	1478	1	4.6532
PKD1L1	4	0.93352	0.93381	1	16761	1	0.93546	0.039198	0.082443	0.985518	1479	1	0.93546
PHOX2B	4	0.51878	0.68375	1	12060	1	3.9707	0.039199	0.082443	0.985518	1480	2	3.9707
ZNF343	4	0.26697	0.47552	1	8361	2	0.32125	0.039254	0.082521	0.985518	1481	1	0.32125
OR4S2	4	0.78897	0.84878	1	15117	1	4.6451	0.039285	0.082574	0.985518	1482	2	4.6451
ZZEF1	4	0.96111	0.9612	1	17235	0	4.8321	0.039297	0.082588	0.985518	1483	2	4.8321
ZBED6CL	4	0.091901	0.2235	1	3977	2	3.5335	0.039322	0.082624	0.985518	1484	2	3.5335
PHLPP2	4	0.068541	0.1852	0.983058	3349	2	-0.39307	0.039419	0.082774	0.985518	1485	1	-0.39307
DOCK9	4	0.86328	0.88364	1	15825	1	4.4954	0.039518	0.082926	0.985518	1486	2	4.4954
CYP2J2	4	0.1757	0.35044	1	6165	2	0.28686	0.03953	0.082943	0.985518	1487	1	0.28686
TNRC6C	4	0.18692	0.36652	1	6432	2	3.5661	0.039555	0.082977	0.985518	1488	2	3.5661
RAET1L	1	0.96043	0.96073	1	17219	0	8.859	0.039567	0.039447	0.941936	1489	1	8.859
SYNM	4	0.89279	0.90156	1	16151	1	0.51121	0.039585	0.083036	0.985518	1490	1	0.51121
ENC1	4	0.60456	0.74892	1	13238	2	0.22369	0.039641	0.083109	0.985518	1491	1	0.22369
ZNF561	4	0.83814	0.87051	1	15547	1	4.6297	0.039727	0.083239	0.985518	1492	2	4.6297
NUP188	4	0.96708	0.96721	1	17345	0	2.8776	0.039806	0.083357	0.985518	1493	2	2.8776
MYOM3	4	0.27484	0.48566	1	8536	2	1.0918	0.039862	0.08344	0.985518	1494	2	1.0918
HOXA13	4	0.0071579	0.02436	0.831001	512	2	0.99882	0.039917	0.083521	0.985518	1495	2	0.99882
CD79A	4	0.56083	0.71551	1	12650	2	2.3731	0.039961	0.083595	0.985518	1496	2	2.3731
USP47	4	0.1719	0.34502	1	6064	2	2.2786	0.039961	0.083595	0.985518	1497	2	2.2786
DRD2	4	0.54904	0.70652	1	12484	1	0.5781	0.039972	0.083611	0.985518	1498	1	0.5781
SIGMAR1	3	0.46639	0.62153	1	11344	1	4.9025	0.040023	0.073493	0.985518	1499	2	4.9025
DLG4	3	0.95627	0.95656	1	17137	0	4.9025	0.040023	0.073493	0.985518	1500	2	4.9025
OR5B2	4	0.585	0.73389	1	12962	2	3.3823	0.040083	0.083767	0.985518	1501	2	3.3823
MTG1	4	0.64795	0.78259	1	13851	2	0.33287	0.040138	0.083848	0.985518	1502	1	0.33287
FEZ2	4	0.4662	0.64455	1	11339	1	4.2287	0.040184	0.083909	0.985518	1503	2	4.2287
WFIKKN1	4	0.060087	0.16917	0.975524	3058	3	-0.4802	0.040193	0.083922	0.985518	1504	1	-0.4802
MSR1	4	0.10232	0.2398	1	4273	2	3.45	0.040196	0.083925	0.985518	1505	2	3.45
ATP6V0E1	4	0.58249	0.73197	1	12928	1	0.59579	0.040248	0.083993	0.985518	1506	1	0.59579
DDC	4	0.4901	0.66226	1	11681	1	4.4849	0.040258	0.084012	0.985518	1507	2	4.4849
LGALS3	4	0.33488	0.54931	1	9627	2	3.7351	0.040295	0.084058	0.985518	1508	2	3.7351
EVI2B	4	0.47709	0.65266	1	11498	1	0.12438	0.040303	0.084067	0.985518	1509	1	0.12438
ZHX1	4	0.75056	0.83424	1	14828	1	4.0931	0.040345	0.084122	0.985518	1510	2	4.0931
EGR3	4	0.98242	0.98254	1	17671	0	4.0434	0.040359	0.084141	0.985518	1511	2	4.0434
GLI3	4	0.63695	0.774	1	13686	1	3.928	0.040407	0.084222	0.985518	1512	2	3.928
PRAM1	4	0.97771	0.97798	1	17570	0	0.67585	0.040414	0.084229	0.985518	1513	1	0.67585
VMO1	3	0.71636	0.75743	1	14577	1	4.9667	0.040431	0.074174	0.985518	1514	2	4.9667
2005-03-01	4	0.46568	0.64414	1	11332	1	3.8521	0.040469	0.084325	0.985518	1515	2	3.8521
CCNI2	4	0.72149	0.82438	1	14610	1	2.1551	0.040469	0.084325	0.985518	1516	2	2.1551
ZMAT5	3	0.58425	0.69035	1	12953	1	0.38686	0.040559	0.074366	0.985518	1517	1	0.38686
PXDN	4	0.099744	0.23579	1	4188	2	0.54493	0.04058	0.08448	0.985518	1518	2	0.54493
MPHOSPH8	4	0.027676	0.085265	0.941873	1599	2	2.501	0.040581	0.084481	0.985518	1519	2	2.501
AGPAT9	4	0.46072	0.64053	1	11283	2	0.63093	0.040635	0.084557	0.985518	1520	1	0.63093
TMED9	4	0.22396	0.41809	1	7364	1	3.2263	0.04068	0.084613	0.985518	1521	2	3.2263
HIST1H1B	4	0.12433	0.27403	1	4875	2	2.4169	0.04069	0.084631	0.985518	1522	2	2.4169
TYMS	4	0.36441	0.57037	1	10032	2	3.7112	0.04073	0.084676	0.985518	1523	2	3.7112
CPNE1	4	0.56824	0.72103	1	12751	1	4.1332	0.040745	0.084702	0.985518	1524	2	4.1332
KCNIP2	4	0.3577	0.56557	1	9937	2	3.6899	0.04078	0.084749	0.985518	1525	2	3.6899
TOPAZ1	4	0.60906	0.75236	1	13297	1	4.4126	0.040792	0.084762	0.985518	1526	2	4.4126
PAQR4	4	0.087859	0.21704	0.995325	3877	3	-0.71866	0.0408	0.084769	0.985518	1527	1	-0.71866
ATP6V1F	4	0.82621	0.8648	1	15422	1	4.2353	0.040856	0.084845	0.985518	1528	2	4.2353
TRNAU1AP	4	0.1169	0.26258	1	4676	3	-0.6312	0.040966	0.085008	0.985518	1529	1	-0.6312
IQCE	4	0.00031326	0.0011318	0.464334	44	3	-0.35156	0.041021	0.085091	0.985518	1530	1	-0.35156
C16orf78	4	0.89112	0.90048	1	16136	1	4.5953	0.041117	0.085216	0.985518	1531	2	4.5953
ALYREF	4	0.23857	0.43783	1	7708	2	1.3783	0.041132	0.085235	0.985518	1532	2	1.3783
TMPRSS2	4	0.47233	0.64913	1	11440	2	0.13244	0.041187	0.085307	0.985518	1533	1	0.13244
SFTPB	4	0.68063	0.8083	1	14299	2	0.67099	0.041242	0.085389	0.985518	1534	1	0.67099
SRL	3	0.45477	0.60992	1	11208	1	6.8968	0.04129	0.07555	0.985518	1535	2	6.8968
GRM6	4	0.56253	0.71676	1	12675	2	0.14704	0.041297	0.085471	0.985518	1536	1	0.14704
PDCL2	4	0.48032	0.65508	1	11547	1	3.474	0.041352	0.085551	0.985518	1537	2	3.474
NOS3	4	0.76951	0.84116	1	14968	1	4.271	0.041354	0.085556	0.985518	1538	2	4.271
P4HA3	4	0.93094	0.93143	1	16719	1	4.1577	0.041367	0.085572	0.985518	1539	2	4.1577
MAP4K4	4	0.61085	0.75375	1	13319	2	3.7927	0.041392	0.085608	0.985518	1540	2	3.7927
RALGPS1	4	0.64795	0.78259	1	13852	2	3.8102	0.041442	0.085676	0.985518	1541	2	3.8102
ERCC4	4	0.36496	0.57077	1	10043	2	3.7066	0.041463	0.085708	0.985518	1542	2	3.7066
PCDHB2	3	0.98569	0.98582	1	17737	0	7.2758	0.041483	0.075882	0.985518	1543	2	7.2758
MSMB	3	0.77316	0.79276	1	14997	1	4.2779	0.041501	0.075908	0.985518	1544	2	4.2779
CHRNG	4	0.46435	0.64319	1	11316	2	-0.070735	0.041518	0.0858	0.985518	1545	1	-0.070735
RASSF6	4	0.56002	0.71489	1	12640	1	4.2271	0.041543	0.085828	0.985518	1546	2	4.2271
ERI1	4	0.92672	0.92763	1	16647	1	1.5394	0.041628	0.085958	0.985518	1547	2	1.5394
HTR1D	4	0.93002	0.93055	1	16707	1	2.9794	0.04163	0.085961	0.985518	1548	2	2.9794
METTL15	4	0.91508	0.91777	1	16466	1	4.4781	0.041681	0.086027	0.985518	1549	2	4.4781
HMX2	4	0.81733	0.86076	1	15333	1	3.7844	0.041739	0.086116	0.985518	1550	2	3.7844
COPZ1	4	0.63214	0.77033	1	13628	2	3.8924	0.041744	0.086127	0.985518	1551	2	3.8924
ABR	4	0.067008	0.18264	0.981138	3305	3	-0.53284	0.041794	0.086191	0.985518	1552	1	-0.53284
LCN1	4	0.28795	0.50257	1	8822	1	4.2463	0.041832	0.086238	0.985518	1553	2	4.2463
TXNRD3	4	0.97122	0.97142	1	17425	0	1.1962	0.041849	0.086258	0.985518	1554	1	1.1962
SEC22A	4	0.15754	0.32407	1	5725	2	2.7149	0.041901	0.086348	0.985518	1555	2	2.7149
DTNB	4	0.93029	0.9308	1	16709	1	4.0391	0.041945	0.08641	0.985518	1556	2	4.0391
PSMB1	4	0.2012	0.38659	1	6823	2	2.1465	0.041958	0.08643	0.985518	1557	2	2.1465
RBM28	4	0.52567	0.68898	1	12174	2	0.066982	0.041959	0.086433	0.985518	1558	1	0.066982
CNR1	4	0.19676	0.38028	1	6704	2	3.8309	0.042345	0.086954	0.985518	1559	2	3.8309
SLC4A1	4	0.85615	0.87973	1	15749	1	0.35595	0.042401	0.087032	0.985518	1560	1	0.35595
ATXN7L3B	3	0.4819	0.63694	1	11565	2	-0.016074	0.042427	0.077348	0.985518	1561	1	-0.016074
AGAP2	4	0.67306	0.80228	1	14192	1	2.5898	0.042463	0.087131	0.985518	1562	2	2.5898
MAP4K1	4	0.039447	0.11717	0.962723	2143	2	1.9967	0.042463	0.087131	0.985518	1563	2	1.9967
TTC34	4	0.97398	0.9742	1	17480	0	2.3677	0.042463	0.087131	0.985518	1564	2	2.3677
NDFIP1	4	0.74174	0.83113	1	14771	1	2.3663	0.042463	0.087131	0.985518	1565	2	2.3663
C17orf53	4	0.16503	0.33504	1	5906	1	2.2197	0.042463	0.087131	0.985518	1566	2	2.2197
GPR84	4	0.73809	0.82985	1	14750	1	2.4237	0.042463	0.087131	0.985518	1567	2	2.4237
TMEM51	4	0.8097	0.8574	1	15255	1	2.384	0.042463	0.087131	0.985518	1568	2	2.384
ALDH3A1	4	0.39291	0.59095	1	10414	2	2.1631	0.042463	0.087131	0.985518	1569	2	2.1631
KLF4	4	0.90931	0.9133	1	16381	1	2.27	0.042463	0.087131	0.985518	1570	2	2.27
BABAM1	4	0.36279	0.56922	1	10014	1	2.2914	0.042463	0.087131	0.985518	1571	2	2.2914
AFF2	4	0.44106	0.62602	1	11023	1	2.4773	0.042463	0.087131	0.985518	1572	2	2.4773
GRAMD1A	4	0.58389	0.73306	1	12951	1	2.2915	0.042463	0.087131	0.985518	1573	2	2.2915
NYNRIN	4	0.74114	0.83092	1	14767	1	2.387	0.042463	0.087131	0.985518	1574	2	2.387
UGT8	4	0.47379	0.65025	1	11459	2	2.8527	0.042566	0.087273	0.986506	1575	2	2.8527
ITGB7	4	0.84457	0.87366	1	15618	1	0.9838	0.042676	0.087449	0.987878	1576	1	0.9838
ROGDI	4	0.95915	0.95931	1	17190	0	0.46959	0.042842	0.087695	0.990034	1577	1	0.46959
ZBTB41	4	0.32426	0.54174	1	9500	2	3.4603	0.042897	0.087769	0.990257	1578	2	3.4603
MAP7	4	0.54779	0.7056	1	12471	2	0.15142	0.043007	0.087931	0.991016	1579	1	0.15142
SCARF2	4	0.81638	0.86034	1	15323	1	3.9285	0.043022	0.087952	0.991016	1580	2	3.9285
TFAP4	3	0.1145	0.24794	1	4609	1	7.2207	0.043023	0.078314	0.985518	1581	2	7.2207
POU3F3	4	0.32341	0.54111	1	9487	1	0.9107	0.043062	0.088001	0.991016	1582	1	0.9107
NMRK1	4	0.6783	0.80643	1	14271	2	0.080733	0.043172	0.08816	0.991507	1583	1	0.080733
FAM188B	4	0.37902	0.58083	1	10218	1	4.0689	0.043214	0.08821	0.991507	1584	2	4.0689
GRM4	3	0.58045	0.68869	1	12907	1	0.15377	0.043216	0.078629	0.985518	1585	1	0.15377
ECI1	4	0.078117	0.20105	0.991084	3612	2	0.55186	0.043283	0.088318	0.991507	1586	2	0.55186
CRYBA1	4	0.85116	0.87704	1	15687	1	2.6772	0.043322	0.088367	0.991507	1587	2	2.6772
FAM32A	4	0.30892	0.52895	1	9282	2	-0.15985	0.043338	0.088388	0.991507	1588	1	-0.15985
SCP2D1	4	0.082397	0.20814	0.993595	3715	1	0.81889	0.043393	0.088472	0.991507	1589	1	0.81889
CCNA1	4	0.97857	0.97881	1	17587	0	4.5049	0.043444	0.088544	0.991507	1590	2	4.5049
SLC36A1	4	0.01867	0.059853	0.912303	1153	3	-0.96073	0.043448	0.08855	0.991507	1591	1	-0.96073
TGM1	4	0.22304	0.41684	1	7348	2	-0.30868	0.043503	0.088633	0.991507	1592	1	-0.30868
FAM19A1	4	0.63	0.76868	1	13591	1	3.6327	0.043533	0.08868	0.991507	1593	2	3.6327
PNRC2	4	0.18312	0.36105	1	6351	1	4.2311	0.043597	0.088786	0.991507	1594	2	4.2311
CES5A	4	0.66911	0.79917	1	14134	1	4.1361	0.043623	0.088818	0.991507	1595	2	4.1361
UBQLNL	4	0.68997	0.8145	1	14419	1	4.3617	0.043674	0.088895	0.991507	1596	2	4.3617
ORC5	4	0.10366	0.24189	1	4311	2	3.3638	0.043739	0.088977	0.991507	1597	2	3.3638
PIWIL1	4	0.31483	0.53511	1	9378	2	2.7114	0.043751	0.089006	0.991507	1598	2	2.7114
CXCL1	3	0.17033	0.31619	1	6029	1	6.977	0.043821	0.079631	0.985518	1599	2	6.977
SERPINB7	4	0.29924	0.51681	1	9086	3	-0.34829	0.043833	0.089134	0.991507	1600	1	-0.34829
TMEM98	4	0.90431	0.90962	1	16308	1	4.029	0.043867	0.089178	0.991507	1601	2	4.029
LYZ	4	0.90971	0.9136	1	16386	1	0.33209	0.043888	0.089205	0.991507	1602	1	0.33209
FKBP7	4	0.30307	0.5216	1	9166	2	3.6428	0.043944	0.089287	0.991507	1603	2	3.6428
NUCKS1	4	0.55769	0.71312	1	12608	1	2.9252	0.043999	0.089358	0.991507	1604	2	2.9252
RYR3	4	0.32814	0.54454	1	9545	1	2.8435	0.044054	0.089442	0.991507	1605	2	2.8435
APOBEC3A	4	0.2139	0.40437	1	7142	2	0.15807	0.044109	0.089518	0.991507	1606	1	0.15807
NFIA	4	0.55235	0.709	1	12533	2	3.7915	0.044111	0.089521	0.991507	1607	2	3.7915
TECTA	4	0.39512	0.59257	1	10444	1	3.9789	0.044164	0.089591	0.991507	1608	2	3.9789
CIZ1	4	0.88693	0.89774	1	16085	1	3.5422	0.044219	0.089671	0.991507	1609	2	3.5422
TCEA3	4	0.95299	0.95314	1	17076	0	4.5355	0.044292	0.089764	0.991507	1610	2	4.5355
BOC	4	0.67695	0.80537	1	14247	2	3.6457	0.044329	0.089812	0.991507	1611	2	3.6457
RNF185	4	0.085677	0.21347	0.993981	3818	1	4.4562	0.044331	0.089812	0.991507	1612	2	4.4562
STC2	4	0.46633	0.64463	1	11341	2	0.0041713	0.044384	0.089892	0.991507	1613	1	0.0041713
CREBRF	4	0.97505	0.97529	1	17500	0	0.43156	0.044439	0.089963	0.991507	1614	1	0.43156
KIAA0355	4	0.080026	0.20426	0.993595	3652	2	-0.15386	0.044494	0.090033	0.991507	1615	1	-0.15386
ZNF70	4	0.5211	0.68553	1	12104	2	-0.0016668	0.044549	0.090111	0.991507	1616	1	-0.0016668
C1QL1	4	0.72795	0.82652	1	14660	1	3.1676	0.044583	0.090149	0.991507	1617	2	3.1676
PMPCB	4	0.040635	0.12036	0.962723	2197	2	2.3784	0.044583	0.090149	0.991507	1618	2	2.3784
AKTIP	4	0.81854	0.8613	1	15342	1	2.9922	0.044583	0.090149	0.991507	1619	2	2.9922
DACH2	4	0.95462	0.95475	1	17106	0	0.41901	0.044604	0.090187	0.991507	1620	1	0.41901
GMPPA	4	0.56727	0.72031	1	12734	1	4.5902	0.044719	0.090352	0.991701	1621	2	4.5902
CSNK1A1L	4	0.87037	0.8877	1	15892	1	3.8533	0.044769	0.090421	0.991701	1622	2	3.8533
DOCK8	4	0.46686	0.64501	1	11351	2	0.29233	0.044824	0.090498	0.991701	1623	1	0.29233
ARMCX5	4	0.66541	0.79624	1	14079	1	4.0976	0.044861	0.090552	0.991701	1624	2	4.0976
MRVI1	4	0.25998	0.46639	1	8189	2	0.15791	0.044879	0.090576	0.991701	1625	1	0.15791
C6orf136	4	0.98937	0.9894	1	17811	0	4.6095	0.044913	0.090622	0.991701	1626	2	4.6095
INTS10	4	0.01667	0.054011	0.911893	1025	2	3.77	0.044978	0.090701	0.991701	1627	2	3.77
LUZP2	4	0.63707	0.77409	1	13688	2	0.052313	0.04499	0.090718	0.991701	1628	1	0.052313
TRIM37	4	0.2581	0.46387	1	8151	2	-0.059634	0.045045	0.090791	0.991701	1629	1	-0.059634
OR5D13	4	0.34798	0.55871	1	9793	2	3.5447	0.045056	0.090809	0.991701	1630	2	3.5447
GLDC	4	0.34534	0.55682	1	9761	2	3.6033	0.0451	0.090865	0.991718	1631	2	3.6033
MEN1	4	0.28044	0.49291	1	8665	3	-0.21505	0.045155	0.090942	0.991752	1632	1	-0.21505
CUL1	4	0.90784	0.9122	1	16357	1	4.0532	0.045186	0.090978	0.991752	1633	2	4.0532
SLC22A16	4	0.2627	0.47	1	8254	2	1.1259	0.04532	0.091162	0.992541	1634	2	1.1259
OLR1	4	0.98432	0.9844	1	17709	0	4.3912	0.045355	0.091217	0.992541	1635	2	4.3912
IDO1	4	0.94981	0.94998	1	17016	0	0.3345	0.045375	0.091245	0.992541	1636	1	0.3345
DAG1	4	0.062623	0.17519	0.975953	3184	2	3.3487	0.045394	0.091271	0.992541	1637	2	3.3487
MBTPS2	3	0.40185	0.55691	1	10512	1	7.0992	0.045446	0.082223	0.985518	1638	2	7.0992
URAD	4	0.56614	0.71946	1	12719	1	0.8576	0.045485	0.091421	0.99305	1639	2	0.8576
PCDHA6	4	0.073358	0.19321	0.984915	3485	3	-0.62714	0.04554	0.091488	0.99305	1640	1	-0.62714
FBXO32	4	0.49226	0.66395	1	11708	1	3.941	0.04559	0.091552	0.99305	1641	2	3.941
SCXA	4	0.033659	0.10177	0.954345	1885	2	-0.20944	0.045595	0.091561	0.99305	1642	1	-0.20944
TMPO	4	0.8733	0.88944	1	15928	1	4.2493	0.045629	0.091621	0.99305	1643	2	4.2493
CTGF	4	0.50834	0.67598	1	11915	2	0.041628	0.04565	0.091648	0.99305	1644	1	0.041628
LAX1	4	0.713	0.8216	1	14553	1	3.9845	0.045773	0.091816	0.994283	1645	2	3.9845
GLTPD1	4	0.98948	0.9895	1	17813	0	4.5431	0.045852	0.091935	0.994711	1646	2	4.5431
ADAT2	3	0.47009	0.62523	1	11405	1	0.0023254	0.045868	0.082874	0.985518	1647	1	0.0023254
IL5	4	0.97145	0.97166	1	17432	0	4.1298	0.04587	0.091966	0.994711	1648	2	4.1298
PHLDA1	4	0.93168	0.93209	1	16730	1	4.5631	0.045917	0.092029	0.994792	1649	2	4.5631
NR2C2	4	0.92193	0.92351	1	16579	1	4.3233	0.045996	0.092141	0.994802	1650	2	4.3233
RAVER1	4	0.096923	0.23145	1	4101	2	3.4018	0.046022	0.092175	0.994802	1651	2	3.4018
KLHL36	4	0.96714	0.96726	1	17347	0	4.0111	0.046101	0.0923	0.994802	1652	2	4.0111
ASTN1	4	0.053053	0.15195	0.968414	2769	2	3.6158	0.046114	0.092315	0.994802	1653	2	3.6158
DMRT3	4	0.2667	0.47519	1	8356	2	2.4645	0.046255	0.092508	0.994802	1654	2	2.4645
KAL1	4	0.55816	0.71346	1	12614	2	0.11975	0.04631	0.092589	0.994802	1655	1	0.11975
FAM96B	4	0.12659	0.27746	1	4937	2	3.3711	0.046364	0.092667	0.994802	1656	2	3.3711
TBP	4	0.0032193	0.011325	0.749663	265	3	-0.93093	0.046365	0.092669	0.994802	1657	1	-0.93093
SCN4B	4	0.52097	0.68544	1	12099	2	3.8623	0.046403	0.092711	0.994802	1658	2	3.8623
EMD	4	0.94431	0.9445	1	16924	0	0.89204	0.04642	0.092733	0.994802	1659	1	0.89204
LOXL2	4	0.32655	0.54339	1	9526	2	3.7693	0.046429	0.092746	0.994802	1660	2	3.7693
GANAB	4	0.97554	0.97579	1	17513	0	2.9366	0.046541	0.092909	0.994976	1661	2	2.9366
MYCBP	4	0.23941	0.43893	1	7729	2	0.44416	0.046584	0.092969	0.994976	1662	1	0.44416
DSCR8	4	0.49337	0.66478	1	11731	2	3.6656	0.046614	0.093007	0.994976	1663	2	3.6656
PCSK1	4	0.99763	0.99763	1	17991	0	4.7294	0.046627	0.093023	0.994976	1664	2	4.7294
LCA5	4	0.95329	0.95345	1	17085	0	3.9574	0.046639	0.093038	0.994976	1665	2	3.9574
ADTRP	4	0.084798	0.21204	0.993595	3795	2	-0.28628	0.046694	0.093109	0.995093	1666	1	-0.28628
LMX1B	4	0.96867	0.96882	1	17379	0	1.5209	0.046749	0.093183	0.995093	1667	2	1.5209
LIAS	4	0.63451	0.77213	1	13656	1	3.3863	0.046799	0.093265	0.995093	1668	2	3.3863
ZNF574	4	0.1154	0.26023	1	4637	3	-0.65444	0.046804	0.093269	0.995093	1669	1	-0.65444
TRIM55	3	0.70975	0.75364	1	14529	1	1.2881	0.046903	0.084504	0.985518	1670	1	1.2881
FAM150B	4	0.73594	0.8291	1	14727	1	4.1344	0.046904	0.093401	0.995349	1671	2	4.1344
SLC35F5	4	0.72296	0.82488	1	14615	1	0.20542	0.046914	0.093417	0.995349	1672	1	0.20542
PDXDC1	4	0.97628	0.97655	1	17527	0	0.76026	0.046969	0.0935	0.995349	1673	1	0.76026
RWDD2B	4	0.65028	0.78445	1	13886	2	0.63014	0.047024	0.093582	0.995349	1674	1	0.63014
P4HA1	4	0.60144	0.74651	1	13186	1	3.879	0.047076	0.093651	0.995349	1675	2	3.879
SPATA17	4	0.057311	0.16248	0.973211	2956	2	0.27919	0.047134	0.093736	0.995349	1676	1	0.27919
TBL1Y	4	0.43658	0.62267	1	10956	1	4.2573	0.047169	0.093782	0.995349	1677	2	4.2573
ADAM10	4	0.27134	0.48118	1	8456	2	1.8233	0.047189	0.093809	0.995349	1678	2	1.8233
CYSLTR2	3	0.10471	0.22983	1	4341	2	-0.62155	0.047275	0.08509	0.985518	1679	1	-0.62155
CCDC24	4	0.97844	0.97868	1	17586	0	1.0165	0.047299	0.093962	0.995349	1680	2	1.0165
RALB	4	0.9805	0.98067	1	17622	0	1.6011	0.047354	0.094042	0.995349	1681	2	1.6011
RNASEK	4	0.40975	0.60327	1	10611	2	0.42798	0.047409	0.094124	0.995349	1682	1	0.42798
ELK1	4	0.071946	0.1909	0.983922	3446	3	-0.70999	0.047463	0.094198	0.995349	1683	1	-0.70999
MSC	4	0.97345	0.9737	1	17470	0	4.0847	0.047501	0.09426	0.995349	1684	2	4.0847
ALG12	4	0.23198	0.42895	1	7548	2	3.4967	0.047514	0.09428	0.995349	1685	2	3.4967
CSNK1A1	4	0.94941	0.94958	1	17011	0	2.645	0.047541	0.094309	0.995349	1686	2	2.645
NT5C3B	4	0.67074	0.80045	1	14151	2	0.070966	0.047573	0.094361	0.995349	1687	1	0.070966
PARD6G	4	0.38949	0.58843	1	10375	2	0.12651	0.047628	0.094438	0.995349	1688	1	0.12651
FAM200A	4	0.91618	0.91866	1	16485	1	3.9631	0.047634	0.094447	0.995349	1689	2	3.9631
ZNF256	4	0.81268	0.85868	1	15283	1	4.545	0.047661	0.094491	0.995349	1690	2	4.545
SGCG	4	0.57649	0.72733	1	12855	1	0.52317	0.047683	0.094524	0.995349	1691	1	0.52317
XPO7	4	0.13456	0.28962	1	5132	2	-0.12778	0.047738	0.0946	0.995349	1692	1	-0.12778
ZNF749	4	0.53936	0.69921	1	12355	2	3.876	0.04778	0.094653	0.995349	1693	2	3.876
UHRF1BP1L	4	0.84772	0.8753	1	15650	1	0.70945	0.047848	0.094751	0.995349	1694	1	0.70945
EDDM3A	4	0.044751	0.13099	0.963959	2405	2	3.1782	0.04786	0.094764	0.995349	1695	2	3.1782
ERICH1	3	0.9645	0.96472	1	17294	0	3.4633	0.047934	0.086149	0.985518	1696	2	3.4633
PDYN	3	0.49558	0.6505	1	11753	1	3.4633	0.047934	0.086149	0.985518	1697	2	3.4633
ZP2	4	0.25817	0.46395	1	8153	2	3.6462	0.04798	0.094942	0.995349	1698	2	3.6462
SPACA4	4	0.98972	0.98973	1	17819	0	4.3158	0.048007	0.094972	0.995349	1699	2	4.3158
POMT1	4	0.89833	0.90533	1	16227	1	0.85436	0.048013	0.094978	0.995349	1700	1	0.85436
RXFP2	4	0.97803	0.97828	1	17576	0	4.309	0.048021	0.09499	0.995349	1701	2	4.309
ARHGEF5	4	0.79063	0.84942	1	15130	1	0.29843	0.048067	0.095061	0.995349	1702	1	0.29843
KALRN	4	0.2964	0.51325	1	9027	3	-0.080123	0.048122	0.095135	0.995349	1703	1	-0.080123
CASP14	4	0.78405	0.8468	1	15073	1	0.95198	0.048177	0.095213	0.995349	1704	1	0.95198
FAM53A	4	0.27464	0.4854	1	8530	2	0.077054	0.048287	0.095369	0.995349	1705	1	0.077054
FOLH1	4	0.44872	0.63155	1	11124	2	2.7247	0.048301	0.095391	0.995349	1706	2	2.7247
SUMO2	1	0.95166	0.95197	1	17050	0	8.7521	0.04834	0.048341	0.970688	1707	1	8.7521
CYorf17	4	0.51269	0.6792	1	11977	2	3.8027	0.048368	0.095488	0.995349	1708	2	3.8027
SPINK2	4	0.076609	0.19859	0.990945	3566	2	-0.32455	0.048397	0.095524	0.995349	1709	1	-0.32455
PRKCB	4	0.056302	0.1601	0.972884	2904	2	2.2876	0.048452	0.095598	0.995349	1710	2	2.2876
KRT73	4	0.61242	0.75498	1	13345	1	2.8954	0.048489	0.095652	0.995349	1711	2	2.8954
COL2A1	4	0.95034	0.95051	1	17026	0	2.9901	0.048489	0.095652	0.995349	1712	2	2.9901
LDOC1L	4	0.26433	0.47217	1	8299	1	2.8797	0.048489	0.095652	0.995349	1713	2	2.8797
RAB42	4	0.022703	0.071328	0.931026	1358	2	2.3376	0.048489	0.095652	0.995349	1714	2	2.3376
RRN3	4	0.026114	0.080877	0.93846	1514	2	1.4522	0.048561	0.095753	0.995349	1715	2	1.4522
MFAP2	4	0.17435	0.34853	1	6140	2	2.5657	0.048569	0.09576	0.995349	1716	2	2.5657
APPBP2	4	0.90898	0.91305	1	16375	1	4.645	0.048596	0.095796	0.995349	1717	2	4.645
KIF21A	4	0.45307	0.63478	1	11184	2	3.7502	0.04861	0.09582	0.995349	1718	2	3.7502
GAL3ST4	4	0.092672	0.22473	1	3995	3	-0.57536	0.048616	0.09583	0.995349	1719	1	-0.57536
THY1	4	0.948	0.94818	1	16984	0	3.9285	0.04869	0.095939	0.995815	1720	2	3.9285
TMEM129	4	0.73925	0.83025	1	14762	1	0.41724	0.048726	0.095985	0.995815	1721	1	0.41724
GULP1	4	0.065892	0.18083	0.980134	3274	1	2.5131	0.048945	0.096305	0.99621	1722	2	2.5131
IAPP	4	0.18945	0.37009	1	6505	3	-0.31727	0.049	0.096379	0.99621	1723	1	-0.31727
TAPBPL	4	0.81063	0.8578	1	15263	1	2.7949	0.049033	0.096428	0.99621	1724	2	2.7949
SLC23A3	4	0.22831	0.42393	1	7472	2	2.2411	0.049033	0.096428	0.99621	1725	2	2.2411
SMO	4	0.59094	0.73843	1	13038	2	2.4521	0.049033	0.096428	0.99621	1726	2	2.4521
CLHC1	4	0.17476	0.34914	1	6150	2	1.8488	0.049055	0.096451	0.99621	1727	2	1.8488
GRIN2C	4	0.54801	0.70578	1	12473	1	0.64994	0.04911	0.096544	0.99621	1728	1	0.64994
PAFAH1B2	3	0.83765	0.84078	1	15542	1	4.441	0.049135	0.088067	0.991133	1729	2	4.441
MTMR11	4	0.62128	0.76187	1	13456	2	0.45861	0.049165	0.096627	0.99621	1730	1	0.45861
RRBP1	4	0.94746	0.94764	1	16972	0	0.35772	0.049275	0.0968	0.99621	1731	1	0.35772
PCDHGC5	4	0.81285	0.85876	1	15286	1	3.9754	0.049296	0.096828	0.99621	1732	2	3.9754
KRTAP22-2	4	0.17619	0.35116	1	6181	1	0.51399	0.049329	0.096878	0.99621	1733	1	0.51399
PPARA	4	0.28517	0.49898	1	8773	2	-0.17696	0.049439	0.097041	0.99621	1734	1	-0.17696
FAM120AOS	4	0.26784	0.47661	1	8383	3	-0.38667	0.049494	0.097127	0.99621	1735	1	-0.38667
RRAGD	4	0.75074	0.83431	1	14829	1	4.2268	0.049553	0.097216	0.99621	1736	2	4.2268
USP45	4	0.80072	0.85358	1	15191	1	0.46997	0.049604	0.097291	0.99621	1737	1	0.46997
ABCB7	4	0.64002	0.77636	1	13728	1	3.9732	0.049621	0.097311	0.99621	1738	2	3.9732
LAMA1	4	0.63568	0.77303	1	13667	2	0.047627	0.049658	0.097364	0.99621	1739	1	0.047627
C9	4	0.63642	0.77361	1	13675	1	2.9207	0.049688	0.097402	0.99621	1740	2	2.9207
TNN	4	0.68239	0.80967	1	14328	2	2.1322	0.049713	0.097446	0.99621	1741	2	2.1322
USP12	4	0.4013	0.59712	1	10502	2	3.1366	0.049768	0.09753	0.99621	1742	2	3.1366
HTR7	4	0.14787	0.30957	1	5488	3	-0.46029	0.049823	0.097606	0.99621	1743	1	-0.46029
TBC1D28	4	0.2901	0.50528	1	8873	3	-0.45018	0.049933	0.097763	0.99621	1744	1	-0.45018
SLC37A2	4	0.98309	0.98319	1	17685	0	4.1587	0.050014	0.097874	0.99621	1745	2	4.1587
DTD2	4	0.06646	0.18175	0.980134	3293	1	4.5492	0.050095	0.097985	0.99621	1746	2	4.5492
RPS19BP1	4	0.00029297	0.0010594	0.455328	42	2	2.4596	0.050097	0.097986	0.99621	1747	2	2.4596
YWHAB	4	0.99419	0.99425	1	17926	0	1.4167	0.050152	0.098065	0.99621	1748	2	1.4167
SACM1L	4	0.0029637	0.010432	0.749663	242	2	-0.71112	0.050207	0.098135	0.99621	1749	1	-0.71112
CALCB	3	0.88433	0.88431	1	16061	0	1.0038	0.050209	0.089771	0.991507	1750	1	1.0038
AURKA	4	0.095359	0.22899	1	4053	1	4.4052	0.050259	0.098213	0.99621	1751	2	4.4052
FFAR2	4	0.90512	0.91021	1	16327	1	0.56253	0.050261	0.098217	0.99621	1752	1	0.56253
DHX29	3	0.21123	0.36007	1	7075	1	7.0368	0.05027	0.089865	0.991507	1753	2	7.0368
LARP4B	4	0.67632	0.80487	1	14238	1	0.26765	0.050316	0.098301	0.99621	1754	1	0.26765
PTP4A3	4	0.84366	0.8732	1	15600	1	0.46473	0.050371	0.098381	0.99621	1755	1	0.46473
ATP5F1	4	0.80583	0.85574	1	15228	1	4.1573	0.050409	0.098433	0.99621	1756	2	4.1573
C8orf37	4	0.78237	0.84611	1	15064	1	0.2789	0.050426	0.098458	0.99621	1757	1	0.2789
TES	4	0.68778	0.81382	1	14408	1	4.4951	0.050518	0.098589	0.99621	1758	2	4.4951
TLE1	4	0.20426	0.39089	1	6909	2	-0.21772	0.050535	0.098618	0.99621	1759	1	-0.21772
FZD9	4	0.72798	0.82653	1	14661	1	4.1801	0.050559	0.098655	0.99621	1760	2	4.1801
RXRA	3	0.81434	0.82201	1	15303	1	6.8358	0.050561	0.090322	0.991701	1761	2	6.8358
SLC9A7	4	0.78554	0.8474	1	15084	1	4.27	0.050613	0.098731	0.99621	1762	2	4.27
SLC41A2	4	0.64896	0.78337	1	13866	2	2.7642	0.050645	0.098786	0.99621	1763	2	2.7642
ANGPTL2	4	0.099684	0.2357	1	4187	1	4.4504	0.050695	0.098854	0.99621	1764	2	4.4504
ATXN7L3	4	0.61921	0.76027	1	13435	1	4.1997	0.050722	0.098893	0.99621	1765	2	4.1997
GGT6	4	0.48808	0.66075	1	11656	2	2.0502	0.050809	0.09902	0.99621	1766	2	2.0502
MVP	4	0.58124	0.73101	1	12914	1	4.1334	0.050818	0.099037	0.99621	1767	2	4.1334
NETO2	4	0.96868	0.96883	1	17380	0	3.4011	0.050832	0.099057	0.99621	1768	2	3.4011
ECE2	4	0.51129	0.67813	1	11956	2	2.3367	0.050864	0.099112	0.99621	1769	2	2.3367
HIST4H4	4	0.55821	0.71349	1	12615	2	0.40936	0.050919	0.099178	0.99621	1770	1	0.40936
EQTN	4	0.57253	0.72425	1	12816	2	3.7694	0.050955	0.099218	0.99621	1771	2	3.7694
SSH3	4	0.040295	0.11942	0.962723	2175	2	-0.53201	0.051083	0.099409	0.99621	1772	1	-0.53201
CRISP3	4	0.96118	0.96126	1	17238	0	2.707	0.051106	0.099437	0.99621	1773	2	2.707
PWP1	4	0.15256	0.31658	1	5606	2	-0.23676	0.051138	0.099476	0.99621	1774	1	-0.23676
AMBRA1	4	0.11829	0.2647	1	4713	3	-0.36992	0.051247	0.099635	0.99621	1775	1	-0.36992
VWA2	4	0.062064	0.17395	0.975524	3155	3	-0.68587	0.051302	0.099716	0.99621	1776	1	-0.68587
SPDL1	4	0.96895	0.96908	1	17387	0	2.9454	0.05138	0.099834	0.99621	1777	2	2.9454
TNFRSF9	4	0.79562	0.85148	1	15160	1	3.2944	0.05138	0.099834	0.99621	1778	2	3.2944
MCM6	4	0.010129	0.033752	0.872059	683	2	0.83726	0.051466	0.099964	0.99621	1779	2	0.83726
KLHL35	4	0.52703	0.68997	1	12192	2	-0.046379	0.051521	0.10004	0.99621	1780	1	-0.046379
SPINT2	4	0.87277	0.88913	1	15923	1	2.9258	0.051538	0.10006	0.99621	1781	2	2.9258
UGT1A8	4	0.084985	0.21235	0.993595	3802	2	2.7244	0.051538	0.10006	0.99621	1782	2	2.7244
GAPT	4	0.82001	0.86196	1	15357	1	2.8874	0.051538	0.10006	0.99621	1783	2	2.8874
CXorf22	4	0.34756	0.55841	1	9785	2	0.23541	0.051576	0.10011	0.99621	1784	1	0.23541
LINC00632	4	0.60931	0.75255	1	13302	1	4.1663	0.051628	0.10018	0.99621	1785	2	4.1663
RAB4A	4	0.51958	0.68435	1	12079	2	0.37593	0.051631	0.10019	0.99621	1786	1	0.37593
TM4SF1	4	0.11641	0.26182	1	4663	1	1.2183	0.051685	0.10027	0.99621	1787	1	1.2183
IGDCC3	4	0.39691	0.59388	1	10463	2	-0.22599	0.05174	0.10036	0.99621	1788	1	-0.22599
USP29	4	0.89911	0.90588	1	16241	1	3.7927	0.051821	0.10048	0.99621	1789	2	3.7927
CRCT1	4	0.61661	0.75823	1	13403	2	0.10632	0.051904	0.10059	0.99621	1790	1	0.10632
EPB41L4A	3	0.52611	0.66543	1	12179	1	4.0568	0.05193	0.092515	0.994802	1791	2	4.0568
SPN	3	0.17308	0.31917	1	6105	2	-0.58444	0.051983	0.092609	0.994802	1792	1	-0.58444
MEGF9	4	0.71007	0.8206	1	14534	1	4.3004	0.052111	0.10087	0.99621	1793	2	4.3004
CD109	4	0.6248	0.76465	1	13503	2	0.35405	0.052123	0.10089	0.99621	1794	1	0.35405
SLC25A17	4	0.083038	0.20918	0.993595	3737	2	3.8599	0.052124	0.1009	0.99621	1795	2	3.8599
AMER2	4	0.85659	0.87997	1	15755	1	4.1024	0.052152	0.10093	0.99621	1796	2	4.1024
DEPDC1B	4	0.27455	0.48529	1	8527	1	3.9376	0.052166	0.10096	0.99621	1797	2	3.9376
EMC1	4	0.19311	0.3752	1	6606	2	0.12945	0.052178	0.10098	0.99621	1798	1	0.12945
SORD	4	0.58213	0.73169	1	12925	2	3.838	0.05218	0.10098	0.99621	1799	2	3.838
MEI1	4	0.78175	0.84587	1	15059	1	4.0745	0.052207	0.10102	0.99621	1800	2	4.0745
AAED1	4	0.32864	0.54489	1	9551	2	-0.079181	0.052233	0.10106	0.99621	1801	1	-0.079181
SDE2	4	0.70366	0.8186	1	14491	1	0.52948	0.052342	0.10124	0.99621	1802	1	0.52948
CFI	4	0.97718	0.97747	1	17554	0	4.5531	0.052401	0.10132	0.99621	1803	2	4.5531
LECT2	4	0.97276	0.973	1	17454	0	3.9295	0.052415	0.10133	0.99621	1804	2	3.9295
ZNF365	4	0.16082	0.32889	1	5805	1	3.9105	0.052443	0.10137	0.99621	1805	2	3.9105
ZSCAN20	4	0.48534	0.65875	1	11615	1	0.36939	0.052452	0.10139	0.99621	1806	1	0.36939
COL10A1	4	0.73764	0.8297	1	14746	1	2.7707	0.052547	0.10153	0.99621	1807	2	2.7707
ALOX12B	4	0.40556	0.60019	1	10560	1	2.8514	0.052547	0.10153	0.99621	1808	2	2.8514
SERPINF2	4	0.074683	0.19536	0.988422	3516	1	2.953	0.052547	0.10153	0.99621	1809	2	2.953
TRAPPC1	4	0.029251	0.08968	0.943779	1676	2	1.8371	0.052547	0.10153	0.99621	1810	2	1.8371
TAF1	4	0.0055423	0.019069	0.805851	417	2	-0.11099	0.052561	0.10155	0.99621	1811	1	-0.11099
CCT5	4	0.0041816	0.01455	0.77455	328	3	-1.0676	0.05267	0.1017	0.99621	1812	1	-1.0676
ZNF135	4	0.024577	0.076601	0.938007	1440	2	1.7729	0.052725	0.10177	0.99621	1813	2	1.7729
NKAIN2	4	0.87216	0.88876	1	15912	1	4.0139	0.052748	0.10181	0.99621	1814	2	4.0139
SLC48A1	4	0.76536	0.83957	1	14937	1	4.2863	0.05279	0.10186	0.99621	1815	2	4.2863
TMEM144	4	0.19841	0.38261	1	6752	3	-0.38562	0.052834	0.10193	0.99621	1816	1	-0.38562
C19orf33	4	0.68226	0.80955	1	14325	1	3.454	0.052889	0.102	0.99621	1817	2	3.454
GPR119	4	0.41936	0.61025	1	10735	1	0.3358	0.052998	0.10217	0.99621	1818	1	0.3358
ZNF791	4	0.27723	0.48874	1	8592	2	3.5591	0.05304	0.10224	0.99621	1819	2	3.5591
SESTD1	4	0.91826	0.92031	1	16517	1	0.25446	0.053053	0.10226	0.99621	1820	1	0.25446
SPEN	4	0.57059	0.72282	1	12784	1	4.0046	0.053068	0.10228	0.99621	1821	2	4.0046
ZNF418	4	0.96318	0.96329	1	17267	0	3.5039	0.053108	0.10233	0.99621	1822	2	3.5039
EPAS1	4	0.55291	0.70943	1	12542	1	4.119	0.05311	0.10233	0.99621	1823	2	4.119
CLIP1	4	0.18096	0.358	1	6301	2	-0.29683	0.053163	0.1024	0.99621	1824	1	-0.29683
ANXA4	4	0.3071	0.52667	1	9242	2	0.21069	0.053217	0.10248	0.99621	1825	1	0.21069
DOK5	4	0.9296	0.93017	1	16696	1	4.0056	0.053235	0.10251	0.99621	1826	2	4.0056
SOX11	4	0.080714	0.20537	0.993595	3667	2	-0.32385	0.053272	0.10256	0.99621	1827	1	-0.32385
ZNF460	4	0.3232	0.54096	1	9482	2	3.5558	0.053291	0.10259	0.99621	1828	2	3.5558
GRIA2	4	0.42541	0.61465	1	10799	2	3.6546	0.053305	0.1026	0.99621	1829	2	3.6546
PRKAB2	4	0.92162	0.92324	1	16576	1	0.034918	0.053327	0.10264	0.99621	1830	1	0.034918
BLZF1	4	0.050097	0.14442	0.963959	2647	3	-0.72994	0.053381	0.10272	0.99621	1831	1	-0.72994
DNASE1L2	4	0.36423	0.57024	1	10030	2	3.6568	0.053402	0.10275	0.99621	1832	2	3.6568
GNG4	4	0.00054103	0.0019528	0.571193	61	2	2.1136	0.053436	0.1028	0.99621	1833	2	2.1136
ZNF529	4	0.19159	0.37313	1	6562	2	0.011896	0.053491	0.10287	0.99621	1834	1	0.011896
MC1R	4	0.61021	0.75326	1	13314	2	0.80969	0.053545	0.10295	0.99621	1835	2	0.80969
MYCL	4	0.93057	0.93107	1	16714	1	4.1027	0.053556	0.10298	0.99621	1836	2	4.1027
STRIP1	4	0.10677	0.2468	1	4399	3	-0.51528	0.0536	0.10304	0.99621	1837	1	-0.51528
C3orf22	4	0.2391	0.43853	1	7720	2	-0.36269	0.053655	0.10313	0.99621	1838	1	-0.36269
CLEC12B	4	0.6018	0.74681	1	13192	1	4.1304	0.053682	0.10316	0.99621	1839	2	4.1304
COL6A3	3	0.92904	0.92917	1	16688	0	4.4431	0.053754	0.095402	0.995349	1840	2	4.4431
ZNF736	1	0.94619	0.94652	1	16944	0	8.6116	0.053808	0.053781	0.975155	1841	1	8.6116
OAT	4	0.82667	0.86502	1	15426	1	3.9038	0.05385	0.10341	0.99621	1842	2	3.9038
MIDN	4	0.45007	0.63251	1	11145	2	-0.0096648	0.053873	0.10344	0.99621	1843	1	-0.0096648
ZC3H6	4	0.61554	0.75739	1	13386	1	3.8631	0.053906	0.10349	0.99621	1844	2	3.8631
ZNF285	4	0.012191	0.040236	0.897109	777	3	-0.18803	0.053928	0.10352	0.99621	1845	1	-0.18803
SLIT3	4	0.91019	0.91396	1	16396	1	2.8325	0.054011	0.10364	0.99621	1846	2	2.8325
COL27A1	4	0.40689	0.60116	1	10577	2	2.5206	0.054011	0.10364	0.99621	1847	2	2.5206
FLT4	4	0.31014	0.53051	1	9305	2	-0.0996	0.054037	0.10367	0.99621	1848	1	-0.0996
ITGA6	4	0.99634	0.99637	1	17968	0	4.4283	0.054088	0.10375	0.99621	1849	2	4.4283
MTMR7	4	0.66658	0.79719	1	14090	2	0.035172	0.054092	0.10375	0.99621	1850	1	0.035172
RHOU	4	0.60628	0.75024	1	13261	1	4.2024	0.054117	0.10378	0.99621	1851	2	4.2024
C11orf52	4	0.65731	0.7899	1	13969	2	0.0014535	0.054146	0.10383	0.99621	1852	1	0.0014535
STOX2	4	0.57523	0.72634	1	12845	2	1.9925	0.054201	0.10391	0.99621	1853	2	1.9925
PCYOX1L	4	0.042676	0.12564	0.962723	2301	2	3.8613	0.054215	0.10393	0.99621	1854	2	3.8613
MAP3K2	4	0.31267	0.53358	1	9354	2	3.5628	0.054257	0.10399	0.99621	1855	2	3.5628
WDR37	4	0.14639	0.30736	1	5443	1	3.9418	0.054285	0.10403	0.99621	1856	2	3.9418
GATA3	4	0.67638	0.80492	1	14239	2	3.6613	0.054299	0.10405	0.99621	1857	2	3.6613
RAB40C	4	0.72087	0.82419	1	14606	1	3.8587	0.054313	0.10407	0.99621	1858	2	3.8587
OR4C6	4	0.92901	0.92967	1	16686	1	3.9995	0.054355	0.10414	0.99621	1859	2	3.9995
GPR45	4	0.13883	0.29609	1	5235	2	3.3856	0.05437	0.10417	0.99621	1860	2	3.3856
ANGPT2	4	0.69809	0.81691	1	14466	1	3.2608	0.054398	0.10419	0.99621	1861	2	3.2608
KIAA1107	4	0.12449	0.27427	1	4877	2	-0.23277	0.054474	0.10431	0.99621	1862	1	-0.23277
FNDC3A	4	0.35982	0.56707	1	9968	2	3.5416	0.05451	0.10437	0.99621	1863	2	3.5416
RBM38	4	0.25858	0.46453	1	8165	3	-0.1927	0.054529	0.1044	0.99621	1864	1	-0.1927
WBP2NL	3	0.99173	0.99184	1	17864	0	3.3885	0.054537	0.096632	0.99621	1865	2	3.3885
DNAH10OS	4	0.92637	0.92731	1	16641	1	2.9733	0.054567	0.10446	0.99621	1866	2	2.9733
STAR	4	0.02555	0.079327	0.93846	1486	2	3.0849	0.054583	0.10448	0.99621	1867	2	3.0849
PPM1A	4	0.53293	0.69435	1	12265	2	3.8207	0.054595	0.10449	0.99621	1868	2	3.8207
LIMCH1	4	0.91909	0.92104	1	16528	1	4.0386	0.054665	0.1046	0.99621	1869	2	4.0386
OR51G2	4	0.86639	0.88541	1	15860	1	4.2093	0.054679	0.10462	0.99621	1870	2	4.2093
APTX	4	0.1862	0.36549	1	6417	3	-0.57753	0.054693	0.10464	0.99621	1871	1	-0.57753
EGLN3	4	0.27042	0.47997	1	8440	2	0.24945	0.054747	0.10471	0.99621	1872	1	0.24945
JOSD1	4	0.62436	0.7643	1	13497	2	3.8058	0.054792	0.10477	0.99621	1873	2	3.8058
ULK4	4	0.54175	0.70102	1	12386	2	3.7742	0.054891	0.10492	0.99621	1874	2	3.7742
THSD7B	4	0.98679	0.98681	1	17761	0	0.67859	0.054911	0.10495	0.99621	1875	1	0.67859
CISD2	4	0.14776	0.3094	1	5484	2	3.4847	0.054919	0.10495	0.99621	1876	2	3.4847
MYEF2	4	0.29509	0.51161	1	8995	3	-0.26962	0.054966	0.10501	0.99621	1877	1	-0.26962
SPPL3	4	0.99185	0.99189	1	17867	0	4.2844	0.05499	0.10505	0.99621	1878	2	4.2844
EXOC6B	4	0.86966	0.88728	1	15888	1	3.1404	0.055004	0.10507	0.99621	1879	2	3.1404
TCTN2	4	0.2933	0.50934	1	8952	2	0.53676	0.05502	0.10509	0.99621	1880	1	0.53676
BNC1	4	0.70479	0.81895	1	14499	1	0.068195	0.055129	0.10523	0.99621	1881	1	0.068195
C15orf60	4	0.695	0.81598	1	14446	1	3.9374	0.055216	0.10535	0.99621	1882	2	3.9374
TEP1	4	0.097543	0.23245	1	4122	2	-0.38427	0.055238	0.10538	0.99621	1883	1	-0.38427
MAP1B	4	0.1259	0.27642	1	4918	1	4.3635	0.055245	0.10539	0.99621	1884	2	4.3635
DFFB	4	0.40754	0.60163	1	10587	1	3.5797	0.055273	0.10543	0.99621	1885	2	3.5797
NRROS	3	0.57552	0.68652	1	12848	1	0.31332	0.055277	0.097873	0.99621	1886	1	0.31332
FAM175B	4	0.24839	0.45099	1	7924	3	-0.10017	0.055293	0.10546	0.99621	1887	1	-0.10017
LYPD3	4	0.16189	0.33045	1	5832	3	-0.52586	0.055402	0.10561	0.996501	1888	1	-0.52586
TATDN2	3	0.074965	0.17193	0.975524	3526	1	1.1944	0.055442	0.098146	0.99621	1889	1	1.1944
CRYGN	4	0.93087	0.93136	1	16717	1	2.6263	0.055457	0.10567	0.996501	1890	2	2.6263
KRT86	4	0.25857	0.4645	1	8164	2	3.8119	0.0555	0.10573	0.996501	1891	2	3.8119
PRRT2	3	0.49311	0.64804	1	11724	1	0.0054858	0.055524	0.098275	0.99621	1892	1	0.0054858
CRIM1	4	0.36601	0.57153	1	10064	2	3.6045	0.055542	0.1058	0.996501	1893	2	3.6045
PICK1	4	0.72556	0.82574	1	14639	1	0.4543	0.055566	0.10583	0.996501	1894	1	0.4543
HRH1	4	0.90242	0.90824	1	16286	1	4.087	0.055656	0.10595	0.996501	1895	2	4.087
OR3A2	4	0.23151	0.42832	1	7536	2	3.5272	0.055827	0.1062	0.996501	1896	2	3.5272
MSH6	4	0.58482	0.73377	1	12960	1	0.56263	0.055839	0.10622	0.996501	1897	1	0.56263
BORA	3	0.30213	0.45515	1	9140	2	-0.0087421	0.055977	0.098983	0.99621	1898	1	-0.0087421
SERPINB10	4	0.91198	0.91531	1	16418	1	2.5801	0.056002	0.10645	0.996501	1899	2	2.5801
FHOD1	4	0.14942	0.31191	1	5527	1	0.18501	0.056057	0.10652	0.996501	1900	1	0.18501
NUP37	3	0.040358	0.09878	0.951792	2179	2	-0.86769	0.056059	0.099096	0.99621	1901	1	-0.86769
SERPINA7	4	0.5147	0.68069	1	12005	2	2.2608	0.056076	0.10655	0.996501	1902	2	2.2608
FAM210B	4	0.5657	0.71912	1	12713	2	2.2555	0.056076	0.10655	0.996501	1903	2	2.2555
FBXO48	4	0.86411	0.88412	1	15835	1	2.907	0.056076	0.10655	0.996501	1904	2	2.907
SLC35B4	4	0.36682	0.57211	1	10071	2	2.1151	0.056076	0.10655	0.996501	1905	2	2.1151
MLH3	4	0.77277	0.84238	1	14996	1	2.6523	0.056076	0.10655	0.996501	1906	2	2.6523
DPCD	4	0.42978	0.61785	1	10860	1	2.5363	0.056076	0.10655	0.996501	1907	2	2.5363
UBR5	4	0.31489	0.53516	1	9380	2	2.3182	0.056076	0.10655	0.996501	1908	2	2.3182
PPP6C	4	0.48584	0.65911	1	11623	1	3.5417	0.056112	0.10659	0.996501	1909	2	3.5417
HBEGF	4	0.077876	0.20063	0.991084	3604	2	3.3816	0.056325	0.10691	0.996959	1910	2	3.3816
POLR2M	4	0.50521	0.6736	1	11873	1	0.79267	0.056384	0.10699	0.996959	1911	1	0.79267
DAZL	4	0.89368	0.90216	1	16163	1	4.0502	0.056397	0.10701	0.996959	1912	2	4.0502
FNDC7	4	0.99003	0.99003	1	17827	0	4.2219	0.056411	0.10703	0.996959	1913	2	4.2219
DZANK1	4	0.97767	0.97794	1	17569	0	0.39031	0.056439	0.10707	0.996959	1914	1	0.39031
NLRC4	4	0.65985	0.79185	1	14010	1	4.0493	0.056454	0.10709	0.996959	1915	2	4.0493
DIAPH2	4	0.13219	0.28597	1	5077	2	2.2118	0.056493	0.10715	0.997012	1916	2	2.2118
SNX24	4	0.2575	0.46307	1	8136	1	3.8799	0.056657	0.10739	0.997101	1917	2	3.8799
PLXDC2	4	0.15953	0.32696	1	5773	3	-0.27889	0.056711	0.10746	0.997101	1918	1	-0.27889
OR4B1	4	0.35722	0.56525	1	9930	2	-0.16092	0.056766	0.10754	0.997101	1919	1	-0.16092
RNF38	4	0.98996	0.98997	1	17822	0	3.0457	0.056776	0.10756	0.997101	1920	2	3.0457
POLR2K	3	0.54526	0.67348	1	12446	1	4.6518	0.056896	0.1004	0.99621	1921	2	4.6518
ULK1	4	0.6742	0.80318	1	14206	2	2.0164	0.05693	0.10778	0.997101	1922	2	2.0164
FAM19A3	4	0.1041	0.24258	1	4323	2	0.79967	0.056984	0.10786	0.997101	1923	2	0.79967
NAT14	4	0.42954	0.61768	1	10855	2	0.10988	0.057039	0.10792	0.997101	1924	1	0.10988
DYDC2	4	0.79907	0.85291	1	15184	1	3.9511	0.057055	0.10795	0.997101	1925	2	3.9511
PRCD	4	0.1755	0.35015	1	6160	3	-0.37489	0.057093	0.10799	0.997101	1926	1	-0.37489
SCGB1D2	3	0.97915	0.97932	1	17599	0	5.4646	0.057108	0.10072	0.99621	1927	2	5.4646
SLC38A5	4	0.75015	0.83409	1	14825	1	4.5086	0.057213	0.10817	0.997101	1928	2	4.5086
STMN4	4	0.17868	0.35472	1	6248	2	3.4609	0.057228	0.10819	0.997101	1929	2	3.4609
ADAMTS10	4	0.19946	0.38411	1	6787	2	0.20604	0.057311	0.1083	0.997101	1930	1	0.20604
PXT1	4	0.94087	0.94102	1	16864	0	4.0856	0.057314	0.1083	0.997101	1931	2	4.0856
KCNH5	4	0.95355	0.95369	1	17089	0	4.0051	0.057386	0.1084	0.997101	1932	2	4.0051
ZNF479	1	0.94259	0.94299	1	16895	0	8.4216	0.057411	0.057335	0.975155	1933	1	8.4216
ITGA3	4	0.76649	0.84	1	14945	1	0.21016	0.05742	0.10844	0.997101	1934	1	0.21016
RPS27A	1	0.94257	0.94297	1	16894	0	8.3906	0.057425	0.057347	0.975155	1935	1	8.3906
NUDT18	1	0.9425	0.9429	1	16891	0	8.4284	0.057496	0.057425	0.975155	1936	1	8.4284
TMEM109	4	0.0054863	0.01889	0.805851	411	2	2.7127	0.057638	0.10873	0.997101	1937	2	2.7127
XPR1	4	0.61166	0.7544	1	13334	2	3.6771	0.05776	0.1089	0.997101	1938	2	3.6771
ILDR2	4	0.993	0.99304	1	17897	0	4.5468	0.057833	0.10901	0.997101	1939	2	4.5468
ANKRD62	4	0.95848	0.95863	1	17181	0	2.7032	0.057847	0.10903	0.997101	1940	2	2.7032
HNRNPR	4	0.1452	0.30561	1	5414	2	-0.063529	0.057856	0.10905	0.997101	1941	1	-0.063529
AIF1	4	0.7505	0.83422	1	14827	1	0.63244	0.05791	0.10913	0.997101	1942	1	0.63244
ISOC2	4	0.073446	0.19336	0.984915	3489	1	3.8276	0.057934	0.10916	0.997101	1943	2	3.8276
EYA2	4	0.19826	0.38239	1	6746	2	-0.005484	0.057965	0.10921	0.997101	1944	1	-0.005484
PSME4	4	0.066061	0.18109	0.980134	3279	2	3.1231	0.057977	0.10923	0.997101	1945	2	3.1231
SLC19A3	4	0.4302	0.61814	1	10867	2	3.6866	0.058049	0.10932	0.997101	1946	2	3.6866
CFDP1	4	0.11058	0.25283	1	4501	2	3.3423	0.058074	0.10936	0.997101	1947	2	3.3423
PRODH2	4	0.68385	0.81082	1	14348	1	2.3897	0.058128	0.10944	0.997101	1948	2	2.3897
CLINT1	4	0.90337	0.90894	1	16294	1	3.2222	0.058136	0.10945	0.997101	1949	2	3.2222
SLC25A38	4	0.11628	0.26161	1	4657	2	3.1826	0.058183	0.10952	0.997101	1950	2	3.1826
ING3	4	0.2816	0.49441	1	8687	1	4.0396	0.058223	0.10957	0.997101	1951	2	4.0396
GDAP2	4	0.2719	0.4819	1	8465	2	0.097677	0.058237	0.10959	0.997101	1952	1	0.097677
CRTAP	4	0.25176	0.4555	1	8004	1	3.0979	0.058259	0.10963	0.997101	1953	2	3.0979
YIPF3	4	0.28366	0.49706	1	8735	2	2.6533	0.058259	0.10963	0.997101	1954	2	2.6533
USP19	4	0.029615	0.09071	0.943779	1697	3	-0.91253	0.0584	0.10982	0.997101	1955	1	-0.91253
C5orf63	4	0.14629	0.30719	1	5440	2	1.1627	0.058455	0.1099	0.997101	1956	2	1.1627
MED16	4	0.43487	0.62149	1	10936	1	3.8173	0.058527	0.11	0.997101	1957	2	3.8173
DCAF8L1	4	0.99131	0.99135	1	17852	0	4.2709	0.058556	0.11004	0.997101	1958	2	4.2709
OR2C3	3	0.99229	0.99239	1	17875	0	6.4901	0.058569	0.10301	0.99621	1959	2	6.4901
ANKRA2	4	0.46971	0.64714	1	11400	2	2.7227	0.058578	0.11007	0.997101	1960	2	2.7227
COX16	4	0.25804	0.46381	1	8149	2	3.5381	0.0586	0.1101	0.997101	1961	2	3.5381
IFT140	4	0.2498	0.45287	1	7964	2	-0.20547	0.058673	0.1102	0.997101	1962	1	-0.20547
CDCA2	4	0.15101	0.31425	1	5565	3	-0.48053	0.058727	0.11029	0.997101	1963	1	-0.48053
SPG7	4	0.84381	0.87328	1	15602	1	1.1094	0.058782	0.11037	0.997101	1964	1	1.1094
C22orf42	4	0.25291	0.45703	1	8028	1	2.5454	0.058803	0.1104	0.997101	1965	2	2.5454
GAS1	4	0.16685	0.33764	1	5946	1	2.5662	0.058803	0.1104	0.997101	1966	2	2.5662
MRPL30	4	0.94825	0.94843	1	16989	0	0.16495	0.058836	0.11044	0.997101	1967	1	0.16495
PPP1R42	4	0.14452	0.30458	1	5396	2	0.46429	0.058945	0.11059	0.997101	1968	1	0.46429
WDR45	4	0.65903	0.7912	1	14000	1	4.5932	0.058948	0.11059	0.997101	1969	2	4.5932
TMEM116	4	0.98618	0.98625	1	17747	0	4.095	0.05905	0.11073	0.997101	1970	2	4.095
EFNA2	4	0.96273	0.96282	1	17259	0	3.9091	0.059137	0.11088	0.997101	1971	2	3.9091
MYBBP1A	4	0.14478	0.30499	1	5405	3	-0.49595	0.059163	0.11091	0.997101	1972	1	-0.49595
MORC3	4	0.28107	0.49377	1	8681	2	2.2698	0.059167	0.11092	0.997101	1973	2	2.2698
NOL4	4	0.85447	0.87879	1	15729	1	4.0823	0.059196	0.11096	0.997101	1974	2	4.0823
PHYKPL	4	0.60945	0.75265	1	13305	2	0.65875	0.059217	0.111	0.997101	1975	1	0.65875
AIG1	4	0.17111	0.34388	1	6046	2	0.4386	0.059271	0.11108	0.997101	1976	1	0.4386
GSKIP	4	0.9653	0.96541	1	17309	0	2.0442	0.05938	0.11122	0.997101	1977	2	2.0442
ZNF701	2	0.71328	0.71411	1	14556	1	4.4977	0.059427	0.085874	0.985518	1978	1	4.4977
C17orf47	4	0.96691	0.96704	1	17339	0	3.5044	0.059466	0.11133	0.997101	1979	2	3.5044
MATN4	4	0.9771	0.97739	1	17550	0	3.3085	0.059466	0.11133	0.997101	1980	2	3.3085
BEND7	4	0.81763	0.86089	1	15334	1	0.87858	0.059489	0.11137	0.997101	1981	2	0.87858
CAPNS2	4	0.090541	0.22133	0.999632	3944	2	3.4336	0.059517	0.1114	0.997101	1982	2	3.4336
NUDT7	4	0.19841	0.38261	1	6751	3	-0.27521	0.059543	0.11144	0.997101	1983	1	-0.27521
RNASET2	4	0.31524	0.53541	1	9387	2	0.23378	0.059598	0.11152	0.997101	1984	1	0.23378
P2RX6	4	0.81259	0.85865	1	15282	1	3.7354	0.059652	0.1116	0.997101	1985	2	3.7354
OR10AG1	4	0.33661	0.5506	1	9647	2	3.6501	0.059663	0.11161	0.997101	1986	2	3.6501
HMBOX1	4	0.84937	0.87614	1	15669	1	4.0638	0.059692	0.11165	0.997101	1987	2	4.0638
SETX	4	0.59691	0.74298	1	13123	2	0.17398	0.059707	0.11167	0.997101	1988	1	0.17398
CDS2	4	0.39896	0.59535	1	10479	2	3.5974	0.059761	0.11175	0.997101	1989	2	3.5974
FGF17	4	0.097444	0.23228	1	4117	1	0.28369	0.059815	0.11183	0.997101	1990	1	0.28369
EFCAB10	4	0.46789	0.64578	1	11369	1	3.8336	0.059838	0.11186	0.997101	1991	2	3.8336
GOLGA5	3	0.65642	0.72486	1	13957	1	1.1153	0.059877	0.10507	0.99621	1992	1	1.1153
RUNDC3A	4	0.95558	0.95573	1	17123	0	2.828	0.059882	0.11191	0.997101	1993	2	2.828
KCNH3	4	0.08117	0.20613	0.993595	3683	3	-0.64483	0.059924	0.11198	0.997101	1994	1	-0.64483
ADAMTS8	4	0.87364	0.88964	1	15933	1	3.501	0.059979	0.11207	0.997101	1995	2	3.501
PCDHGA9	4	0.39571	0.59302	1	10448	1	3.9312	0.059999	0.11209	0.997101	1996	2	3.9312
TMEM150B	4	0.097268	0.23201	1	4111	2	-0.20479	0.060033	0.11213	0.997101	1997	1	-0.20479
SRP19	4	0.088364	0.21788	0.995325	3897	2	0.0013359	0.060142	0.1123	0.997101	1998	1	0.0013359
CCNH	4	0.04631	0.1349	0.963959	2474	3	-0.94488	0.060196	0.11237	0.997101	1999	1	-0.94488
[truncated: 16,053 more rows]

## Sheet: HeLa_IRP2-Cl_Whitehead_Early
id	num	neg|score	neg|p-value	neg|fdr	neg|rank	neg|goodsgrna	neg|lfc	pos|score	pos|p-value	pos|fdr	pos|rank	pos|goodsgrna	pos|lfc
HSCB	6	1	1	1	17569	0	4.9197	2.8628e-09	2.8177e-07	0.00495	1	6	4.9197
RNASEK	5	0.33838	0.56963	0.967352	8253	1	4.2756	1.2884e-06	5.3537e-06	0.04703	2	4	4.2756
ATP6V1A	10	0.99981	0.99979	1	17562	0	4.1378	5.5921e-06	4.6493e-05	0.136139	3	10	4.1378
ATP6V1F	5	0.70411	0.83394	0.988326	13528	1	4.7813	5.7117e-06	2.5641e-05	0.125	4	4	4.7813
TMEM199	7	0.75688	0.90403	1	14042	1	4.441	9.3784e-06	5.7764e-05	0.144979	5	5	4.441
NFS1	4	0.98014	0.98021	1	17181	0	4.963	1.1724e-05	3.973e-05	0.136139	6	4	4.963
PREP	2	0.99998	0.99998	1	17568	0	5.825	1.7094e-05	2.8459e-05	0.125	7	2	5.825
RPL38	4	0.99997	0.99997	1	17567	0	4.4334	2.552e-05	9.5522e-05	0.209777	8	4	4.4334
ABCB7	6	0.99996	0.99996	1	17566	0	3.9556	3.8223e-05	0.00020372	0.325383	9	6	3.9556
VAV2	6	0.9216	0.95548	1	16190	1	3.6135	6.1553e-05	0.00031305	0.382735	10	5	3.6135
PDZD4	4	0.81682	0.86025	0.988895	14483	1	4.7549	6.2852e-05	0.00023641	0.346122	11	3	4.7549
CTRC	6	0.0043011	0.02067	0.851012	223	2	1.852	6.7105e-05	0.00034855	0.382735	12	3	1.852
ATP6V1B2	8	0.99884	0.9988	1	17541	0	4.0842	7.5082e-05	0.00052044	0.48124	13	7	4.0842
WIF1	2	0.99992	0.99991	1	17565	0	5.1564	8.0951e-05	0.00015582	0.297525	14	2	5.1564
PYCR2	2	0.99991	0.9999	1	17564	0	5.139	8.8311e-05	0.00016935	0.297525	15	2	5.139
MYO9B	3	0.39437	0.54933	0.967352	8789	1	3.3458	9.2329e-05	0.00028093	0.379665	16	2	3.3458
DTYMK	3	0.99988	0.99987	1	17563	0	4.4552	0.00012235	0.00037899	0.391672	17	3	4.4552
SYCN	4	0.42954	0.61777	0.967352	9179	2	1.4527	0.00012709	0.00048775	0.476073	18	2	1.4527
CCNT1	4	0.71855	0.82301	0.988326	13589	1	4.0922	0.00016247	0.00062075	0.541018	19	3	4.0922
VMAC	4	0.55431	0.70996	0.973062	11141	1	4.5372	0.0001691	0.00064667	0.541018	20	3	4.5372
PDCD1	4	0.075719	0.19744	0.91643	2653	2	-0.1199	0.00020517	0.00077234	0.542772	21	2	-0.1199
NEDD8	5	0.8225	0.90409	1	14579	1	4.383	0.00021989	0.0010057	0.597322	22	4	4.383
COX7B2	5	0.95161	0.95466	1	16625	1	4.2433	0.00021989	0.0010057	0.597322	23	4	4.2433
CUL1	8	0.93976	0.97613	1	16462	2	3.0746	0.00023626	0.0016126	0.615906	24	5	3.0746
RALGAPB	3	0.99976	0.99974	1	17561	0	4.441	0.00024317	0.00073909	0.542772	25	3	4.441
ATP6V1C1	6	0.99975	0.99975	1	17560	0	4.1946	0.00024677	0.0013162	0.597322	26	6	4.1946
PHF19	3	0.024723	0.062975	0.91334	1055	1	5.0564	0.00024858	0.00075262	0.542772	27	2	5.0564
MAPRE3	4	0.075719	0.19744	0.91643	2643	1	4.1702	0.00029269	0.0010722	0.597322	28	3	4.1702
RBM6	5	0.98539	0.98553	1	17273	0	4.5766	0.00031181	0.001437	0.597322	29	4	4.5766
FAM96B	5	0.95161	0.95466	1	16649	1	4.2104	0.00031245	0.0014401	0.597322	30	4	4.2104
RPH3A	3	0.99967	0.99966	1	17559	0	4.4123	0.0003268	0.00098255	0.597322	31	3	4.4123
NUDT6	4	0.99967	0.99968	1	17558	0	4.0418	0.00033185	0.0011933	0.597322	32	4	4.0418
NUP88	1	0.99966	0.99969	1	17557	0	6.0493	0.00033855	0.00033954	0.382735	33	1	6.0493
TMEM234	2	0.99964	0.99962	1	17556	0	4.9681	0.00035517	0.00067767	0.541179	34	2	4.9681
ATP6V1E1	7	0.084191	0.2562	0.940418	2781	1	3.3759	0.00038979	0.0023052	0.698617	35	6	3.3759
SLC25A26	5	0.42801	0.65716	0.97243	9127	1	4.0519	0.00039593	0.0017941	0.637327	36	4	4.0519
COG3	5	0.99598	0.99599	1	17488	0	3.6214	0.00044416	0.0020285	0.659974	37	5	3.6214
CCDC42	3	0.97359	0.97369	1	17052	0	4.9203	0.0005009	0.0014886	0.597322	38	3	4.9203
PDE6D	5	0.99795	0.99794	1	17517	0	4.5104	0.00050527	0.0023024	0.698617	39	5	4.5104
ATP6V0C	6	0.99012	0.99013	1	17359	0	3.9657	0.00050887	0.0026935	0.711508	40	5	3.9657
HPCAL4	2	0.99946	0.99944	1	17555	0	5.0934	0.00053996	0.0010169	0.597322	41	2	5.0934
GRK7	3	0.83749	0.84043	0.988326	15082	1	4.8789	0.00061294	0.0018138	0.637327	42	2	4.8789
CCDC142	3	0.83749	0.84043	0.988326	15141	1	3.7645	0.00064619	0.0019073	0.643845	43	2	3.7645
SEPN1	2	0.99934	0.99932	1	17554	0	4.8368	0.00065939	0.0012429	0.597322	44	2	4.8368
CXorf40B	4	0.62251	0.76221	0.974542	12287	1	3.2404	0.00069744	0.0025205	0.711508	45	3	3.2404
PFKFB3	4	0.9993	0.9993	1	17552	0	3.9721	0.00069931	0.0025272	0.711508	46	4	3.9721
SPATA24	4	0.9993	0.9993	1	17553	0	4.2299	0.00069931	0.0025272	0.711508	47	4	4.2299
UGT3A2	3	0.43163	0.5868	0.967352	9360	2	-1.6218	0.00070771	0.0020775	0.663636	48	1	-1.6218
LAGE3	2	0.99925	0.99922	1	17551	0	4.6642	0.00075369	0.0014086	0.597322	49	2	4.6642
ZFYVE27	2	0.99925	0.99922	1	17550	0	4.9831	0.00075369	0.0014086	0.597322	50	2	4.9831
ITGA9	2	0.99925	0.99922	1	17549	0	5.0386	0.00075369	0.0014086	0.597322	51	2	5.0386
IQCK	2	0.44101	0.5021	0.966302	9918	1	1.4082	0.00075903	0.0014199	0.597322	52	1	1.4082
C1orf109	4	0.36039	0.56763	0.967352	8466	1	4.4232	0.00076677	0.0027504	0.711508	53	3	4.4232
RBP1	5	0.95161	0.95466	1	16643	1	2.5044	0.0007692	0.0034582	0.763119	54	4	2.5044
ENC1	4	0.36039	0.56763	0.967352	8513	1	3.6952	0.00077947	0.0027944	0.711508	55	3	3.6952
FBXL4	2	0.98744	0.98727	1	17302	0	5.0788	0.00084107	0.0015754	0.615072	56	2	5.0788
FDX1L	5	0.99559	0.99561	1	17480	0	3.3759	0.00086663	0.0038657	0.763119	57	5	3.3759
NCAPG2	3	0.99911	0.99912	1	17548	0	4.2269	0.00089142	0.0025904	0.711508	58	3	4.2269
DCLK2	4	0.99911	0.99909	1	17547	0	4.1059	0.0008949	0.0032119	0.763119	59	4	4.1059
GALE	2	0.99909	0.99907	1	17546	0	5.2042	0.00090541	0.0017011	0.622628	60	2	5.2042
ARHGAP39	5	0.70411	0.83394	0.988326	13535	1	4.4267	0.00093569	0.0041632	0.763119	61	4	4.4267
CSDE1	3	0.91513	0.91509	1	16112	0	1.8215	0.0009538	0.0027729	0.711508	62	2	1.8215
IZUMO4	4	0.99899	0.99897	1	17545	0	3.7062	0.0010056	0.003585	0.763119	63	4	3.7062
PRAMEF5	7	0.99899	0.99901	1	17544	0	2.707	0.0010073	0.0058606	0.864547	64	7	2.707
L3MBTL3	2	0.99898	0.99895	1	17543	0	4.9119	0.0010232	0.0019423	0.643845	65	2	4.9119
EXOC3	6	0.97359	0.9758	1	17056	1	3.8526	0.0010584	0.0054729	0.843349	66	5	3.8526
RIPK3	4	0.74918	0.83344	0.988326	13908	1	4.3139	0.0011345	0.0040573	0.763119	67	3	4.3139
RRAGC	4	0.99887	0.99885	1	17542	0	3.7737	0.0011347	0.0040584	0.763119	68	4	3.7737
MKRN2	1	0.99884	0.99887	1	17540	0	5.6304	0.0011593	0.0011308	0.597322	69	1	5.6304
MTX1	1	0.99884	0.99887	1	17539	0	5.6304	0.0011593	0.0011308	0.597322	70	1	5.6304
ATP6AP2	7	0.99882	0.99885	1	17538	0	3.3444	0.0011759	0.0068181	0.881287	71	7	3.3444
CCKAR	6	0.99135	0.99137	1	17397	0	3.4863	0.0011854	0.0060855	0.864547	72	5	3.4863
C2orf71	3	0.83749	0.84043	0.988326	14904	1	4.7586	0.0011858	0.0034419	0.763119	73	2	4.7586
ASIC2	4	0.17745	0.35302	0.940418	5088	1	3.7229	0.0011895	0.004263	0.763119	74	3	3.7229
PIK3C3	10	0.50676	0.79963	0.988326	10928	5	-0.23498	0.0011934	0.0079706	0.88271	75	5	-0.23498
C2orf49	2	0.30705	0.41729	0.940418	7867	1	1.0257	0.0012102	0.0023063	0.698617	76	1	1.0257
C19orf52	3	0.99877	0.9988	1	17537	0	4.5894	0.0012266	0.0035512	0.763119	77	3	4.5894
GPM6A	5	0.99876	0.99878	1	17536	0	3.7645	0.0012415	0.0055202	0.843349	78	5	3.7645
PRRT3	2	0.99872	0.99869	1	17535	0	4.9462	0.0012768	0.0024371	0.711508	79	2	4.9462
PEBP1	4	0.99872	0.99872	1	17534	0	4.1912	0.0012817	0.0046	0.792322	80	4	4.1912
CTPS1	3	0.99872	0.99874	1	17533	0	4.1595	0.0012835	0.0036989	0.763119	81	3	4.1595
ABO	3	0.83749	0.84043	0.988326	15150	1	2.8559	0.0013228	0.0038099	0.763119	82	2	2.8559
SLC25A44	7	0.90161	0.9567	1	15767	2	4.1421	0.0013428	0.0076984	0.88271	83	5	4.1421
TMC5	3	0.045042	0.10905	0.91643	1747	2	-4.1392	0.0013843	0.0039575	0.763119	84	1	-4.1392
ANGEL2	1	0.99862	0.99867	1	17532	0	5.5925	0.001385	0.0013663	0.597322	85	1	5.5925
CDX4	3	0.99859	0.99862	1	17530	0	4.0886	0.0014084	0.0040161	0.763119	86	3	4.0886
NCAPD3	3	0.99859	0.99862	1	17529	0	4.0142	0.0014084	0.0040161	0.763119	87	3	4.0142
PNPLA7	3	0.99859	0.99862	1	17531	0	4.0332	0.0014084	0.0040161	0.763119	88	3	4.0332
ATP8A1	3	0.9776	0.97773	1	17140	0	4.724	0.0014209	0.0040466	0.763119	89	3	4.724
GTPBP2	2	0.70221	0.70399	0.97243	13358	1	2.0783	0.0014563	0.002787	0.711508	90	1	2.0783
LRRC16A	3	0.2403	0.39046	0.940418	6603	2	-1.6361	0.0015073	0.0043002	0.763119	91	1	-1.6361
UBAP2L	1	0.99848	0.99853	1	17528	0	5.5732	0.0015184	0.0014959	0.597322	92	1	5.5732
UGP2	2	0.99847	0.99843	1	17526	0	4.753	0.0015278	0.0029341	0.723941	93	2	4.753
SLC22A7	2	0.99847	0.99843	1	17527	0	4.4968	0.0015278	0.0029341	0.723941	94	2	4.4968
VPS25	6	0.17343	0.39669	0.940418	5051	2	-0.79316	0.001588	0.0080748	0.88271	95	2	-0.79316
GJC3	3	0.024723	0.062975	0.91334	1045	2	-2.366	0.0016611	0.0047662	0.799859	96	1	-2.366
ZNF284	3	0.94498	0.94504	1	16517	0	4.6885	0.0017013	0.0048801	0.808846	97	3	4.6885
PRKG1	1	0.99827	0.99829	1	17525	0	5.547	0.0017338	0.0016943	0.622628	98	1	5.547
ATP6AP1	8	0.38275	0.68503	0.97243	8590	1	3.4896	0.0017527	0.010316	0.88271	99	7	3.4896
POLDIP3	2	0.99825	0.9982	1	17524	0	4.6082	0.0017529	0.0033838	0.763119	100	2	4.6082
SESTD1	3	0.99823	0.99826	1	17523	0	4.2756	0.0017691	0.0050677	0.829529	101	3	4.2756
GPR75	4	0.11728	0.26352	0.940418	3773	1	4.1766	0.0017817	0.0063791	0.864547	102	3	4.1766
ATP5J2	3	0.99815	0.99817	1	17521	0	3.9557	0.0018547	0.0053016	0.839131	103	3	3.9557
BMP1	3	0.99815	0.99817	1	17522	0	4.0519	0.0018547	0.0053016	0.839131	104	3	4.0519
CD36	5	0.56345	0.75639	0.974542	11262	2	3.1854	0.0018902	0.0082591	0.88271	105	3	3.1854
MARCKSL1	2	0.9981	0.99804	1	17520	0	4.5094	0.0019011	0.0036949	0.763119	106	2	4.5094
FBXO2	2	0.9981	0.99804	1	17519	0	4.4895	0.0019011	0.0036949	0.763119	107	2	4.4895
PLEK	1	0.99809	0.99812	1	17518	0	5.5271	0.0019082	0.0018639	0.642108	108	1	5.5271
RBM38	4	0.25833	0.46422	0.940418	7082	1	4.2931	0.0019441	0.0069466	0.881287	109	3	4.2931
C10orf32	3	0.83749	0.84043	0.988326	14764	1	4.6522	0.0020837	0.005917	0.864547	110	2	4.6522
C2orf91	4	0.61601	0.75712	0.974542	11992	2	1.2057	0.0020912	0.0074701	0.881287	111	2	1.2057
FDXR	5	0.99622	0.99622	1	17495	0	3.8311	0.0020917	0.0090898	0.88271	112	5	3.8311
MAST2	5	0.76638	0.87168	0.993728	14077	1	3.8739	0.0020917	0.0090898	0.88271	113	4	3.8739
CDH18	5	0.95161	0.95466	1	16659	1	3.4624	0.00211	0.0091749	0.88271	114	3	3.4624
GFRA3	3	0.99788	0.99792	1	17516	0	4.2433	0.0021216	0.0060133	0.864547	115	3	4.2433
NAA25	4	0.98967	0.98978	1	17354	0	4.2323	0.0021329	0.007609	0.88271	116	4	4.2323
OXCT2	2	0.99784	0.99777	1	17515	0	4.4753	0.0021608	0.0042049	0.763119	117	2	4.4753
PMAIP1	2	0.80801	0.80753	0.988326	14380	0	3.0931	0.0021738	0.0042314	0.763119	118	1	3.0931
FER1L5	2	0.89676	0.89646	1	15698	0	4.3096	0.0021738	0.0042314	0.763119	119	2	4.3096
MLXIPL	3	0.97821	0.97833	1	17143	0	4.6398	0.0022197	0.0062867	0.864547	120	3	4.6398
GAPDH	3	0.89571	0.89558	1	15690	0	4.6398	0.0022197	0.0062867	0.864547	121	2	4.6398
SLC12A7	3	0.83749	0.84043	0.988326	14748	1	4.6398	0.0022197	0.0062867	0.864547	122	2	4.6398
DNM2	7	0.99772	0.99775	1	17514	0	2.8847	0.0022826	0.012716	0.899992	123	7	2.8847
DNAJC5	2	0.9977	0.99763	1	17513	0	4.4477	0.0022954	0.0044692	0.777424	124	2	4.4477
FAAH	4	0.81682	0.86025	0.988895	14513	1	0.77159	0.002337	0.008325	0.88271	125	2	0.77159
KLHL35	4	0.74918	0.83344	0.988326	13909	1	4.0522	0.0023401	0.0083346	0.88271	126	3	4.0522
MYH7B	4	0.42954	0.61777	0.967352	9134	2	1.1963	0.0023401	0.0083346	0.88271	127	2	1.1963
YKT6	5	0.99766	0.99766	1	17512	0	3.6947	0.0023427	0.010174	0.88271	128	5	3.6947
TCEB1	6	0.61098	0.81113	0.988326	11899	2	0.6457	0.0023982	0.011918	0.894791	129	3	0.6457
KIAA0226L	5	0.75017	0.86161	0.988895	13980	2	4.2756	0.0024438	0.010569	0.88271	130	3	4.2756
CCRN4L	5	0.75017	0.86161	0.988895	14023	2	4.2756	0.0024438	0.010569	0.88271	131	3	4.2756
HNRNPAB	2	0.99754	0.99746	1	17511	0	4.405	0.0024645	0.0047803	0.799859	132	2	4.405
ARL14	4	0.17745	0.35302	0.940418	5075	1	3.4273	0.0024817	0.0088243	0.88271	133	3	3.4273
KLF14	3	0.071974	0.16584	0.91643	2469	1	4.6149	0.0025077	0.0070672	0.881287	134	2	4.6149
UBA3	8	0.51949	0.78326	0.988326	11035	1	3.6805	0.0025092	0.01398	0.900856	135	6	3.6805
MYO7A	4	0.9974	0.99742	1	17508	0	3.7617	0.0025983	0.0092042	0.88271	136	4	3.7617
RABEPK	4	0.9974	0.99742	1	17510	0	3.9374	0.0025983	0.0092042	0.88271	137	4	3.9374
KLHL8	4	0.9974	0.99742	1	17509	0	3.877	0.0025983	0.0092042	0.88271	138	4	3.877
GCNT2	2	0.99737	0.9973	1	17507	0	4.412	0.0026291	0.0050993	0.829529	139	2	4.412
FAM73B	1	0.99736	0.99741	1	17506	0	5.4373	0.0026366	0.0025943	0.711508	140	1	5.4373
IRX3	3	0.97946	0.97957	1	17163	0	4.6022	0.0026618	0.007491	0.881287	141	3	4.6022
SPA17	4	0.61601	0.75712	0.974542	12151	2	0.63148	0.0026647	0.0094228	0.88271	142	2	0.63148
TDGF1	2	0.49918	0.54211	0.967352	10864	1	1.3722	0.0026656	0.0051692	0.833182	143	1	1.3722
ASAP3	3	0.111	0.24137	0.940418	3579	2	-2.366	0.0026752	0.0075242	0.881287	144	1	-2.366
PAPD5	2	0.84993	0.84955	0.988895	15276	0	3.6619	0.0027681	0.0053517	0.839507	145	2	3.6619
UBE2J1	4	0.97424	0.97423	1	17068	0	4.1066	0.0027724	0.0098032	0.88271	146	4	4.1066
DBR1	4	0.55431	0.70996	0.973062	11170	2	1.5511	0.0028003	0.0099024	0.88271	147	2	1.5511
IK	2	0.99719	0.99712	1	17505	0	4.4593	0.0028067	0.0054273	0.843349	148	2	4.4593
DGCR6	3	0.99719	0.99721	1	17504	0	4.0886	0.0028088	0.0078917	0.88271	149	3	4.0886
ATP6V0E1	6	0.97359	0.9758	1	17064	1	3.8082	0.002809	0.013904	0.900856	150	5	3.8082
SCN5A	4	0.075719	0.19744	0.91643	2641	2	-0.028215	0.0029923	0.010587	0.88271	151	2	-0.028215
DUSP23	1	0.99699	0.99706	1	17503	0	5.4086	0.0030059	0.0029668	0.723941	152	1	5.4086
NUP50	3	0.45452	0.60958	0.967352	10594	1	3.4342	0.0030132	0.0084524	0.88271	153	2	3.4342
COPS7A	4	0.99437	0.9945	1	17461	0	4.2193	0.0030395	0.010747	0.88271	154	4	4.2193
LRRC2	4	0.91132	0.91445	1	16013	1	4.1404	0.0030395	0.010747	0.88271	155	3	4.1404
GPS1	4	0.99692	0.99695	1	17502	0	3.9256	0.0030752	0.010866	0.88271	156	4	3.9256
FAM157B	2	0.89259	0.89225	1	15662	0	4.1369	0.0031368	0.0060387	0.864547	157	2	4.1369
STAG2	4	0.11728	0.26352	0.940418	3770	1	3.6797	0.0031402	0.011082	0.885306	158	3	3.6797
CDK11B	6	0.2328	0.47829	0.957174	6408	2	3.7232	0.0031703	0.015559	0.900856	159	4	3.7232
ZBED3	5	0.21666	0.44296	0.940418	6315	2	3.1854	0.0031828	0.0136	0.900856	160	3	3.1854
LAT	2	0.99681	0.99673	1	17500	0	4.4701	0.0031931	0.0061492	0.864547	161	2	4.4701
CENPK	2	0.99681	0.99673	1	17501	0	4.4573	0.0031931	0.0061492	0.864547	162	2	4.4573
IL4I1	3	0.99679	0.99683	1	17499	0	3.8311	0.0032141	0.0089804	0.88271	163	3	3.8311
SNX21	2	0.93431	0.93422	1	16386	0	4.406	0.0032188	0.0061971	0.864547	164	2	4.406
VPS29	5	0.98715	0.98726	1	17300	0	3.935	0.003253	0.013881	0.900856	165	5	3.935
GP5	4	0.95873	0.9587	1	16798	0	4.0611	0.0033083	0.01168	0.885629	166	3	4.0611
PCDHGA7	2	0.048578	0.086799	0.91643	1950	1	0.228	0.0033212	0.0063836	0.864547	167	1	0.228
MCTP2	3	0.11998	0.25773	0.940418	4012	2	-3.5094	0.003351	0.0093445	0.88271	168	1	-3.5094
GNPAT	3	0.98752	0.98765	1	17306	0	4.5505	0.0033912	0.0094471	0.88271	169	3	4.5505
EFNA4	3	0.83749	0.84043	0.988326	15079	1	4.5505	0.0033912	0.0094471	0.88271	170	2	4.5505
GPR113	1	0.9966	0.99668	1	17498	0	5.3718	0.0033958	0.00335	0.763119	171	1	5.3718
BACH2	5	0.37213	0.60306	0.967352	8551	2	3.3152	0.0034197	0.014525	0.900856	172	3	3.3152
ASB1	5	0.95161	0.95466	1	16668	1	3.6947	0.0034496	0.014645	0.900856	173	4	3.6947
ATP5E	2	0.90992	0.90975	1	15867	0	4.2565	0.0034646	0.0066727	0.881287	174	2	4.2565
SLC25A29	3	0.28479	0.43701	0.940418	7621	2	-0.89192	0.0034738	0.0096623	0.88271	175	1	-0.89192
C12orf4	5	0.76638	0.87168	0.993728	14083	1	4.2104	0.0035097	0.01489	0.900856	176	4	4.2104
MAN2A1	4	0.21435	0.40513	0.940418	6172	1	3.8253	0.0035625	0.012508	0.899992	177	3	3.8253
BRSK2	3	0.95828	0.95845	1	16797	0	4.5372	0.0036193	0.010053	0.88271	178	3	4.5372
TRIM56	3	0.58207	0.68929	0.97243	11699	1	4.5372	0.0036193	0.010053	0.88271	179	2	4.5372
TMEM38A	3	0.43163	0.5868	0.967352	9614	2	-1.6218	0.003658	0.010162	0.88271	180	1	-1.6218
COL4A5	2	0.99634	0.99624	1	17497	0	4.4019	0.0036625	0.0070587	0.881287	181	2	4.4019
HK3	2	0.99582	0.99571	1	17481	0	4.9047	0.0037104	0.007159	0.881287	182	2	4.9047
IL25	2	0.572	0.59569	0.967352	11633	1	1.5839	0.0037104	0.007159	0.881287	183	1	1.5839
NIPSNAP1	6	0.48847	0.72301	0.974542	10726	1	3.3906	0.0037133	0.018063	0.900856	184	5	3.3906
TXNRD1	4	0.28204	0.49497	0.966302	7415	1	1.9195	0.0037291	0.013085	0.899992	185	2	1.9195
KIAA0247	4	0.99624	0.99632	1	17496	0	3.9122	0.0037574	0.013177	0.899992	186	4	3.9122
SMPD4	3	0.94137	0.94138	1	16472	0	3.8739	0.0037808	0.010486	0.88271	187	3	3.8739
FGF7	6	0.99619	0.99615	1	17494	0	3.0619	0.0038106	0.018483	0.900856	188	6	3.0619
CDK16	4	0.24725	0.44944	0.940418	6715	3	-1.9939	0.0038109	0.013364	0.899992	189	1	-1.9939
ZBED4	2	0.90992	0.90975	1	15868	0	4.2465	0.0038128	0.0073445	0.881287	190	2	4.2465
SCARA5	2	0.28418	0.40371	0.940418	7444	1	0.78111	0.0038742	0.00746	0.881287	191	1	0.78111
GPX6	3	0.99612	0.99618	1	17493	0	4.1766	0.0038832	0.010769	0.88271	192	3	4.1766
AGAP9	2	0.9961	0.99601	1	17491	0	4.4531	0.0038958	0.0074904	0.881287	193	2	4.4531
BRSK1	2	0.9961	0.99601	1	17492	0	4.434	0.0038958	0.0074904	0.881287	194	2	4.434
CDKL2	2	0.9961	0.99601	1	17490	0	4.6455	0.0038958	0.0074904	0.881287	195	2	4.6455
PLSCR2	3	0.43163	0.5868	0.967352	9390	2	-1.6218	0.0039036	0.01082	0.88271	196	1	-1.6218
CTSB	4	0.99607	0.99616	1	17489	0	3.7888	0.0039342	0.013777	0.900856	197	4	3.7888
DOK7	4	0.91132	0.91445	1	15930	1	4.1943	0.0039462	0.013822	0.900856	198	3	4.1943
FAM221A	4	0.61601	0.75712	0.974542	12079	2	0.71057	0.0040155	0.014067	0.900856	199	2	0.71057
SRD5A3	3	0.99593	0.99599	1	17487	0	3.896	0.0040741	0.011291	0.885629	200	3	3.896
C10orf62	5	0.36749	0.59838	0.967352	8536	1	3.805	0.0040785	0.017132	0.900856	201	4	3.805
TSTA3	3	0.99592	0.99598	1	17486	0	3.9154	0.004082	0.011313	0.885629	202	3	3.9154
SLC8A3	4	0.4876	0.66026	0.97243	10674	1	3.6556	0.0040938	0.014321	0.900856	203	3	3.6556
DTX2	5	0.56648	0.75796	0.974542	11326	2	3.5441	0.0040969	0.017201	0.900856	204	3	3.5441
CRYBA4	1	0.99587	0.99595	1	17484	0	5.2952	0.0041344	0.0040635	0.763119	205	1	5.2952
CHKA	1	0.99587	0.99595	1	17485	0	5.2952	0.0041344	0.0040635	0.763119	206	1	5.2952
VWA5A	3	0.72	0.75944	0.974542	13591	1	4.5104	0.0041528	0.011492	0.885629	207	2	4.5104
ZNF737	2	0.99582	0.99571	1	17483	0	4.3367	0.004176	0.008028	0.88271	208	2	4.3367
ACADS	2	0.99582	0.99571	1	17482	0	4.4196	0.004176	0.008028	0.88271	209	2	4.4196
PLEKHM1	5	0.76638	0.87168	0.993728	14087	1	4.1766	0.0041949	0.017611	0.900856	210	4	4.1766
DNAJC2	4	0.61601	0.75712	0.974542	12098	2	1.4476	0.0042201	0.014761	0.900856	211	2	1.4476
FAM166A	6	0.30362	0.56803	0.967352	7817	2	2.0946	0.0042398	0.020381	0.900856	212	4	2.0946
GIMAP4	4	0.74918	0.83344	0.988326	13911	1	4.1432	0.0043173	0.015078	0.900856	213	3	4.1432
KISS1	3	0.98074	0.98084	1	17193	0	4.1936	0.0043333	0.011997	0.896882	214	3	4.1936
COPS5	8	0.14571	0.39492	0.940418	4556	5	-2.1639	0.0044234	0.022973	0.900856	215	2	-2.1639
HEBP2	2	0.89836	0.89806	1	15715	0	4.139	0.004427	0.0084941	0.88271	216	2	4.139
PABPC1	1	0.99557	0.99565	1	17479	0	5.2794	0.004432	0.0043436	0.763119	217	1	5.2794
EIF4E1B	5	0.044757	0.14149	0.91643	1720	2	3.2364	0.0044548	0.018635	0.900856	218	3	3.2364
ZNF76	3	0.97218	0.97233	1	17028	0	4.4968	0.004464	0.012384	0.899992	219	3	4.4968
NBEA	3	0.2403	0.39046	0.940418	6598	1	4.4968	0.004464	0.012384	0.899992	220	2	4.4968
FAM102A	3	0.057345	0.13562	0.91643	2084	1	4.4968	0.004464	0.012384	0.899992	221	2	4.4968
CHD1	2	0.99553	0.99541	1	17478	0	4.3574	0.0044674	0.0085831	0.88271	222	2	4.3574
CXorf56	7	0.8182	0.92654	1	14536	1	3.005	0.004538	0.022364	0.900856	223	6	3.005
DUS2	6	0.99544	0.99544	1	17477	0	3.812	0.0045571	0.021767	0.900856	224	6	3.812
ALKBH4	5	0.31172	0.54267	0.967352	7886	2	4.1595	0.0045689	0.019112	0.900856	225	3	4.1595
SLC6A9	5	0.95161	0.95466	1	16622	1	4.1595	0.0045689	0.019112	0.900856	226	4	4.1595
MLANA	4	0.2061	0.39359	0.940418	5516	2	0.559	0.0046473	0.016192	0.900856	227	2	0.559
ZNF732	7	0.98559	0.98727	1	17274	1	3.9357	0.0046916	0.022999	0.900856	228	6	3.9357
ACTL9	3	0.58207	0.68929	0.97243	11698	1	2.746	0.0047016	0.013033	0.899992	229	2	2.746
EDN2	4	0.91132	0.91445	1	15947	1	4.2888	0.0047155	0.016437	0.900856	230	3	4.2888
EFCAB12	4	0.4876	0.66026	0.97243	10670	1	4.076	0.0047155	0.016437	0.900856	231	3	4.076
TATDN3	4	0.99527	0.99535	1	17475	0	3.7192	0.0047333	0.01651	0.900856	232	4	3.7192
ZNF22	2	0.70221	0.70399	0.97243	13409	1	1.9184	0.0047341	0.0090712	0.88271	233	1	1.9184
RAB11FIP2	3	0.99526	0.99536	1	17473	0	3.8526	0.0047437	0.013151	0.899992	234	3	3.8526
ADIRF	3	0.99526	0.99536	1	17472	0	3.7416	0.0047437	0.013151	0.899992	235	3	3.7416
RAP1GAP2	3	0.99526	0.99536	1	17474	0	4.0142	0.0047437	0.013151	0.899992	236	3	4.0142
CCNF	2	0.99526	0.99513	1	17471	0	4.283	0.0047444	0.0090898	0.88271	237	2	4.283
DCC	1	0.99525	0.99534	1	17470	0	5.2634	0.00475	0.0046659	0.795876	238	1	5.2634
RSG1	3	0.13628	0.27918	0.940418	4364	1	4.483	0.0047767	0.013238	0.899992	239	2	4.483
SLC9A4	5	0.14438	0.33823	0.940418	4512	1	3.1204	0.0048507	0.020267	0.900856	240	4	3.1204
SH3BP2	2	0.99509	0.99495	1	17469	0	4.6735	0.0049141	0.0094307	0.88271	241	2	4.6735
NPC1L1	3	0.0043241	0.011973	0.851012	225	2	-4.911	0.0049777	0.013766	0.900856	242	1	-4.911
TFAP2A	5	0.95161	0.95466	1	16645	1	4.1421	0.0050023	0.020868	0.900856	243	4	4.1421
EZH2	2	0.99495	0.99483	1	17467	0	4.3411	0.0050517	0.0097035	0.88271	244	2	4.3411
SLC9A3	2	0.99495	0.99483	1	17468	0	4.6509	0.0050517	0.0097035	0.88271	245	2	4.6509
GOT1	3	0.90059	0.90054	1	15737	0	4.4692	0.0051119	0.014144	0.900856	246	2	4.4692
TSKS	4	0.65537	0.78789	0.988326	12555	1	3.6431	0.0051197	0.017813	0.900856	247	3	3.6431
KPNA6	4	0.981	0.98106	1	17199	0	4.0401	0.0051599	0.01794	0.900856	248	4	4.0401
EPHB6	4	0.97424	0.97423	1	17069	0	4.1392	0.0051599	0.01794	0.900856	249	4	4.1392
MAG	4	0.99484	0.99494	1	17466	0	3.8305	0.0051618	0.017946	0.900856	250	4	3.8305
ODAM	4	0.99484	0.99494	1	17465	0	3.8032	0.0051618	0.017946	0.900856	251	4	3.8032
THOC5	3	0.99483	0.99494	1	17464	0	3.8093	0.005174	0.014304	0.900856	252	3	3.8093
HGFAC	3	0.99483	0.99494	1	17463	0	4.0332	0.005174	0.014304	0.900856	253	3	4.0332
IL18BP	5	0.22818	0.45538	0.940418	6345	2	4.3209	0.0052367	0.021766	0.900856	254	3	4.3209
HELLS	2	0.90696	0.90676	1	15823	0	4.1816	0.0052662	0.010104	0.88271	255	2	4.1816
LRRC3	2	0.49918	0.54211	0.967352	10881	1	1.2914	0.0052662	0.010104	0.88271	256	1	1.2914
STK33	3	0.28479	0.43701	0.940418	7581	1	1.1261	0.0053151	0.014682	0.900856	257	2	1.1261
SLC25A25	2	0.99464	0.9945	1	17462	0	4.3186	0.0053641	0.010282	0.88271	258	2	4.3186
CACNA2D3	4	0.62251	0.76221	0.974542	12254	1	4.3306	0.0053925	0.018708	0.900856	259	3	4.3306
DNAJB6	3	0.33723	0.49121	0.963725	8242	1	3.8452	0.0054071	0.014912	0.900856	260	2	3.8452
SHARPIN	2	0.9642	0.96423	1	16892	0	4.5003	0.0055118	0.010553	0.88271	261	2	4.5003
BCS1L	3	0.97558	0.97577	1	17106	0	4.4552	0.0055375	0.015242	0.900856	262	3	4.4552
SCP2D1	3	0.83749	0.84043	0.988326	14826	1	4.4552	0.0055375	0.015242	0.900856	263	2	4.4552
SMG7	3	0.72	0.75944	0.974542	13670	1	4.4552	0.0055375	0.015242	0.900856	264	2	4.4552
BSG	3	0.45452	0.60958	0.967352	10581	1	4.4552	0.0055375	0.015242	0.900856	265	2	4.4552
NTNG2	4	0.97715	0.97724	1	17132	0	3.5736	0.0055674	0.019285	0.900856	266	4	3.5736
DDC	4	0.62251	0.76221	0.974542	12274	1	4.221	0.0055674	0.019285	0.900856	267	3	4.221
TRAM1	4	0.55431	0.70996	0.973062	11169	1	2.2624	0.0055674	0.019285	0.900856	268	2	2.2624
HARS2	4	0.094795	0.22816	0.940418	3449	2	0.86747	0.0055674	0.019285	0.900856	269	2	0.86747
TARBP2	4	0.2061	0.39359	0.940418	5499	2	0.54002	0.0055674	0.019285	0.900856	270	2	0.54002
TMTC3	6	0.63321	0.82696	0.988326	12331	2	3.8953	0.0055777	0.02624	0.900856	271	4	3.8953
POU4F3	3	0.99435	0.99443	1	17459	0	4.3214	0.0056472	0.015524	0.900856	272	3	4.3214
TTC16	3	0.99435	0.99443	1	17460	0	4.1067	0.0056472	0.015524	0.900856	273	3	4.1067
TAZ	3	0.99435	0.99443	1	17458	0	3.7416	0.0056472	0.015524	0.900856	274	3	3.7416
TTC28	4	0.30681	0.52618	0.967352	7865	1	4.0122	0.0056566	0.019582	0.900856	275	3	4.0122
MIS18A	2	0.9642	0.96423	1	16897	0	4.4967	0.0057164	0.010943	0.88271	276	2	4.4967
SGCE	2	0.95185	0.95177	1	16682	0	4.4286	0.0057164	0.010943	0.88271	277	2	4.4286
CYP11B2	2	0.99428	0.99414	1	17456	0	4.3173	0.0057215	0.010953	0.88271	278	2	4.3173
ZNF669	2	0.99428	0.99414	1	17457	0	4.2667	0.0057215	0.010953	0.88271	279	2	4.2667
EMID1	1	0.99413	0.99422	1	17455	0	5.1976	0.0058682	0.0058037	0.864547	280	1	5.1976
ARMC1	5	0.082635	0.22155	0.937947	2769	1	4.1067	0.0059217	0.024479	0.900856	281	4	4.1067
ARF6	3	0.76033	0.78421	0.988326	14048	1	4.441	0.005929	0.016274	0.900856	282	2	4.441
WDFY1	3	0.98429	0.98442	1	17254	0	4.441	0.005929	0.016274	0.900856	283	3	4.441
SLCO1B7	4	0.078006	0.2012	0.91643	2703	3	-2.8545	0.0060596	0.020908	0.900856	284	1	-2.8545
HIST2H2AC	2	0.99393	0.99381	1	17453	0	4.1851	0.0060712	0.011598	0.885629	285	2	4.1851
CDS1	2	0.99393	0.99381	1	17454	0	4.3275	0.0060712	0.011598	0.885629	286	2	4.3275
SCN10A	5	0.45591	0.68368	0.97243	10636	2	2.4655	0.0060893	0.025124	0.900856	287	3	2.4655
RNF41	6	0.84168	0.92205	1	15196	2	3.3906	0.0060967	0.028355	0.900856	288	4	3.3906
PLEKHF2	7	0.069641	0.22679	0.940418	2416	2	2.5044	0.0061018	0.028684	0.907196	289	5	2.5044
PDCL3	2	0.96929	0.96931	1	16969	0	4.6125	0.0061256	0.011687	0.885629	290	2	4.6125
ACAD10	4	0.91132	0.91445	1	16025	1	4.2173	0.006163	0.021243	0.900856	291	3	4.2173
DIS3	4	0.98174	0.98181	1	17202	0	3.9743	0.006163	0.021243	0.900856	292	4	3.9743
SCAF4	5	0.11706	0.28844	0.940418	3745	1	4.236	0.006164	0.025403	0.900856	293	3	4.236
ATP6V1D	7	0.99542	0.99542	1	17476	0	3.5174	0.0061812	0.029011	0.907196	294	6	3.5174
LGALS2	3	0.99382	0.99392	1	17452	0	3.7184	0.0061825	0.016947	0.900856	295	3	3.7184
FAM216A	5	0.9874	0.9875	1	17301	0	3.4053	0.0062618	0.025764	0.900856	296	5	3.4053
LAS1L	5	0.282	0.51222	0.967352	7414	2	3.5174	0.0062618	0.025764	0.900856	297	3	3.5174
LATS1	3	0.98195	0.98209	1	17216	0	4.4267	0.0062815	0.017213	0.900856	298	3	4.4267
THAP4	3	0.72	0.75944	0.974542	13630	1	4.3531	0.0062961	0.017249	0.900856	299	2	4.3531
ATAD3B	5	0.99362	0.99366	1	17450	0	3.5174	0.006377	0.026197	0.900856	300	5	3.5174
PRDM2	2	0.99356	0.99343	1	17447	0	4.4058	0.0064429	0.01228	0.899992	301	2	4.4058
CNOT3	2	0.99356	0.99343	1	17448	0	4.3744	0.0064429	0.01228	0.899992	302	2	4.3744
VASP	1	0.99355	0.99362	1	17446	0	5.1722	0.006453	0.0063971	0.864547	303	1	5.1722
TBX15	5	0.022468	0.08256	0.91643	959	2	4.0886	0.0064624	0.026508	0.900856	304	3	4.0886
CDC37L1	4	0.99342	0.99355	1	17445	0	3.3815	0.0065756	0.022588	0.900856	305	4	3.3815
C18orf63	4	0.99342	0.99355	1	17444	0	3.5522	0.0065756	0.022588	0.900856	306	4	3.5522
TTLL10	4	0.99342	0.99355	1	17443	0	3.9152	0.0065756	0.022588	0.900856	307	4	3.9152
FAM26E	4	0.99342	0.99355	1	17442	0	3.801	0.0065756	0.022588	0.900856	308	4	3.801
PRSS3	4	0.96119	0.96112	1	16848	0	3.9328	0.006629	0.022744	0.900856	309	3	3.9328
IQCH	4	0.42215	0.61239	0.967352	9097	1	3.868	0.006629	0.022744	0.900856	310	3	3.868
SAGE1	4	0.21435	0.40513	0.940418	6163	2	0.84797	0.006629	0.022744	0.900856	311	2	0.84797
MAPKAPK2	3	0.58207	0.68929	0.97243	11784	1	2.9259	0.0066332	0.018143	0.900856	312	2	2.9259
FKBP8	3	0.20639	0.35476	0.940418	6061	2	-2.8545	0.0066332	0.018143	0.900856	313	1	-2.8545
NHLRC2	5	0.29611	0.52674	0.967352	7780	2	2.5044	0.0066507	0.027244	0.900856	314	3	2.5044
KIAA1244	3	0.83749	0.84043	0.988326	14922	1	4.4123	0.0066662	0.018231	0.900856	315	2	4.4123
RFX1	1	0.99329	0.99333	1	17440	0	5.1636	0.0067095	0.0066468	0.881287	316	1	5.1636
CD200R1L	1	0.99329	0.99333	1	17441	0	5.1636	0.0067095	0.0066468	0.881287	317	1	5.1636
CNBP	3	0.99323	0.99334	1	17438	0	3.5961	0.0067737	0.018516	0.900856	318	3	3.5961
C8orf31	3	0.99323	0.99334	1	17437	0	3.8526	0.0067737	0.018516	0.900856	319	3	3.8526
ZNF750	3	0.99323	0.99334	1	17436	0	4.1067	0.0067737	0.018516	0.900856	320	3	4.1067
B3GNT2	3	0.99323	0.99334	1	17439	0	4.383	0.0067737	0.018516	0.900856	321	3	4.383
ADAP2	2	0.075444	0.13143	0.91643	2583	1	0.23038	0.00678	0.012918	0.899992	322	1	0.23038
NUDT2	3	0.43163	0.5868	0.967352	9332	2	-0.89192	0.0068477	0.01872	0.900856	323	1	-0.89192
KCNIP2	2	0.99314	0.993	1	17430	0	4.2916	0.0068629	0.013076	0.899992	324	2	4.2916
BTNL3	2	0.99314	0.993	1	17434	0	4.24	0.0068629	0.013076	0.899992	325	2	4.24
KCNK15	2	0.99314	0.993	1	17432	0	4.4617	0.0068629	0.013076	0.899992	326	2	4.4617
ENGASE	2	0.99314	0.993	1	17431	0	4.1678	0.0068629	0.013076	0.899992	327	2	4.1678
MOSPD2	2	0.99314	0.993	1	17435	0	4.1508	0.0068629	0.013076	0.899992	328	2	4.1508
CELF3	2	0.99314	0.993	1	17433	0	4.4999	0.0068629	0.013076	0.899992	329	2	4.4999
ARG2	2	0.572	0.59569	0.967352	11599	1	1.4991	0.0068823	0.013114	0.899992	330	1	1.4991
SERPINI2	2	0.0075774	0.014366	0.851012	353	1	-0.18474	0.0069845	0.013302	0.899992	331	1	-0.18474
SHCBP1	2	0.28418	0.40371	0.940418	7475	1	0.6993	0.0069845	0.013302	0.899992	332	1	0.6993
PANX3	5	0.044757	0.14149	0.91643	1722	2	4.0704	0.0070687	0.02881	0.907196	333	3	4.0704
TSPEAR	2	0.99292	0.99279	1	17429	0	4.5051	0.007077	0.013457	0.899992	334	2	4.5051
PTMA	4	0.99292	0.99304	1	17428	0	3.6087	0.0070834	0.02416	0.900856	335	4	3.6087
FOXJ2	2	0.3856	0.46595	0.940418	8617	1	0.91991	0.0070867	0.013472	0.899992	336	1	0.91991
TRAPPC5	3	0.45452	0.60958	0.967352	10559	1	4.3978	0.0071489	0.019497	0.900856	337	2	4.3978
TVP23B	4	0.9636	0.96354	1	16883	0	1.1539	0.0072029	0.024566	0.900856	338	2	1.1539
SLCO1B1	5	0.56345	0.75639	0.974542	11291	2	3.4053	0.0072118	0.029338	0.909066	339	3	3.4053
TARS2	1	0.99279	0.99281	1	17427	0	5.1463	0.0072122	0.007145	0.881287	340	1	5.1463
SOX13	2	0.99271	0.99258	1	17426	0	4.159	0.0072874	0.013825	0.900856	341	2	4.159
CDC34	3	0.92078	0.92074	1	16187	0	3.5174	0.0073378	0.019987	0.900856	342	2	3.5174
AVPR1A	3	0.83749	0.84043	0.988326	14925	1	4.1595	0.0073378	0.019987	0.900856	343	2	4.1595
LRPPRC	4	0.74918	0.83344	0.988326	13901	1	4.0586	0.0073574	0.025065	0.900856	344	3	4.0586
CCND3	1	0.99261	0.99263	1	17425	0	5.1375	0.0073866	0.0073135	0.881287	345	1	5.1375
EPHX4	4	0.0022209	0.0079181	0.783918	143	2	-2.3513	0.007407	0.02524	0.900856	346	1	-2.3513
C1orf146	2	0.80078	0.80015	0.988326	14318	0	2.7616	0.0074138	0.014066	0.900856	347	1	2.7616
CTAGE9	5	0.95161	0.95466	1	16664	1	0.26578	0.0074158	0.030097	0.911615	348	2	0.26578
TGM7	3	0.99257	0.99265	1	17424	0	3.6947	0.0074343	0.020228	0.900856	349	3	3.6947
SMCO3	3	0.99257	0.99265	1	17422	0	3.995	0.0074343	0.020228	0.900856	350	3	3.995
NELFE	3	0.99257	0.99265	1	17423	0	3.5961	0.0074343	0.020228	0.900856	351	3	3.5961
TEX13A	3	0.43163	0.5868	0.967352	9639	2	-1.6218	0.0075522	0.020545	0.900856	352	1	-1.6218
SPTAN1	4	0.98392	0.98397	1	17243	0	3.8547	0.0075565	0.025743	0.900856	353	4	3.8547
ZNF443	1	0.99242	0.99245	1	17421	0	5.1287	0.0075815	0.0075006	0.881287	354	1	5.1287
HBS1L	4	0.99242	0.99255	1	17420	0	3.8258	0.007583	0.025838	0.900856	355	4	3.8258
PIAS4	5	0.99241	0.9925	1	17419	0	3.6214	0.007586	0.030722	0.914843	356	5	3.6214
MAP2	3	0.95335	0.95357	1	16694	0	4.383	0.0076178	0.02072	0.900856	357	3	4.383
SNF8	2	0.44101	0.5021	0.966302	9954	1	1.0499	0.0076387	0.014487	0.900856	358	1	1.0499
WFDC2	2	0.99228	0.99215	1	17418	0	4.2374	0.0077211	0.014638	0.900856	359	2	4.2374
NIF3L1	5	0.56648	0.75796	0.974542	11312	1	3.8739	0.0077235	0.031227	0.915027	360	4	3.8739
METTL11B	7	0.8182	0.92654	1	14537	2	3.5441	0.0077512	0.035253	0.927607	361	5	3.5441
SBNO1	4	0.99218	0.99232	1	17417	0	3.5558	0.0078166	0.026572	0.900856	362	4	3.5558
UVRAG	5	0.95161	0.95466	1	16658	1	3.1854	0.0078236	0.0316	0.915027	363	4	3.1854
SPANXD	5	0.99217	0.99225	1	17416	0	1.9062	0.0078308	0.031626	0.915027	364	5	1.9062
NCAPG	5	0.99217	0.99225	1	17415	0	3.5174	0.0078308	0.031626	0.915027	365	5	3.5174
TRAM1L1	4	0.61601	0.75712	0.974542	12198	2	-0.24511	0.0078558	0.026703	0.900856	366	1	-0.24511
KIAA1549	4	0.98597	0.98604	1	17284	0	3.2161	0.0078558	0.026703	0.900856	367	4	3.2161
C6orf120	2	0.97684	0.97675	1	17123	0	4.5262	0.0078635	0.014906	0.900856	368	2	4.5262
ST8SIA6	3	0.83749	0.84043	0.988326	14952	1	4.0886	0.007889	0.021416	0.900856	369	2	4.0886
YJEFN3	3	0.27601	0.42796	0.940418	7379	2	-2.366	0.007889	0.021416	0.900856	370	1	-2.366
GRIA4	1	0.99205	0.99207	1	17414	0	5.111	0.0079508	0.0078928	0.88271	371	1	5.111
SERPINB5	5	0.42801	0.65716	0.97243	9128	2	2.3312	0.008038	0.032418	0.921256	372	3	2.3312
DAO	2	0.44101	0.5021	0.966302	9881	1	1.0421	0.0080474	0.015248	0.900856	373	1	1.0421
IFNE	2	0.572	0.59569	0.967352	11467	1	1.4685	0.0080474	0.015248	0.900856	374	1	1.4685
CAND1	4	0.040409	0.11986	0.91643	1465	2	0.64579	0.0080975	0.027465	0.900856	375	2	0.64579
ZBTB48	4	0.68753	0.81334	0.988326	12702	1	3.6682	0.0080975	0.027465	0.900856	376	3	3.6682
RMDN1	4	0.99189	0.99204	1	17412	0	3.9442	0.0081142	0.027512	0.900856	377	4	3.9442
AFF2	4	0.99189	0.99204	1	17413	0	3.745	0.0081142	0.027512	0.900856	378	4	3.745
STX7	4	0.99189	0.99204	1	17411	0	3.3546	0.0081142	0.027512	0.900856	379	4	3.3546
SOCS3	3	0.96347	0.96364	1	16881	0	4.3682	0.0081227	0.022023	0.900856	380	3	4.3682
ACD	3	0.33723	0.49121	0.963725	8147	1	4.3682	0.0081227	0.022023	0.900856	381	2	4.3682
C3orf58	3	0.91257	0.91252	1	16068	0	4.3682	0.0081227	0.022023	0.900856	382	2	4.3682
SOX10	3	0.95635	0.95655	1	16752	0	4.3682	0.0081227	0.022023	0.900856	383	3	4.3682
ULK1	3	0.99186	0.99195	1	17409	0	3.8739	0.0081402	0.022072	0.900856	384	3	3.8739
MLF1	3	0.99186	0.99195	1	17410	0	3.8739	0.0081402	0.022072	0.900856	385	3	3.8739
VRTN	1	0.99183	0.99185	1	17408	0	5.102	0.0081663	0.0081238	0.88271	386	1	5.102
ZFC3H1	4	0.61601	0.75712	0.974542	12013	2	1.1959	0.0081821	0.027727	0.900856	387	2	1.1959
UMOD	4	0.36039	0.56763	0.967352	8479	1	1.6306	0.0081821	0.027727	0.900856	388	2	1.6306
C11orf71	2	0.99179	0.99164	1	17406	0	4.5998	0.0082081	0.015546	0.900856	389	2	4.5998
CTCFL	2	0.99179	0.99164	1	17404	0	4.1821	0.0082081	0.015546	0.900856	390	2	4.1821
ARL8A	2	0.99179	0.99164	1	17405	0	4.3196	0.0082081	0.015546	0.900856	391	2	4.3196
ZNF354A	2	0.44101	0.5021	0.966302	9960	1	1.0382	0.0082518	0.015628	0.900856	392	1	1.0382
PLA2G4F	3	0.96061	0.96082	1	16830	0	3.4342	0.0082563	0.02236	0.900856	393	3	3.4342
TTYH1	5	0.8225	0.90409	1	14584	1	2.8847	0.0082823	0.03332	0.924284	394	4	2.8847
G0S2	5	0.95161	0.95466	1	16638	1	4.0332	0.0083291	0.033504	0.924284	395	4	4.0332
NOP14	1	0.99164	0.99166	1	17403	0	5.093	0.0083612	0.0083053	0.88271	396	1	5.093
ATG4A	1	0.99164	0.99166	1	17402	0	5.093	0.0083612	0.0083053	0.88271	397	1	5.093
SLC30A6	4	0.99163	0.99177	1	17401	0	3.7476	0.0083713	0.02833	0.900856	398	4	3.7476
SNED1	4	0.99163	0.99177	1	17400	0	3.4929	0.0083713	0.02833	0.900856	399	4	3.4929
OLFML2B	2	0.28418	0.40371	0.940418	7500	1	0.66458	0.0084765	0.016085	0.900856	400	1	0.66458
SLCO5A1	3	0.99149	0.99158	1	17399	0	3.6947	0.008508	0.023002	0.900856	401	3	3.6947
NUDCD1	7	0.61702	0.82744	0.988326	12234	2	2.5089	0.0085171	0.038322	0.927607	402	4	2.5089
SLC26A11	1	0.99143	0.99145	1	17398	0	5.0839	0.0085664	0.0085149	0.88271	403	1	5.0839
XRN2	6	0.97359	0.9758	1	17060	1	3.3613	0.0085688	0.036794	0.927607	404	5	3.3613
CYTIP	4	0.91132	0.91445	1	15946	1	3.145	0.0085899	0.029003	0.907196	405	3	3.145
IFNA8	5	0.66872	0.81337	0.988326	12599	1	3.6463	0.0086352	0.034688	0.927607	406	4	3.6463
GPER1	6	0.050667	0.16429	0.91643	1992	3	-0.262	0.0086479	0.037069	0.927607	407	3	-0.262
GPR21	4	0.99134	0.99147	1	17396	0	3.6572	0.0086565	0.029223	0.908709	408	4	3.6572
STX1B	4	0.42954	0.61777	0.967352	9208	2	1.0654	0.0086962	0.029334	0.909066	409	2	1.0654
ATP6V0D1	5	0.99128	0.99138	1	17395	0	3.5849	0.008724	0.034983	0.927607	410	5	3.5849
MKX	2	0.99126	0.99109	1	17394	0	4.2193	0.0087407	0.016589	0.900856	411	2	4.2193
ALPL	2	0.99126	0.99109	1	17393	0	4.5951	0.0087407	0.016589	0.900856	412	2	4.5951
ZFP28	2	0.99126	0.99109	1	17392	0	4.2698	0.0087407	0.016589	0.900856	413	2	4.2698
PLEKHO2	2	0.99126	0.99109	1	17391	0	4.3489	0.0087407	0.016589	0.900856	414	2	4.3489
CLDN10	2	0.97822	0.97815	1	17150	0	4.522	0.0088443	0.016793	0.900856	415	2	4.522
AKAP7	3	0.99107	0.99115	1	17389	0	3.5174	0.0089277	0.024052	0.900856	416	3	3.5174
YTHDC1	3	0.99107	0.99115	1	17390	0	3.8907	0.0089277	0.024052	0.900856	417	3	3.8907
APOBEC3C	3	0.99107	0.99115	1	17387	0	3.8311	0.0089277	0.024052	0.900856	418	3	3.8311
ECHDC1	3	0.99107	0.99115	1	17386	0	3.6463	0.0089277	0.024052	0.900856	419	3	3.6463
TJP2	3	0.99107	0.99115	1	17388	0	3.9557	0.0089277	0.024052	0.900856	420	3	3.9557
SCTR	4	0.99105	0.99119	1	17385	0	3.9445	0.0089513	0.030147	0.911615	421	4	3.9445
ZNF254	3	0.14942	0.2934	0.940418	4560	1	3.1854	0.0089907	0.024223	0.900856	422	2	3.1854
NEUROG2	3	0.51841	0.66223	0.97243	11034	1	3.6463	0.0089907	0.024223	0.900856	423	2	3.6463
C5orf30	2	0.093056	0.15959	0.91643	3129	1	0.30253	0.0090281	0.017124	0.900856	424	1	0.30253
IFT81	4	0.91132	0.91445	1	15920	1	3.064	0.0091198	0.03067	0.914843	425	3	3.064
DLG4	2	0.572	0.59569	0.967352	11507	1	1.4527	0.0092119	0.017471	0.900856	426	1	1.4527
RRM2B	3	0.94637	0.94645	1	16550	0	4.338	0.0092184	0.024816	0.900856	427	3	4.338
CDK15	3	0.83749	0.84043	0.988326	14878	1	4.338	0.0092184	0.024816	0.900856	428	2	4.338
SLC4A9	2	0.99074	0.99055	1	17381	0	4.1227	0.0092623	0.017562	0.900856	429	2	4.1227
ITGB6	2	0.99074	0.99055	1	17383	0	4.5209	0.0092623	0.017562	0.900856	430	2	4.5209
SSTR4	2	0.99074	0.99055	1	17382	0	4.3831	0.0092623	0.017562	0.900856	431	2	4.3831
TNRC6A	2	0.99074	0.99055	1	17384	0	4.1873	0.0092623	0.017562	0.900856	432	2	4.1873
BPIFB4	7	0.90161	0.9567	1	15769	2	3.7184	0.0092624	0.041252	0.927607	433	5	3.7184
FBXL6	4	0.81682	0.86025	0.988895	14482	1	3.763	0.0092966	0.031241	0.915027	434	3	3.763
ADIG	4	0.61601	0.75712	0.974542	11954	2	1.4306	0.0092966	0.031241	0.915027	435	2	1.4306
ABCC11	4	0.95638	0.95631	1	16754	0	3.0461	0.0092966	0.031241	0.915027	436	3	3.0461
FUT6	3	0.90699	0.90695	1	15828	0	3.4053	0.0092966	0.025021	0.900856	437	2	3.4053
NSA2	5	0.9907	0.9908	1	17380	0	3.3077	0.0092976	0.037034	0.927607	438	5	3.3077
C6orf136	3	0.99068	0.99078	1	17379	0	3.667	0.0093174	0.02507	0.900856	439	3	3.667
GABRA6	3	0.99066	0.99076	1	17378	0	3.7871	0.0093392	0.025135	0.900856	440	3	3.7871
HIF3A	3	0.99063	0.99073	1	17377	0	3.6566	0.0093706	0.025206	0.900856	441	3	3.6566
PGAM4	1	0.9906	0.99064	1	17376	0	5.0471	0.0093974	0.0093169	0.88271	442	1	5.0471
TAAR6	1	0.9906	0.99064	1	17375	0	5.0471	0.0093974	0.0093169	0.88271	443	1	5.0471
CBX7	2	0.90992	0.90975	1	15861	0	4.1147	0.0094774	0.01795	0.900856	444	2	4.1147
CTDSP1	3	0.39437	0.54933	0.967352	8884	1	2.7986	0.0095107	0.025556	0.900856	445	2	2.7986
PAFAH2	5	0.36749	0.59838	0.967352	8526	1	3.6463	0.0095575	0.037991	0.927607	446	4	3.6463
NPDC1	3	0.83749	0.84043	0.988326	15013	1	2.9259	0.0096024	0.025781	0.900856	447	2	2.9259
FOXC1	4	0.81682	0.86025	0.988895	14527	1	3.949	0.009633	0.032279	0.920639	448	3	3.949
SLC38A8	4	0.91132	0.91445	1	15904	1	3.949	0.009633	0.032279	0.920639	449	3	3.949
NRF1	5	0.99034	0.99043	1	17374	0	3.005	0.0096631	0.038369	0.927607	450	5	3.005
DEFB126	1	0.99028	0.99033	1	17372	0	5.0377	0.0097154	0.009642	0.88271	451	1	5.0377
ERI1	1	0.99028	0.99033	1	17373	0	5.0377	0.0097154	0.009642	0.88271	452	1	5.0377
TTF1	4	0.99026	0.99036	1	17371	0	3.255	0.009743	0.03265	0.921256	453	4	3.255
SYK	3	0.99025	0.99035	1	17363	0	3.4902	0.0097505	0.026177	0.900856	454	3	3.4902
AMOTL2	3	0.99025	0.99035	1	17370	0	3.8311	0.0097505	0.026177	0.900856	455	3	3.8311
RAP1GDS1	3	0.99025	0.99035	1	17365	0	3.5703	0.0097505	0.026177	0.900856	456	3	3.5703
MMS19	3	0.99025	0.99035	1	17367	0	3.9154	0.0097505	0.026177	0.900856	457	3	3.9154
GPBP1L1	3	0.99025	0.99035	1	17364	0	3.7645	0.0097505	0.026177	0.900856	458	3	3.7645
C17orf89	3	0.99025	0.99035	1	17366	0	3.4902	0.0097505	0.026177	0.900856	459	3	3.4902
GTSF1L	3	0.99025	0.99035	1	17368	0	3.9154	0.0097505	0.026177	0.900856	460	3	3.9154
SLC52A1	3	0.99025	0.99035	1	17369	0	3.4902	0.0097505	0.026177	0.900856	461	3	3.4902
RPRM	2	0.99019	0.99003	1	17362	0	4.0425	0.0098093	0.018594	0.900856	462	2	4.0425
UBE2U	3	0.39437	0.54933	0.967352	8783	1	1.8215	0.0098471	0.026427	0.900856	463	2	1.8215
SFTPB	3	0.95635	0.95655	1	16750	0	4.3226	0.0098757	0.026501	0.900856	464	3	4.3226
ABCC10	2	0.3324	0.43264	0.940418	7951	1	0.74804	0.0098858	0.018747	0.900856	465	1	0.74804
TNFRSF10A	1	0.99006	0.99008	1	17358	0	5.0283	0.0099411	0.009868	0.88271	466	1	5.0283
EIF4EBP3	5	0.76638	0.87168	0.993728	14085	1	3.995	0.0099448	0.039385	0.927607	467	4	3.995
FAM71C	5	0.95161	0.95466	1	16640	1	3.995	0.0099448	0.039385	0.927607	468	4	3.995
KDM4C	5	0.98693	0.98705	1	17299	0	3.995	0.0099448	0.039385	0.927607	469	5	3.995
SLC39A2	6	0.63321	0.82696	0.988326	12333	2	3.8583	0.0099764	0.041461	0.927607	470	4	3.8583
PWWP2B	5	0.56345	0.75639	0.974542	11296	2	3.1009	0.010014	0.039644	0.927607	471	3	3.1009
SPTLC3	4	0.17745	0.35302	0.940418	5089	2	0.29523	0.010057	0.033611	0.924284	472	2	0.29523
MTERFD2	2	0.98989	0.98973	1	17357	0	4.1908	0.010112	0.019163	0.900856	473	2	4.1908
ZNF713	6	0.97359	0.9758	1	17053	1	3.445	0.010125	0.04198	0.927607	474	5	3.445
PGK1	2	0.81092	0.81041	0.988326	14412	0	2.9223	0.010131	0.019191	0.900856	475	1	2.9223
LTF	5	0.15306	0.35365	0.940418	4579	3	-2.8545	0.010136	0.040076	0.927607	476	2	-2.8545
NOP9	5	0.56648	0.75796	0.974542	11307	1	3.0429	0.010136	0.040076	0.927607	477	4	3.0429
METTL14	3	0.98985	0.98994	1	17356	0	3.5784	0.010152	0.027204	0.900856	478	3	3.5784
SLC5A6	3	0.83749	0.84043	0.988326	14966	1	3.3458	0.010306	0.027602	0.900856	479	2	3.3458
PHOX2B	5	0.98968	0.98978	1	17355	0	3.5174	0.010322	0.040757	0.927607	480	5	3.5174
CLASRP	2	0.70221	0.70399	0.97243	13452	1	1.8046	0.010417	0.019725	0.900856	481	1	1.8046
GCKR	2	0.3856	0.46595	0.940418	8603	1	0.86075	0.010417	0.019725	0.900856	482	1	0.86075
STX8	2	0.98955	0.98941	1	17353	0	4.2757	0.010451	0.019794	0.900856	483	2	4.2757
FMNL3	3	0.2403	0.39046	0.940418	6548	1	4.0332	0.010458	0.027988	0.900856	484	2	4.0332
NFRKB	4	0.36039	0.56763	0.967352	8493	1	3.7982	0.010471	0.034903	0.927607	485	3	3.7982
XPNPEP2	4	0.81682	0.86025	0.988895	14465	1	3.8512	0.010471	0.034903	0.927607	486	3	3.8512
KLHL6	4	0.4876	0.66026	0.97243	10669	1	4.0548	0.010471	0.034903	0.927607	487	3	4.0548
NKX2-5	5	0.63584	0.79506	0.988326	12357	1	2.8847	0.010471	0.041289	0.927607	488	4	2.8847
PRSS48	5	0.14438	0.33823	0.940418	4515	1	3.3759	0.010471	0.041289	0.927607	489	4	3.3759
IL5	4	0.24725	0.44944	0.940418	6669	3	-1.629	0.010505	0.034997	0.927607	490	1	-1.629
SPATA13	3	0.93392	0.93393	1	16375	0	4.3071	0.010544	0.028203	0.900856	491	3	4.3071
BICD1	3	0.9743	0.97444	1	17072	0	4.3071	0.010544	0.028203	0.900856	492	3	4.3071
PRR19	3	0.58207	0.68929	0.97243	11708	1	4.3071	0.010544	0.028203	0.900856	493	2	4.3071
KCTD19	3	0.72	0.75944	0.974542	13683	1	4.3071	0.010544	0.028203	0.900856	494	2	4.3071
PLXNB2	3	0.98943	0.98953	1	17350	0	3.5174	0.010566	0.028267	0.900856	495	3	3.5174
TSPAN3	3	0.98943	0.98953	1	17349	0	3.6214	0.010566	0.028267	0.900856	496	3	3.6214
GAD1	3	0.98943	0.98953	1	17348	0	4.1067	0.010566	0.028267	0.900856	497	3	4.1067
SAPCD2	3	0.98943	0.98953	1	17347	0	3.5174	0.010566	0.028267	0.900856	498	3	3.5174
SKI	3	0.98943	0.98953	1	17346	0	3.6463	0.010566	0.028267	0.900856	499	3	3.6463
PSAP	3	0.98943	0.98953	1	17351	0	3.4342	0.010566	0.028267	0.900856	500	3	3.4342
SYCE2	5	0.95161	0.95466	1	16633	1	3.4902	0.010645	0.041923	0.927607	501	4	3.4902
TUBB6	3	0.1589	0.30367	0.940418	4771	2	-3.2188	0.010703	0.028623	0.907196	502	1	-3.2188
DIABLO	2	0.3856	0.46595	0.940418	8669	1	0.85663	0.010723	0.020324	0.900856	503	1	0.85663
GGPS1	8	0.44557	0.73085	0.974542	9978	3	2.5195	0.010732	0.051061	0.927607	504	5	2.5195
ACOT12	4	0.98247	0.98253	1	17225	0	4.1566	0.010754	0.035778	0.927607	505	4	4.1566
CNTFR	3	0.2403	0.39046	0.940418	6584	2	-1.6218	0.010825	0.02895	0.907196	506	1	-1.6218
TOM1	2	0.16742	0.27068	0.940418	4978	1	0.48347	0.010906	0.02067	0.900856	507	1	0.48347
IFNL1	1	0.98903	0.98912	1	17343	0	4.9899	0.010967	0.010872	0.88271	508	1	4.9899
CXorf36	1	0.98903	0.98912	1	17342	0	4.9899	0.010967	0.010872	0.88271	509	1	4.9899
IFT20	2	0.88306	0.88272	1	15580	0	3.9377	0.011008	0.020844	0.900856	510	2	3.9377
ANKRD30B	6	0.20969	0.44737	0.940418	6150	1	3.6581	0.011106	0.045244	0.927607	511	4	3.6581
FCF1	2	0.98888	0.98876	1	17338	0	4.0327	0.011116	0.021053	0.900856	512	2	4.0327
CELF6	2	0.98888	0.98876	1	17334	0	4.0772	0.011116	0.021053	0.900856	513	2	4.0772
KRTAP12-4	2	0.98888	0.98876	1	17341	0	4.1353	0.011116	0.021053	0.900856	514	2	4.1353
LLPH	2	0.98888	0.98876	1	17337	0	4.2986	0.011116	0.021053	0.900856	515	2	4.2986
CDK10	2	0.98888	0.98876	1	17340	0	4.372	0.011116	0.021053	0.900856	516	2	4.372
C22orf23	2	0.98888	0.98876	1	17336	0	4.0685	0.011116	0.021053	0.900856	517	2	4.0685
ZNF444	2	0.98888	0.98876	1	17339	0	4.2661	0.011116	0.021053	0.900856	518	2	4.2661
MACF1	2	0.98888	0.98876	1	17335	0	4.0943	0.011116	0.021053	0.900856	519	2	4.0943
TSEN34	1	0.98882	0.98891	1	17333	0	4.9802	0.011182	0.011086	0.885306	520	1	4.9802
AP2M1	10	0.7804	0.9364	1	14140	1	3.1084	0.011199	0.056428	0.927607	521	8	3.1084
PSD2	3	0.98849	0.98862	1	17325	0	4.2914	0.011201	0.02989	0.911293	522	3	4.2914
KRT18	3	0.03699	0.09115	0.91643	1391	1	4.2914	0.011201	0.02989	0.911293	523	2	4.2914
CCDC7	3	0.97296	0.97307	1	17035	0	4.2914	0.011201	0.02989	0.911293	524	3	4.2914
CCDC59	1	0.98873	0.98881	1	17332	0	5.1108	0.011275	0.011168	0.885629	525	1	5.1108
ZNF778	2	0.49918	0.54211	0.967352	10841	1	1.1758	0.011335	0.021472	0.900856	526	1	1.1758
MCM2	2	0.9462	0.94608	1	16533	0	4.291	0.011335	0.021472	0.900856	527	2	4.291
MGRN1	4	0.075719	0.19744	0.91643	2635	3	-1.9939	0.0114	0.037804	0.927607	528	1	-1.9939
INSIG1	4	0.15517	0.32062	0.940418	4719	2	0.29339	0.0114	0.037804	0.927607	529	2	0.29339
DNAJB1	5	0.98857	0.98866	1	17331	0	2.9259	0.011432	0.044746	0.927607	530	5	2.9259
PIM1	4	0.96598	0.96593	1	16913	0	3.9874	0.011434	0.037905	0.927607	531	3	3.9874
PDLIM2	1	0.98853	0.9886	1	17330	0	4.9704	0.01147	0.011369	0.885629	532	1	4.9704
SLC22A18AS	4	0.42215	0.61239	0.967352	9029	1	3.1312	0.011502	0.038113	0.927607	533	3	3.1312
LARGE	4	0.17745	0.35302	0.940418	5064	2	1.4096	0.011502	0.038113	0.927607	534	2	1.4096
TMEM67	3	0.98849	0.98862	1	17328	0	3.4342	0.011508	0.030643	0.914843	535	3	3.4342
HENMT1	3	0.98849	0.98862	1	17324	0	3.4624	0.011508	0.030643	0.914843	536	3	3.4624
PRR3	3	0.98849	0.98862	1	17326	0	3.4624	0.011508	0.030643	0.914843	537	3	3.4624
CCBL1	3	0.98849	0.98862	1	17329	0	3.7416	0.011508	0.030643	0.914843	538	3	3.7416
PIGB	3	0.98849	0.98862	1	17327	0	3.6707	0.011508	0.030643	0.914843	539	3	3.6707
TIMMDC1	5	0.41478	0.64456	0.97243	8963	3	-1.6218	0.01159	0.045309	0.927607	540	2	-1.6218
NUTM1	2	0.13879	0.22931	0.940418	4478	1	0.31078	0.011702	0.022186	0.900856	541	1	0.31078
ATP5G3	5	0.98825	0.98834	1	17323	0	3.0799	0.01175	0.045885	0.927607	542	5	3.0799
SMAD4	3	0.83749	0.84043	0.988326	14798	1	2.5578	0.011772	0.031273	0.915027	543	2	2.5578
CCKBR	3	0.51841	0.66223	0.97243	10966	1	0.73134	0.011772	0.031273	0.915027	544	1	0.73134
ATF7IP2	5	0.95161	0.95466	1	16657	1	3.2838	0.011793	0.046027	0.927607	545	4	3.2838
C9orf131	2	0.98819	0.98802	1	17321	0	4.0588	0.01181	0.022392	0.900856	546	2	4.0588
PARVG	2	0.98819	0.98802	1	17319	0	4.0229	0.01181	0.022392	0.900856	547	2	4.0229
PLA2G4D	2	0.98819	0.98802	1	17318	0	4.0929	0.01181	0.022392	0.900856	548	2	4.0929
HLA-B	2	0.98819	0.98802	1	17322	0	4.0043	0.01181	0.022392	0.900856	549	2	4.0043
EIF1AX	2	0.98819	0.98802	1	17320	0	3.9852	0.01181	0.022392	0.900856	550	2	3.9852
LRP12	1	0.98815	0.98821	1	17314	0	4.9605	0.011849	0.011745	0.885629	551	1	4.9605
B3GNT9	1	0.98815	0.98821	1	17316	0	4.9605	0.011849	0.011745	0.885629	552	1	4.9605
FCRL1	1	0.98815	0.98821	1	17315	0	4.9605	0.011849	0.011745	0.885629	553	1	4.9605
ST3GAL1	1	0.98815	0.98821	1	17317	0	4.9605	0.011849	0.011745	0.885629	554	1	4.9605
MTCH2	3	0.94382	0.94388	1	16510	0	4.2756	0.011988	0.031833	0.915027	555	3	4.2756
DGAT2	3	0.33723	0.49121	0.963725	8160	1	4.2756	0.011988	0.031833	0.915027	556	2	4.2756
CAMLG	6	0.76807	0.88783	1	14104	1	3.2824	0.012004	0.048149	0.927607	557	5	3.2824
INMT	3	0.93841	0.93848	1	16446	0	3.1854	0.012047	0.031978	0.915027	558	3	3.1854
RPTN	3	0.39437	0.54933	0.967352	8767	2	-1.6218	0.012047	0.031978	0.915027	559	1	-1.6218
MFSD10	2	0.95185	0.95177	1	16683	0	4.3117	0.01209	0.022901	0.900856	560	2	4.3117
LDLRAP1	2	0.96829	0.9683	1	16952	0	4.4053	0.01209	0.022901	0.900856	561	2	4.4053
DCUN1D1	4	0.98788	0.98798	1	17312	0	3.1309	0.01212	0.039989	0.927607	562	4	3.1309
TMEM126B	4	0.98788	0.98798	1	17313	0	2.995	0.01212	0.039989	0.927607	563	4	2.995
NTN3	4	0.68753	0.81334	0.988326	12709	1	3.7889	0.012175	0.040151	0.927607	564	3	3.7889
ADAD1	4	0.55431	0.70996	0.973062	11159	1	3.6345	0.012175	0.040151	0.927607	565	3	3.6345
DEFB1	4	0.74918	0.83344	0.988326	13900	1	3.5762	0.012175	0.040151	0.927607	566	3	3.5762
AK1	5	0.75017	0.86161	0.988895	13990	2	3.0429	0.0122	0.047522	0.927607	567	3	3.0429
ZFPL1	5	0.98764	0.98774	1	17311	0	3.1204	0.012365	0.048112	0.927607	568	5	3.1204
CHRNA1	6	0.82533	0.9139	1	14606	1	3.7557	0.012405	0.0495	0.927607	569	5	3.7557
TMPRSS3	2	0.49918	0.54211	0.967352	10849	1	1.1631	0.012477	0.023623	0.900856	570	1	1.1631
FOSL2	3	0.98752	0.98765	1	17309	0	3.5153	0.012479	0.033035	0.921256	571	3	3.5153
TMEM120A	3	0.98752	0.98765	1	17310	0	3.5961	0.012479	0.033035	0.921256	572	3	3.5961
NDUFAF3	3	0.98752	0.98765	1	17304	0	3.8948	0.012479	0.033035	0.921256	573	3	3.8948
KIAA1033	3	0.98752	0.98765	1	17308	0	4.2104	0.012479	0.033035	0.921256	574	3	4.2104
METTL5	3	0.98752	0.98765	1	17307	0	3.8526	0.012479	0.033035	0.921256	575	3	3.8526
PLA2G4B	3	0.98752	0.98765	1	17305	0	3.6947	0.012479	0.033035	0.921256	576	3	3.6947
ITM2B	5	0.98471	0.98485	1	17261	0	3.5703	0.012479	0.048515	0.927607	577	4	3.5703
ICAM2	4	0.91132	0.91445	1	15893	1	3.8968	0.012487	0.041094	0.927607	578	3	3.8968
TBL1XR1	6	0.70245	0.86077	0.988895	13511	2	3.3431	0.012528	0.049909	0.927607	579	4	3.3431
AGBL4	2	0.98744	0.98727	1	17303	0	4.1392	0.012564	0.023781	0.900856	580	2	4.1392
ARHGAP36	4	0.10428	0.24316	0.940418	3504	2	0.36893	0.012661	0.041657	0.927607	581	2	0.36893
HS3ST3A1	6	0.70245	0.86077	0.988895	13512	1	3.5651	0.012685	0.050425	0.927607	582	5	3.5651
C1orf194	3	0.024723	0.062975	0.91334	1042	2	-3.2188	0.012688	0.033561	0.924284	583	1	-3.2188
VEGFB	3	0.45452	0.60958	0.967352	10619	1	2.4489	0.012688	0.033561	0.924284	584	2	2.4489
PLCL1	7	0.40725	0.68272	0.97243	8895	2	3.7416	0.012745	0.054579	0.927607	585	4	3.7416
SPANXN2	3	0.91666	0.91659	1	16131	0	4.2595	0.012805	0.033871	0.924284	586	2	4.2595
TRPM3	3	0.111	0.24137	0.940418	3606	1	4.2595	0.012805	0.033871	0.924284	587	2	4.2595
NPY1R	3	0.97094	0.97105	1	17003	0	4.2595	0.012805	0.033871	0.924284	588	3	4.2595
WFDC1	3	0.67662	0.73521	0.974542	12633	1	4.2595	0.012805	0.033871	0.924284	589	2	4.2595
BCHE	2	0.70221	0.70399	0.97243	13415	1	2.1401	0.012864	0.024337	0.900856	590	1	2.1401
NRG3	4	0.060697	0.17093	0.91643	2231	2	1.3953	0.012908	0.042406	0.927607	591	2	1.3953
FAM69B	4	0.91132	0.91445	1	16005	1	3.9913	0.012908	0.042406	0.927607	592	3	3.9913
NME7	4	0.98526	0.98533	1	17269	0	3.5927	0.012908	0.042406	0.927607	593	4	3.5927
NSDHL	5	0.56345	0.75639	0.974542	11264	2	3.9357	0.012922	0.050098	0.927607	594	3	3.9357
NLRP13	7	0.90161	0.9567	1	15768	2	3.3152	0.012982	0.055459	0.927607	595	5	3.3152
CCS	2	0.572	0.59569	0.967352	11394	1	1.4945	0.012987	0.024552	0.900856	596	1	1.4945
GSS	4	0.24725	0.44944	0.940418	6772	3	-1.6218	0.013108	0.043037	0.927607	597	1	-1.6218
SPRR4	5	0.018836	0.070492	0.915817	793	2	2.9776	0.013114	0.050773	0.927607	598	3	2.9776
SKP1	5	0.98681	0.98693	1	17298	0	3.134	0.013188	0.051057	0.927607	599	5	3.134
KMT2E	6	0.26241	0.51678	0.967352	7150	4	-1.2568	0.013222	0.052142	0.927607	600	2	-1.2568
KPNA4	3	0.83749	0.84043	0.988326	14845	1	3.4902	0.013237	0.034958	0.927607	601	2	3.4902
SEC11A	2	0.572	0.59569	0.967352	11628	1	1.3988	0.013374	0.025233	0.900856	602	1	1.3988
MAP4K2	2	0.3856	0.46595	0.940418	8686	1	0.8271	0.013374	0.025233	0.900856	603	1	0.8271
MAP2K7	2	0.83095	0.83041	0.988326	14656	0	3.167	0.013374	0.025233	0.900856	604	2	3.167
PRR15	2	0.70221	0.70399	0.97243	13331	1	1.7709	0.013374	0.025233	0.900856	605	1	1.7709
CAPS	2	0.98662	0.98651	1	17296	0	4.076	0.013385	0.025251	0.900856	606	2	4.076
CCDC81	2	0.98662	0.98651	1	17297	0	4.0646	0.013385	0.025251	0.900856	607	2	4.0646
CCDC64	4	0.9866	0.98668	1	17294	0	3.3132	0.0134	0.043964	0.927607	608	4	3.3132
TYSND1	4	0.9866	0.98668	1	17293	0	3.3607	0.0134	0.043964	0.927607	609	4	3.3607
ZNF772	4	0.9866	0.98668	1	17295	0	3.1411	0.0134	0.043964	0.927607	610	4	3.1411
PCGF1	4	0.98463	0.9847	1	17260	0	3.8397	0.013514	0.044308	0.927607	611	4	3.8397
SMIM20	5	0.98643	0.98657	1	17292	0	3.1159	0.013566	0.05236	0.927607	612	5	3.1159
SLC22A23	3	0.98643	0.98656	1	17291	0	3.3458	0.013574	0.03575	0.927607	613	3	3.3458
VSTM5	3	0.98643	0.98656	1	17290	0	3.7184	0.013574	0.03575	0.927607	614	3	3.7184
MTUS1	3	0.64558	0.71944	0.973115	12396	1	4.2433	0.01358	0.035763	0.927607	615	2	4.2433
OCRL	3	0.64558	0.71944	0.973115	12450	1	4.2433	0.01358	0.035763	0.927607	616	2	4.2433
CATSPER3	3	0.83749	0.84043	0.988326	15003	1	4.2433	0.01358	0.035763	0.927607	617	2	4.2433
DCHS1	1	0.98641	0.98645	1	17289	0	4.8997	0.013593	0.013442	0.899992	618	1	4.8997
KCTD3	4	0.74918	0.83344	0.988326	13889	1	3.8469	0.013702	0.044879	0.927607	619	3	3.8469
VWA3B	4	0.81682	0.86025	0.988895	14473	1	3.8432	0.013702	0.044879	0.927607	620	3	3.8432
SMAD9	5	0.95161	0.95466	1	16651	1	2.966	0.013723	0.052905	0.927607	621	4	2.966
SLC36A2	4	0.33477	0.54914	0.967352	8070	2	0.77162	0.013827	0.045253	0.927607	622	2	0.77162
TSPAN6	4	0.55431	0.70996	0.973062	11179	2	1.7529	0.013827	0.045253	0.927607	623	2	1.7529
VMP1	6	0.56074	0.77515	0.98722	11229	1	3.8111	0.013864	0.05425	0.927607	624	4	3.8111
PRDM7	6	0.13877	0.34614	0.940418	4413	2	3.6205	0.013864	0.05425	0.927607	625	4	3.6205
LRRC45	1	0.98606	0.98609	1	17286	0	4.8894	0.013942	0.013791	0.900856	626	1	4.8894
RPL12	2	0.52953	0.56401	0.967352	11043	1	1.4289	0.013985	0.026329	0.900856	627	1	1.4289
TM7SF2	4	0.98597	0.98604	1	17285	0	3.4949	0.014033	0.045886	0.927607	628	4	3.4949
ABAT	5	0.12833	0.30916	0.940418	4250	2	3.9154	0.01404	0.053898	0.927607	629	3	3.9154
MEMO1	5	0.42801	0.65716	0.97243	9117	2	2.9259	0.014118	0.054103	0.927607	630	3	2.9259
ZNF615	5	0.044757	0.14149	0.91643	1723	2	3.4053	0.014118	0.054103	0.927607	631	3	3.4053
ZNF878	4	0.068714	0.18577	0.91643	2414	2	-0.44022	0.014123	0.046167	0.927607	632	2	-0.44022
MUS81	3	0.27601	0.42796	0.940418	7401	2	-2.366	0.014182	0.037294	0.927607	633	1	-2.366
EQTN	2	0.9858	0.98569	1	17282	0	4.4671	0.014199	0.026713	0.900856	634	2	4.4671
DAP	2	0.9858	0.98569	1	17281	0	4.4671	0.014199	0.026713	0.900856	635	2	4.4671
APC	2	0.9858	0.98569	1	17278	0	4.2129	0.014199	0.026713	0.900856	636	2	4.2129
FKBPL	2	0.9858	0.98569	1	17279	0	3.9255	0.014199	0.026713	0.900856	637	2	3.9255
CASP8	2	0.9858	0.98569	1	17280	0	3.9552	0.014199	0.026713	0.900856	638	2	3.9552
HIST1H2BB	2	0.9858	0.98569	1	17277	0	4.0793	0.014199	0.026713	0.900856	639	2	4.0793
BAIAP2	2	0.9858	0.98569	1	17276	0	4.4951	0.014199	0.026713	0.900856	640	2	4.4951
ZCCHC14	5	0.88016	0.92074	1	15541	1	3.4342	0.014388	0.054821	0.927607	641	4	3.4342
ARHGEF12	5	0.70411	0.83394	0.988326	13518	1	3.8093	0.014388	0.054821	0.927607	642	4	3.8093
PBX3	4	0.81682	0.86025	0.988895	14469	1	2.8935	0.014407	0.047076	0.927607	643	3	2.8935
CPXCR1	3	0.97162	0.97178	1	17009	0	4.2269	0.014437	0.037931	0.927607	644	3	4.2269
NUP155	3	0.045877	0.11088	0.91643	1807	1	3.4624	0.014487	0.038054	0.927607	645	2	3.4624
OAZ2	3	0.76083	0.78454	0.988326	14049	1	4.0886	0.014487	0.038054	0.927607	646	2	4.0886
SLC22A11	3	0.11998	0.25773	0.940418	4013	2	-3.5094	0.014487	0.038054	0.927607	647	1	-3.5094
SULF2	6	0.97359	0.9758	1	17066	1	3.4281	0.01451	0.056338	0.927607	648	5	3.4281
KISS1R	3	0.98537	0.9855	1	17272	0	3.5174	0.014628	0.03842	0.927607	649	3	3.5174
SEMA3B	3	0.98537	0.9855	1	17271	0	3.4342	0.014628	0.03842	0.927607	650	3	3.4342
JMJD7-PLA2G4B	3	0.98537	0.9855	1	17270	0	3.4624	0.014628	0.03842	0.927607	651	3	3.4624
APOA4	5	0.14438	0.33823	0.940418	4523	3	-1.6218	0.014686	0.055605	0.927607	652	2	-1.6218
DIO1	4	0.55431	0.70996	0.973062	11200	1	4.0946	0.014717	0.04801	0.927607	653	3	4.0946
LRRC58	2	0.075444	0.13143	0.91643	2630	1	0.11327	0.014719	0.027652	0.900856	654	1	0.11327
CRMP1	2	0.86881	0.86853	0.993012	15436	0	3.7366	0.014719	0.027652	0.900856	655	2	3.7366
GNG10	2	0.70221	0.70399	0.97243	12913	1	1.7579	0.014719	0.027652	0.900856	656	1	1.7579
BOD1	2	0.28418	0.40371	0.940418	7523	1	0.58968	0.014719	0.027652	0.900856	657	1	0.58968
ZSWIM7	4	0.98526	0.98533	1	17267	0	3.7311	0.014739	0.04808	0.927607	658	4	3.7311
MRPL38	4	0.98526	0.98533	1	17265	0	3.7522	0.014739	0.04808	0.927607	659	4	3.7522
NOC2L	4	0.98526	0.98533	1	17266	0	3.0079	0.014739	0.04808	0.927607	660	4	3.0079
EHBP1	4	0.98526	0.98533	1	17268	0	3.3039	0.014739	0.04808	0.927607	661	4	3.3039
XAB2	4	0.24725	0.44944	0.940418	6677	3	-1.2568	0.014773	0.048173	0.927607	662	1	-1.2568
BBS4	4	0.01278	0.042017	0.880289	573	3	-3.2148	0.014773	0.048173	0.927607	663	1	-3.2148
HRNR	3	0.031161	0.077941	0.91643	1259	2	-4.3	0.014792	0.038811	0.927607	664	1	-4.3
EXD2	7	0.98559	0.98727	1	17275	1	3.1159	0.01484	0.06225	0.930065	665	6	3.1159
SCAP	6	0.76807	0.88783	1	14105	2	3.1029	0.014873	0.057536	0.927607	666	4	3.1029
MANSC4	5	0.95161	0.95466	1	16623	1	3.3759	0.015079	0.056644	0.927607	667	3	3.3759
TXNDC17	2	0.9849	0.98479	1	17263	0	3.9252	0.015095	0.02833	0.900856	668	2	3.9252
MED13L	2	0.9849	0.98479	1	17262	0	3.9152	0.015095	0.02833	0.900856	669	2	3.9152
C1orf172	2	0.9849	0.98479	1	17264	0	4.2856	0.015095	0.02833	0.900856	670	2	4.2856
ZFAND5	4	0.4876	0.66026	0.97243	10680	1	3.9442	0.015103	0.049218	0.927607	671	3	3.9442
NOL3	4	0.68753	0.81334	0.988326	12690	1	3.8252	0.015103	0.049218	0.927607	672	3	3.8252
FAIM	4	0.36039	0.56763	0.967352	8501	1	3.7182	0.015103	0.049218	0.927607	673	3	3.7182
FHIT	4	0.74918	0.83344	0.988326	13912	1	3.7843	0.015103	0.049218	0.927607	674	3	3.7843
PNMA3	4	0.96667	0.96664	1	16927	0	3.8545	0.015103	0.049218	0.927607	675	3	3.8545
HIST1H3G	2	0.23984	0.3704	0.940418	6470	1	0.49479	0.015106	0.028349	0.900856	676	1	0.49479
ZSCAN1	2	0.572	0.59569	0.967352	11501	1	1.3814	0.015106	0.028349	0.900856	677	1	1.3814
UBE3C	2	0.8092	0.8087	0.988326	14386	0	2.8044	0.015106	0.028349	0.900856	678	1	2.8044
CDH2	4	0.08248	0.20849	0.91643	2733	3	-2.8876	0.015219	0.049555	0.927607	679	1	-2.8876
XRCC6BP1	5	0.22818	0.45538	0.940418	6333	2	2.6093	0.015244	0.057095	0.927607	680	3	2.6093
F3	5	0.089941	0.23625	0.940418	3062	2	3.8948	0.015297	0.057243	0.927607	681	3	3.8948
SPATA31E1	2	0.15234	0.24896	0.940418	4567	1	0.045308	0.015492	0.029045	0.907196	682	1	0.045308
IPPK	2	0.98066	0.98058	1	17182	0	4.4646	0.015492	0.029045	0.907196	683	2	4.4646
SPDYE5	5	0.63584	0.79506	0.988326	12348	2	3.005	0.015493	0.057771	0.927607	684	3	3.005
CCDC80	6	0.73535	0.87399	0.994952	13818	1	3.6196	0.015555	0.05968	0.927894	685	5	3.6196
PUM1	6	0.82533	0.9139	1	14605	1	3.4687	0.015555	0.05968	0.927894	686	5	3.4687
PCDHB3	3	0.27601	0.42796	0.940418	7330	2	-2.366	0.015584	0.040735	0.927607	687	1	-2.366
DACT2	5	0.19663	0.42145	0.940418	5252	1	3.7416	0.015598	0.058058	0.927607	688	4	3.7416
MRFAP1	1	0.9844	0.98446	1	17259	0	4.8471	0.015604	0.015479	0.900856	689	1	4.8471
LDLRAD3	1	0.9844	0.98446	1	17258	0	4.8471	0.015604	0.015479	0.900856	690	1	4.8471
CD1E	4	0.08248	0.20849	0.91643	2744	2	-0.76495	0.015665	0.050939	0.927607	691	2	-0.76495
CRIPT	4	0.29863	0.51587	0.967352	7805	2	0.65523	0.015674	0.050963	0.927607	692	2	0.65523
GMCL1	4	0.049014	0.14178	0.91643	1967	2	1.0453	0.015674	0.050963	0.927607	693	2	1.0453
C2orf40	4	0.98216	0.98222	1	17221	0	3.9012	0.015674	0.050963	0.927607	694	4	3.9012
PPIP5K2	3	0.98429	0.98442	1	17257	0	3.4902	0.015709	0.041073	0.927607	695	3	3.4902
ZNF48	3	0.98429	0.98442	1	17253	0	3.8948	0.015709	0.041073	0.927607	696	3	3.8948
PPP2R5A	3	0.98429	0.98442	1	17255	0	3.8948	0.015709	0.041073	0.927607	697	3	3.8948
WDFY3	3	0.98429	0.98442	1	17256	0	3.995	0.015709	0.041073	0.927607	698	3	3.995
ST3GAL2	5	0.56648	0.75796	0.974542	11327	1	3.5441	0.01573	0.05841	0.927692	699	4	3.5441
MAEA	4	0.98422	0.9843	1	17252	0	2.9749	0.015779	0.051266	0.927607	700	4	2.9749
FAXC	3	0.64558	0.71944	0.973115	12448	1	3.3458	0.016041	0.04188	0.927607	701	2	3.3458
POLR3B	3	0.83749	0.84043	0.988326	15129	1	3.6947	0.016041	0.04188	0.927607	702	2	3.6947
PTX4	2	0.98395	0.98387	1	17251	0	4.1784	0.016045	0.030032	0.911293	703	2	4.1784
RTN4	2	0.98395	0.98387	1	17249	0	4.2444	0.016045	0.030032	0.911293	704	2	4.2444
FKBP6	2	0.98395	0.98387	1	17250	0	3.9721	0.016045	0.030032	0.911293	705	2	3.9721
RPL10	2	0.98395	0.98387	1	17248	0	3.8843	0.016045	0.030032	0.911293	706	2	3.8843
MTG1	1	0.98393	0.98402	1	17246	0	4.8363	0.016066	0.015947	0.900856	707	1	4.8363
RTN4R	1	0.98393	0.98402	1	17244	0	4.8363	0.016066	0.015947	0.900856	708	1	4.8363
LAG3	1	0.98393	0.98402	1	17245	0	4.8363	0.016066	0.015947	0.900856	709	1	4.8363
LTBP2	1	0.98393	0.98402	1	17247	0	4.8363	0.016066	0.015947	0.900856	710	1	4.8363
NSF	5	0.88016	0.92074	1	15542	1	3.8739	0.016107	0.059416	0.927894	711	4	3.8739
SIN3A	2	0.70221	0.70399	0.97243	12763	1	1.7401	0.016266	0.030411	0.914843	712	1	1.7401
ARL13A	3	0.45452	0.60958	0.967352	10542	1	4.1936	0.016299	0.042541	0.927607	713	2	4.1936
PSG7	3	0.39437	0.54933	0.967352	8824	1	4.1936	0.016299	0.042541	0.927607	714	2	4.1936
WDR25	5	0.33875	0.56998	0.967352	8254	3	-1.6218	0.016358	0.060087	0.930065	715	2	-1.6218
CA4	6	0.87438	0.93927	1	15496	1	3.4738	0.016491	0.062647	0.930065	716	5	3.4738
GRM4	1	0.9835	0.98359	1	17241	0	4.8255	0.016497	0.016403	0.900856	717	1	4.8255
UBXN10	1	0.9835	0.98359	1	17242	0	4.8255	0.016497	0.016403	0.900856	718	1	4.8255
TLK2	4	0.19248	0.37454	0.940418	5240	1	3.7062	0.016584	0.053706	0.927607	719	3	3.7062
TNFSF4	3	0.20079	0.34883	0.940418	5470	1	2.8423	0.01665	0.043397	0.927607	720	2	2.8423
CEACAM1	4	0.62251	0.76221	0.974542	12252	1	2.7998	0.016677	0.053965	0.927607	721	3	2.7998
PRMT1	4	0.91132	0.91445	1	16041	1	2.1522	0.016677	0.053965	0.927607	722	2	2.1522
C19orf67	4	0.33477	0.54914	0.967352	8061	2	0.74931	0.016677	0.053965	0.927607	723	2	0.74931
ISCU	4	0.2061	0.39359	0.940418	5537	2	0.42187	0.016677	0.053965	0.927607	724	2	0.42187
OASL	4	0.61601	0.75712	0.974542	12128	2	1.3657	0.016677	0.053965	0.927607	725	2	1.3657
AVL9	3	0.98316	0.98327	1	17238	0	3.4902	0.016835	0.043843	0.927607	726	3	3.4902
ENOPH1	3	0.98316	0.98327	1	17236	0	3.5174	0.016835	0.043843	0.927607	727	3	3.5174
FUS	3	0.98316	0.98327	1	17237	0	3.9202	0.016835	0.043843	0.927607	728	3	3.9202
HSF4	3	0.98316	0.98327	1	17239	0	3.9755	0.016835	0.043843	0.927607	729	3	3.9755
PCDHGB2	3	0.98316	0.98327	1	17235	0	3.3152	0.016835	0.043843	0.927607	730	3	3.3152
IGFL2	4	0.33477	0.54914	0.967352	8121	2	-0.52311	0.016881	0.054586	0.927607	731	2	-0.52311
LBX1	3	0.088148	0.19798	0.91643	2959	2	-3.0213	0.016954	0.044143	0.927607	732	1	-3.0213
BATF3	3	0.83749	0.84043	0.988326	14911	1	2.746	0.016954	0.044143	0.927607	733	2	2.746
ZADH2	3	0.20079	0.34883	0.940418	5406	1	3.4342	0.016954	0.044143	0.927607	734	2	3.4342
HOXA1	1	0.98302	0.98314	1	17234	0	4.8145	0.016979	0.016916	0.900856	735	1	4.8145
CCDC122	2	0.44101	0.5021	0.966302	9820	1	0.93257	0.017059	0.031819	0.915027	736	1	0.93257
VAV3	2	0.9431	0.94296	1	16492	0	4.2149	0.017059	0.031819	0.915027	737	2	4.2149
CPS1	2	0.98291	0.98283	1	17232	0	4.1317	0.017088	0.031866	0.915027	738	2	4.1317
ATP2B2	2	0.98291	0.98283	1	17233	0	3.9334	0.017088	0.031866	0.915027	739	2	3.9334
TANC1	2	0.98291	0.98283	1	17231	0	4.0146	0.017088	0.031866	0.915027	740	2	4.0146
HAVCR1	4	0.98286	0.98295	1	17230	0	3.2751	0.017136	0.05537	0.927607	741	4	3.2751
IQCC	5	0.63584	0.79506	0.988326	12341	1	3.3759	0.01715	0.062177	0.930065	742	4	3.3759
2004-03-01	5	0.95161	0.95466	1	16620	1	3.6256	0.01715	0.062177	0.930065	743	4	3.6256
KDM1B	5	0.36749	0.59838	0.967352	8544	1	3.4624	0.01715	0.062177	0.930065	744	4	3.4624
ZNF282	3	0.33723	0.49121	0.963725	8200	1	4.1766	0.017268	0.044915	0.927607	745	2	4.1766
GNAT3	3	0.9743	0.97444	1	17071	0	4.1766	0.017268	0.044915	0.927607	746	3	4.1766
KCNS3	3	0.72	0.75944	0.974542	13697	1	4.1766	0.017268	0.044915	0.927607	747	2	4.1766
SMOC1	3	0.58207	0.68929	0.97243	11716	1	4.1766	0.017268	0.044915	0.927607	748	2	4.1766
ARIH2OS	4	0.98273	0.98279	1	17228	0	3.4663	0.017271	0.05577	0.927607	749	4	3.4663
NMUR2	3	0.98255	0.98267	1	17227	0	3.8311	0.017449	0.045382	0.927607	750	3	3.8311
PRCC	3	0.33723	0.49121	0.963725	8157	1	3.1854	0.017502	0.045497	0.927607	751	2	3.1854
ADCK1	3	0.92923	0.92923	1	16311	0	3.4053	0.017502	0.045497	0.927607	752	3	3.4053
ZMYND19	3	0.64558	0.71944	0.973115	12530	1	3.0429	0.017502	0.045497	0.927607	753	2	3.0429
ZBED6	3	0.58207	0.68929	0.97243	11770	1	-0.38139	0.017502	0.045497	0.927607	754	1	-0.38139
C19orf84	4	0.98247	0.98253	1	17226	0	3.1736	0.017526	0.056515	0.927607	755	4	3.1736
CXorf38	1	0.98245	0.98256	1	17223	0	4.8035	0.017553	0.017491	0.900856	756	1	4.8035
PSMB1	1	0.98245	0.98256	1	17224	0	4.8035	0.017553	0.017491	0.900856	757	1	4.8035
ZCWPW1	2	0.9431	0.94296	1	16491	0	4.2103	0.017568	0.032751	0.921256	758	2	4.2103
NBEAL2	2	0.98178	0.98173	1	17206	0	4.453	0.017568	0.032751	0.921256	759	2	4.453
HTRA4	2	0.20025	0.31674	0.940418	5357	1	0.38742	0.017568	0.032751	0.921256	760	1	0.38742
TM2D3	2	0.88039	0.88013	0.999264	15556	0	3.8382	0.017568	0.032751	0.921256	761	2	3.8382
[truncated: 16,808 more rows]

## Sheet: HeLa_IRP2-Cl_Whitehead_Late
id	num	neg|score	neg|p-value	neg|fdr	neg|rank	neg|goodsgrna	neg|lfc	pos|score	pos|p-value	pos|fdr	pos|rank	pos|goodsgrna	pos|lfc
[truncated: 16,783 more rows]

[truncated: 8 more sheets: HeLa_IRP2Ab_Whitehead_Late, HeLa_IRP2Ab_TKOv1_early, HeLa_IRP2Ab_TKOv1_Late, A549_IRP2-Cl_Subpool_Early, A549_IRP2-Cl_Subpool_Late, HeLa_IRP2-Cl_Subpool_Early, HeLa_IRP2-Cl_Subpool_Late, A549_IRP2-Cl_TKOv3_Late_BAGEL]
