# Supplementary material for: Mapping the genetic landscape of iron metabolism uncovers the SETD2 methyltransferase as a modulator of iron flux
Source: Sci Adv. 2025 Sep 17;11(38):eadw9095. doi: 10.1126/sciadv.adw9095 (PMC12442849; doi:10.1126/sciadv.adw9095)
Supplement: Supplementary file 2 — Data S1 to S3 [file sciadv.adw9095_data_s1_to_s3.zip › adw9095_data_s2.xlsx]

## Sheet: Iron sublibrary
gene	sgRNA.minus.PAM
FBXL5	GAAGTGTCAGAACACTCCAC
FBXL5	AGAATCTGAAATGTCAGTCT
FBXL5	AGCTCTGGAAATCTTCTCTA
FBXL5	GGTGGGGCTCTACTGCGACA
ATP6V0E1	ATTGTGATGAGCGTGTTCTG
ATP6V0E1	ATGATACTTCAGATACCAGA
ATP6V0E1	TCCCTAAGGGTCCTAACCGG
ATP6V0E1	TAGAGTTATCATTACCATGT
ATP6V1A	TAGGTTGGTAGTCATATCAC
ATP6V1A	GCTGATGAGCCAATTGACAG
ATP6V1A	TGTAAAGGAGAAGTTCACCA
ATP6V1A	GGGTGCAGCCATGTATGAGC
ATP6V1D	TAGGGCACAGACCATCATGA
ATP6V1D	GCTGAAGCCAAGTTCACAGC
ATP6V1D	GCAAGAGTACGTTCAATCCG
ATP6V1D	GTATTTGAACATTACCATGA
ATP6V1F	GTGACTGGTTTCCTGCTGGG
ATP6V1F	AGCGGGGATGGACTGCTGGT
ATP6V1F	GAACCGCCATCCCAATTTCC
ATP6V1F	AGTACATCGCAGAGATGGTG
TFRC	GAATACCTCTAGCCATTCAG
TFRC	GATCGGTTGGTGCCACTGAA
TFRC	GATTCCTGAGTTGAACAAAG
TFRC	GACCATATCTGAGAACATCT
NCOA4	GGAATGTCTTAGAAGCCGTG
NCOA4	GTTCATACAGCCATACCTCA
NCOA4	GGTGTGGAGATTGAAAACCT
NCOA4	GATGAGTAAGACAATTGAAC
AP2S1	CAAACACACCAACTTTGTGG
AP2S1	GATCGAGGAGGTGCATGCCG
AP2S1	GGGCGTCACCTCCACAAAGT
AP2S1	CCGAGAGACCAGCCAGACGA
AP2A1	GAGCAGGGAGAACTGCACTG
AP2A1	AGGCCTTGTACAGTCGAAGG
AP2A1	AGGAGCTTCACCGAGAGCCA
AP2A1	GGGTGCTGGGACGAAGTAGT
AP2M1	AGTGGGACGCACCAAACTGG
AP2M1	TAACTGGGCAGATTGGCTGG
AP2M1	GGTGCAGGTGATCTGCATGA
AP2M1	TAAGCGGTCCAACATTTGGC
ATG9A	CCGTTTCCAGAACTACATGG
ATG9A	AGTTAGCGATGCCAATCCAC
ATG9A	GGTGACCCCCAGGAGTGTGA
ATG9A	GGTGCATATAGAGGGCATGC
CLTC	GTACTCCAGACACTATCCGT
CLTC	TCGTCCTAGAAACTGCATGG
CLTC	AGCCTGAACAACTTCCATGT
CLTC	GGACTTGAGCGAGCTCACAT
COG3	GCTGTTCACAGGCTTCATGT
COG3	GCTGTGAGAGAGTATACTTG
COG3	GTCCGTCTGAATATAGATGT
COG3	AAGATGAAGGAACTAAATAT
CUL1	GGCGAACCCAATGTCTATTG
CUL1	GCATCCAGCAGGTGTACACA
CUL1	AGTATCGAGCCAGCAACTCA
CUL1	ACAGTGGCCGAAAATTGACG
EPG5	AGGTAATGGAGACTATACAG
EPG5	GAAGGACGGAAATTATCTCA
EPG5	AGAACTCCAACACAGCAACG
EPG5	AAGGCTAGATAACAGCCAAT
EXOC1	GCATACACCAAACTTATCAG
EXOC1	GAAAATCAGAGTGTGACAGG
EXOC1	GTCAGCAACATCGAGATCAG
EXOC1	AGAGCTGCAGGTGCTAGATG
EXOC2	GATACTTCCAAACAAGTCAG
EXOC2	GGGGAAGCCAAGCAGTACGG
EXOC2	GAAGAGGCTTCCATTAACGT
EXOC2	GCAGGACGTAAGGACAAGGG
EXOC7	TGTCATCAGCTACTACCATG
EXOC7	CAGCCCGGAACTCAACAAAG
EXOC7	AAGCATGGCCAAGATTCAGA
EXOC7	GTACTCTTCCAGCCTACCTG
FCHO2	GAAATTAGCAAATTGTCACT
FCHO2	GCTGCCAATACTCCAACAGT
FCHO2	ATTTAACAGAGCTACCATAG
FCHO2	AAATCAGGATACCTTACCTG
HSCB	AGGTACAGTCCTCTGCTCAG
HSCB	ATGGAATAGAGATTCCTGAA
HSCB	GACGCAGCATCGCAGCTTAG
HSCB	GGCCGACAGGGGTTCCCAGA
ITGA9	GATAGCGGGCTTCTTCACCG
ITGA9	GTACTGAGGGACTATCCCAC
ITGA9	ATGATGTAGCAGAAGCCATG
ITGA9	GCTGCAGCTGACTTACATGG
PI4KB	GCACGGCAGTTACACCACTG
PI4KB	GAAGCCGTCATAGAGTTTGG
PI4KB	GAAATCACAAGAATCTTGTA
PI4KB	GGTCCGTGTACCCCACACAC
PIK3C3	AGCCTGCAAAAACTCAACAC
PIK3C3	GAAATGGTAGAAGGAATGGG
PIK3C3	GCAGGCTCTCGATATCAAGA
PIK3C3	GTTCCGTAAACAGTGTTACA
RB1CC1	GTTCATAAAACACTACAGGG
RB1CC1	GAATGTAGAAAATATAAAGT
RB1CC1	AGACACGAGATGCAAGTTAG
RB1CC1	GATGAAAAGATCCACTGAAC
TAX1BP1	CAAGAGGGGACTCTGACAGG
TAX1BP1	CAACGTACGAGACAGAACGA
TAX1BP1	GGAAACATTAACTCACAGAG
TAX1BP1	AGGAAACATTAACTCACAGA
TMEM199	GTCATGGTGCGGGCAATGGA
TMEM199	AGAACCCAGAACTAGTTGCC
TMEM199	AGAGGTTGTGAAGCCTCCAC
TMEM199	TCCAAGGTAAGTGCAGACGA
TSC1	ATGAAAGAGTGCGTACACAC
TSC1	TGCAAGGGTACATTCCATAA
TSC1	AAGGGTGTGACAGATCAGGT
TSC1	GTCATGTGGCTCTTGCAAGG
TSC2	GTTGCACTCGTAGTCCAGCG
TSC2	GATGGACAGGACGATCTCAT
TSC2	AGTTCCTGAGAGAATAGAGC
TSC2	TGGACAAGGCCACGACGCAC
VPS11	GGTCACGGGAGACAATGATA
VPS11	TGTCACAACAAACAAGTGAG
VPS11	TGTGACAACAGAGAACGTCC
VPS11	GGACACACAGACCAAACTGG
VPS16	AGGCTACAGAGGATCAAATG
VPS16	GCAGTGGAAGAGTGGACCCG
VPS16	AAGAGCAAGAAATCACCCAT
VPS16	GTTGTGACCGCCAAGAATGA
VPS18	AGACATGGACACAAGCGCGG
VPS18	ACGACCTCAAGTATGCGCTG
VPS18	TCGGCCTCAAGGGAGCACAC
VPS18	GGGTGCGGAGCGCAGCTTGG
VPS33A	GTAGCCTGTTGTGCGAACAG
VPS33A	GCCTGGCTGGCGGAGCATCG
VPS33A	GCCTGTACCACGCAGCCAAG
VPS33A	GAAAACATTACGCCTCTGGA
VPS39	GAACTGGACGGACATACCAG
VPS39	AGGGTACAGGCCCATCACAT
VPS39	GTTCTCCAGGCGTAGCAAGG
VPS39	GGTGAAGTGCATCATCACAG
VPS41	GTATGAAAGGCTTTCCAATG
VPS41	AGGCCATTCTCGGATCAATG
VPS41	GACAATGTGACACTGATTAT
VPS41	GGCTGCAGGGATACATGTCT
WDR7	TGTGTGTTCCAAATATTGGA
WDR7	AGAGAAAAAATGCATAATGT
WDR7	ACGGCTGAGATGCAATGTGT
WDR7	TGCCATCACTCACATCCCAG
AAGAB	GCATTCTGGATGGCAATCGG
AAGAB	GATCTGCTGACCCAATGCTA
AAGAB	GAATTAGCCAGTCTTACCAC
AAGAB	AAGCCCTGAATGCCAATGTG
ABCB7	TGATAGAAAAGAGGACATGT
ABCB7	GCTGAATTATGAAACTGTGA
ABCB7	GCTCGCCAGTCAGGGAATTG
ABCB7	TGAGCCTGGAAAGCCTTCGG
ACP1	ACCCAGACACACAAACAGCA
ACP1	ACACACAAACAGCACGGACT
ACP1	TCCGTGCTGTTTGTGTGTCT
ACP1	CTGAAAACTGCTTCTGCAAT
ACTRT2	TGGTCCGACAGGTAGAAAGC
ACTRT2	GACGATGGAGGCTCCAATCC
ACTRT2	GATCAGGCCACGCTCGAAAG
ACTRT2	TGTCTGGGGAGTTTGGACCC
AGPAT4	TGGGAAGGAAAATGCCATCG
AGPAT4	GGTGTTGATGATTAGCCCTG
AGPAT4	GATGTGGTACTTCACCGAGA
AGPAT4	GGTGTGACGGAAATTGACAA
ALKBH7	AGTGATCGTATTCGTAGCGG
ALKBH7	CAGGTCCAGCACGTGCACGG
ALKBH7	AGGGAGGGAGCGGCAGATCA
ALKBH7	GGTCTGGCCGGGGCCAAAGG
ANKRD13C	TGAAGCTTAGATCCCCTCGT
ANKRD13C	TGACATGAAGTGCCAACGAG
ANKRD13C	GAAGCTTAAGCAGCAATCCA
ANKRD13C	CTGACATGAAGTGCCAACGA
ANO9	GATGTCGGGCACGAACCAGG
ANO9	GGTACTTGTAGACCACTCGG
ANO9	GTCCCAGTGCAGGACCACGC
ANO9	GGGCTGGTACACCTACATGC
ANPEP	GATAGCGTTGCAGTAGACGG
ANPEP	GGAACCTGGTGACCATAGAG
ANPEP	GCTCCGCATAGTCAGCACCC
ANPEP	AATGACCTGTGGCTGAACGA
AP4B1	GGAGCTTCGAGGGTACTGCA
AP4B1	AGGTGCTAGAGGAGCTTCGA
AP4B1	GAAGAACAGGCAGCTAGCAA
AP4B1	GGCCTCAGACTTCAACACAC
APOA5	GAAGGCAGCTATCTGCAGGT
APOA5	GCAGGAGCTGCACCGCAGTG
APOA5	GCAACTGAAGCCCTACACGA
APOA5	GAGTGAAGGCAGCTATCTGC
ASNA1	TGGGCCTGACCTCATGACCT
ASNA1	GAAGCCCTGCAAGATGTGTG
ASNA1	GTGTGGGCAAGACCACCTGC
ASNA1	TGAGGCCATGAGCTATGCCG
ATP6AP1	GCTGACTGCATACCAGTCGA
ATP6AP1	GTTACAATGACACCGCTCCC
ATP6AP1	GCCGCCAACGACAAAAACAC
ATP6AP1	TGGGCCCAGAACAGGATCCG
ATP6V1B2	TGACTGGCTACATTACAGAG
ATP6V1B2	AGATGTAGTAGACTACAGTG
ATP6V1B2	GCTGTGGTTAGAGCCAGGCG
ATP6V1B2	GTACGCCAGAAATTCAGCTG
BCL10	TCGCCGAATAGATTCAACAA
BCL10	GAAACAGTACGTGATCTTAA
BCL10	GTAATTTCTCTGAAAAACTG
BCL10	ACATCAAGTAGAAAAAGGGC
BZW1	AGAGTGTTTCTGCATATCGA
BZW1	GAAAGCCTTCCAGAAAATAG
BZW1	GTTCGGAATCAGCAAACCAT
BZW1	AATCAGGCGCTACAAATACC
C15orf41	TAGAAGGGCACATAATTCAC
C15orf41	GGTACTTGTAAAATGAAGTC
C15orf41	TGCTTGATGCAGTCCACTAG
C15orf41	AGCTCCAGAACTGGTCATGC
C15orf48	GAGACCTACTTACATCACAT
C15orf48	GTAGGGTCCACAGTTTCCCA
C15orf48	ACAGTCATGAACACCACCAA
C15orf48	AGAGTTGCAAAATGTCCAAA
C1orf50	GGTGTGGTAGGGGCTCACCA
C1orf50	AAGTTGGGTTCAGTGCACGG
C1orf50	TAGGCACCAAGGAAGTCATG
C1orf50	TTTGCAAGAACAAGCCAGGA
C2	AGCTACTCACGGCGGCAGAT
C2	GATTCGAGGAGCAGCGATAG
C2	CAGGGCAACGGGGTCTGGAG
C2	AGTGCCAGGGCAACGGGGTC
CA11	GCCACCGACTCAGTGAACTG
CA11	CAGGAAGGAGACATGTCGGC
CA11	GGCCCGGTCAATGAGGATCC
CA11	GCAGCCGCAGTTCACTGAGT
CATSPER4	GAATATGCAATGGAGATTGG
CATSPER4	GGAGTTGGTACGGAGAGCGA
CATSPER4	GAGAACCTCACAAAGAAGGA
CATSPER4	AGAGAAGAGGGAATATGCAA
CCDC168	GATTATTCAAAATGATTGGG
CCDC168	AAAAGGGGTAGGGAGTGGAC
CCDC168	TGTACCGGCAGACTCACTGG
CCDC168	GTTCAGGATACACTGCCAAG
CCDC8	GATGCGGGCCACGTCCTCCA
CCDC8	CAGCCAGCCTGACCTCCCGG
CCDC8	AAACCACGAAAAGCGTCCAG
CCDC8	AGCTGTCCAAAGCGGACAGG
CDC25A	ATACGAGGGAGGCCACATCA
CDC25A	CGATACCCATATGAATACGA
CDC25A	GACAGGCGACAGTCCCCCGG
CDC25A	GTGAGAGAGAGAGATCGCCT
CDKN1B	GGACCACGAAGAGTTAACCC
CDKN1B	GGGTTAGCGGAGCAATGCGC
CDKN1B	TCGGCCTGCAGGAACCTCTT
CDKN1B	GGGCAAGTACGAGTGGCAAG
CERS3	AGAAAGGAAAAACAATGAGG
CERS3	ATCGTGTACAATCATCACGA
CERS3	ACCAGAAAGGAAAAACAATG
CERS3	GGTGGAGAAGATGAAAAACA
CHRNA3	AGATCATGGAGACCAACCTG
CHRNA3	AGCCTTACTCAAGTACACTG
CHRNA3	GAGGAGGACAGAAATGCACA
CHRNA3	GATGACTGGGTCAGACACGT
COG1	GAGGAGCTGCGGCAGATGGT
COG1	TGTGGCGTGGAGACACTGAG
COG1	GCAGTGATGAGTCATCAGAG
COG1	AAGGACTGTACATACCAGGA
COG8	GCAGGTAGCCAATGACACGG
COG8	GATATCAAAGAGATGGACAC
COG8	GTAGCCAATGACACGGAGGC
COG8	CTGGAGACCGACCTTTACCG
COL5A2	ACAGACACAGATCTGACAAG
COL5A2	TGTACCACGTAAAACCTGGT
COL5A2	TGTCTTGAAGAACGATATAC
COL5A2	GAGGCCCTGAAGGTCCTCAG
COL8A2	GTACAGGGCCACCCACACGT
COL8A2	CGTCAAGGGCACCAACGTGT
COL8A2	AGAGTCCGGTCAAATTTCAC
COL8A2	AGGGCAGGTGAAGATGCCAG
COQ3	GAAGCCCCAAGCCGCCCTAG
COQ3	GTAATGAATAAAGAACCACC
COQ3	AGAGTACAGAGTGTGTTCCC
COQ3	GGGATGAAGATTCTTGACGT
CSNK2A1	GATTGATCATGAGCACAGAA
CSNK2A1	GAACTGACCTGACATCATAT
CSNK2A1	TGGACATGACAATTATGATC
CSNK2A1	GTTTCAATGATATCTTGGGC
CTRC	GAAGCCGGTAGTCTACACCC
CTRC	GACACGTGGAGGCATACGTG
CTRC	GCTGCAGCTTATCAGCAATG
CTRC	GTCGATGTAGGCGGACACCC
CYP21A2	GTGGTGAAGCAAAAAAACCA
CYP21A2	AGAGAAGAGGGATCACATCG
CYP21A2	GCAGTGGACCTCCTGATCGG
CYP21A2	TTGAGGATGACACTGCAGTG
DCTN1	CTGCAGGAAACACTTGACGT
DCTN1	GTAGATGGGCGGTCAGCTGG
DCTN1	AGCTAAGTGAGGCCAATGTG
DCTN1	CGCGAGTTGAGGGAGACTGT
DGCR2	ACAGGGTGGCACCACTACGA
DGCR2	AGAGCAGCCACACACATCTC
DGCR2	CGGTACTGTTGGCAGCCCTG
DGCR2	GCTTCCATTTCCCCACCCTG
DHTKD1	TGTCAATGGAGACAGCCCAG
DHTKD1	TTTGCCGGAGCAGAACACGA
DHTKD1	GTATTCAAAAGCCAGTCGTG
DHTKD1	AGCAAGTGGAAATACTGTGC
DMRTA1	TGAGCGCTGACACCACACCA
DMRTA1	AGGAGGAGAGCGAAGCCCGG
DMRTA1	GGTGTGGTGTCAGCGCTCAA
DMRTA1	TGTCACCCTACCTAACACCT
DNM1L	GAACCAGTTCCACACAGCGG
DNM1L	GCTAATGAACAATAATATAG
DNM1L	CATGAACCAGTTCCACACAG
DNM1L	CTGTAGCAATTACAGTACAC
DNM2	GTTCAGGAATCGTCACCCGG
DNM2	GGAACGGGAGGGGAGAACGA
DNM2	GACACTCTGGAGCTCTCCGG
DNM2	CGGGGTAGACGCCAGCTCGG
DTYMK	AGCGATTTGCAGAAAAAAGC
DTYMK	GAGCACGCAGAGCCGCAAGC
DTYMK	GCAAAAGAAAAGTGACGTGG
DTYMK	ATTAAGGAAAAGTTGAGCCA
ECE2	GTAGACGGTGAAGAATGGGG
ECE2	GAACCACACGGCCTGCATGG
ECE2	GACTGATGAGTAGTCCACAC
ECE2	TGGCTGGGGAACGAGATCCC
EDEM1	GAATATCCATTCCTACATGG
EDEM1	TGGGTAGAAGAGAACGTCAG
EDEM1	TGGCATAGTAGAAGGCATGA
EDEM1	GAACATTCAGACGGGCCACT
EGLN2	TGACCGGCGGAACCCCCACG
EGLN2	AGGCTGGCTTCACCTCGTGG
EGLN2	GTCAAAGAGTGGCTCGATGT
EGLN2	AGGCACGTTGACAATCCCCA
EI24	TGGCATTTGAGGTATCAGGG
EI24	GCAAAGTGGTGAATGCCATT
EI24	GCAGTACAGTGAGTAGAGAA
EI24	GAGCACTGAAAATTGACGTG
EOMES	CGCAAATAACAACAACACCC
EOMES	TGGGTCTGGGTAATACCCCA
EOMES	AGAACCGTGCCACAGACCAA
EOMES	AGGGCATGGGATGTCTGAAG
FAM188A	GTTAAGAGGAAAGACAACTG
FAM188A	GATGGTGATAGAGAGTGCTC
FAM188A	GGAAGCTTTAAGATACTGTA
FAM188A	GCAGGAGATTAATTAAACTT
FANCE	AGGTCAGGGCAGTTGTAAGC
FANCE	GGGGCCCAAATGTTTCAAGG
FANCE	AAGAAGCTGTAGCTCAACTG
FANCE	GAAGCTGTAGCTCAACTGGG
FBXO34	GATTCCCTGGCTGTAAGCTG
FBXO34	AGGGCCACTAAACTCTTGGT
FBXO34	TGGCAGCACATCCAATACCC
FBXO34	TAAGAGAAGGAAAAAATCAG
FBXW8	TGTGAGGATAAACAGCTCGT
FBXW8	AGAAACCAGAAGGTACCCTG
FBXW8	AGAACTAGGAAGATGTGCAC
FBXW8	GGTCTGGGATGGGTGTACGA
FDX1L	GATCACCAGGAACTTCTACG
FDX1L	GCTCCGGTGTCAGCACAATC
FDX1L	TTCACTCACATACACATGGC
FDX1L	ACTCACATACACATGGCAGG
FLCN	GAAGTGGCAGAGAGCCACGA
FLCN	TGTCAGCGATGTCAGCGAGC
FLCN	GATGCCCACAGCGTGCTCAG
FLCN	CCGTGCAGAAGAGAGTGCGG
GHRH	GCTTACCTGAGGGTCAAAGG
GHRH	ACAAAGAAGAACACCCAGAG
GHRH	CTTCACCAACAGCTACCGGA
GHRH	CGGGTGAAGGATGCCACTCT
GK2	GTCCTACTAATGCAGCACAT
GK2	GAAGCCATGAACCGTGACTG
GK2	GTTCCCAAAAGAAGGATGGG
GK2	GAAGTGGAATTCCACAGTCA
GPANK1	TCGAGCAGCACACATCAGTG
GPANK1	GGGGCTGGGAGCCAGGAATG
GPANK1	GATGACTCACCGGATACTGA
GPANK1	GCAGCTGTGAGCTATCTCCT
HEXA	TATACGGTTCAGGTACCAGG
HEXA	AGCAAGGAGTCAGTAATCCA
HEXA	TTGGTGGAGAGGCTTGTATG
HEXA	GATCATCTACCAGATGCCAG
HGS	GAATCTGTGGTAAAGAACTG
HGS	GTACTCGGGGGGCAGCTCAG
HGS	GGGCATACAAGGCGACGTGT
HGS	GTTCGGGGTGATGACCCGTA
HMCN2	GAACTGATGCAGGTGATCGA
HMCN2	GCTGAGAGAACTCTACGTGC
HMCN2	CGAGCATTGCAGGAGCACGC
HMCN2	GAACAGAGTGGGCCGCACGC
HNRNPU	AGGAGCTGGAAAAACTACCT
HNRNPU	AGGAAACTTTACCCTCCCAG
HNRNPU	GACATACATGAAGTTCGTAT
HNRNPU	GCTGGAGGAAGAGCATCCTA
IREB2	GACTAGGCCAAATATCATGC
IREB2	AAAATCTTGAAGAAGAACAC
IREB2	GTAAGAGTTGAATTCACGAG
IREB2	GTTGCAAATGAAAAGGACAC
ITIH1	GCAGCCACAAACCTGAATGG
ITIH1	GTCCATGGAGAACAACGGAC
ITIH1	GAAAGTTAAAGTCCACATTG
ITIH1	GACAGATGGCGATCCCACAG
JAKMIP1	GAAAATCAAGAACCTCACGC
JAKMIP1	GAAGGCCACAGCCCGAGAGG
JAKMIP1	GGAGCAGGTGGGAGGCACGC
JAKMIP1	GCAGAGTATCCAGAGGATGG
KDM4C	AGAGTGCAGATGGCACAGTG
KDM4C	GGCACAAGTGACATGGAAGG
KDM4C	CGCAACGGCGCACATGACAT
KDM4C	CATGCCAAAATAGAGATATG
LCE3B	AGAGCCATAGCCACAGTCGG
LCE3B	GCTCTGGCGCCGGCATCGGT
LCE3B	GCTGCAGGTCCCACCGATGC
LCE3B	CAAGATGGTGCCTCCGACTG
LHPP	GGACGTTGGTCCCTACATGA
LHPP	GGGGTGCTGCTTGACATCTC
LHPP	TGAGCAGGAGGTGACCGCCC
LHPP	TGCCTGTGGCATCAAAGCCG
LIN7C	GAACCCGTGCGGCTGGAGAG
LIN7C	AGACATGGGGGCCTCAAACG
LIN7C	GGAATTGCTGATAGACATGG
LIN7C	CGGCGCTAGGGGAACCCGTG
LUZP2	AGAGAAAGCAGAAAAACACC
LUZP2	GATGTGATTAAACTCAAAGG
LUZP2	GATCCGAGACCTCCAGAATG
LUZP2	GGAGAAAGCAGCTCTTGACA
MAPKAPK5	AAAGTCACACAACTTCACTG
MAPKAPK5	GGTGTTTGGAGTAAAAAGGA
MAPKAPK5	GTAATGGAGATGATGGAAGG
MAPKAPK5	GGAGGAGAGACTCACCATCG
MBTPS2	TGTCCATCCAAAGCAAAGCA
MBTPS2	GACATGGGATAGCAGCTATT
MBTPS2	TGCTTAGAAAGTTAAAACGT
MBTPS2	GACTCTGGATGGTTACAGCA
MCM7	GAGGAGCTGAGGCAAATTGC
MCM7	GATACAGCCGCCCTCCTGAG
MCM7	TGGGGCAGAGACCTACCAGC
MCM7	GCCGGGGCTCCTCAGGAGTG
MCOLN1	GAAGGAGTAAAGGTAGAGCT
MCOLN1	GATCCTCATCGCCACACTGC
MCOLN1	AGATCCTCATCGCCACACTG
MCOLN1	GCTGGGGCCCTATCATGTGA
MEF2A	GCTGCTCAGACTGTCCACAG
MEF2A	GGTTGTCACAGACACGACTG
MEF2A	GACATTGAAAAGTTCTGAGG
MEF2A	AATGGATGAAAGGAACCGAC
MON2	TGGATGCAGATAAACCACAG
MON2	AAGAAATGGTGAATGCCTGC
MON2	TGAATAGAGAGATTATCTGG
MON2	GAACAAGGTCTAGCAAACAA
MRGPRD	GATGAGGAACACCAGGACAG
MRGPRD	AGAGGACAGAGAGACAGCGC
MRGPRD	GATGTACTTTGCCTACACAG
MRGPRD	CGGGATGGCAGGCAACAGCA
MYO9B	GTACGCGGGGAGCATCCTGG
MYO9B	AGCAGGTAGAAGAGGCCCGT
MYO9B	GTAACAAATAATAAAACACA
MYO9B	GGCGTCGAGAGGACCATCCT
NAPEPLD	AAATCTATGGCAATTCACTG
NAPEPLD	GATTGAGTTGGACTGGTGGG
NAPEPLD	AAGCTGGCTTAAGAGTCACA
NAPEPLD	TGTCCAAACAAAGAAATCTA
NCKAP5	CAGATGAGAACATTGGACAG
NCKAP5	GTATTTCAGAGCCACATCAT
NCKAP5	GTTGCCCAAAGAACAAGTGA
NCKAP5	AGATGAGAACATTGGACAGT
NDUFB2	TGGGGGAACTGTCTATACCG
NDUFB2	CGTATCCTGATCCTTCCCAG
NDUFB2	GTGGTGTGCACATTGAGCCC
NDUFB2	AGTTCTTCAGCGGACTCATG
NFS1	GCATGGCATCAAGCACCCGG
NFS1	GGAGGAAGTGGACTACACAG
NFS1	AGCCCGCGGCGCCCACTCGG
NFS1	AGGGCCTCCACACGCACACG
NLRP1	GATCCAGGGCATTAGCACTG
NLRP1	GGAGAAGAGAATCTGCCAAT
NLRP1	TGGAATTGGGAAGTCAACAC
NLRP1	GGTGACGGGAATGAAGCGCA
OTUD5	AGAGATGTACAACCGTCCTG
OTUD5	GATGTACAACCGTCCTGTGG
OTUD5	GAATATCCACTATAATTCAG
OTUD5	GAAGAATGCCATAAAAACAT
PBDC1	GCATGCTGAAGTCTATTACA
PBDC1	GAAATTGCTCGGAACCGGGA
PBDC1	GAAGAGAACACCAAGAATGG
PBDC1	TGGTGAGTTTCAGGAACTGT
PBLD	GACTGCCATAGGCAACACAC
PBLD	GCAAGTTGAAAACACAGGGA
PBLD	GCGAGTGAGGTCCCACTCTG
PBLD	TCTTCAGCCACACCAACCCA
PDCD2L	GTAGGGCAGGTCAAAAAGAG
PDCD2L	TGGACTGCTAGCAAGCTGGG
PDCD2L	TTGGGAAAGCAACTGATCCA
PDCD2L	GTGCAGCAGACGGTGAAACG
PDHA1	AGAAGCGCCAGACAGCACGC
PDHA1	GATATTCGAAGCTTACAACA
PDHA1	TGTGCGTCCGAGAGGCAACA
PDHA1	GCTGTGATGAGATGGTCTGT
PDZD4	GCTGTATAAAAGCAGCCACC
PDZD4	GCTGCGTGAGCGCTGCATGA
PDZD4	CCGTGCGGTAGCAAACCATC
PDZD4	GGACAACTGGATCACCATCC
PELI2	GTCAAGGAATCAGACTGTGG
PELI2	GGGCCCACAGTCCTGCACAT
PELI2	GCAAAGTGGAAAAACCCCGA
PELI2	TTTGTCAAGGAATCAGACTG
PGRMC2	TGACCGCGAGCAGGATGCGC
PGRMC2	GAGCAGCTGCGCCAGTACGA
PGRMC2	GTAGGCAGACTCCTAAAACC
PGRMC2	GCTGGTAGGGATGCCTCCAG
PIGQ	AGGAACAGGAGTCCACGCGC
PIGQ	GTAGCTGTGACAGCAACACC
PIGQ	GCTCCACGAAGGGGGACATG
PIGQ	GGAGCTGCGAGGCCACCCAC
PLCXD2	GATGAAGTAGATCTCCTGGT
PLCXD2	TGATTCATTCAGCTACTGGG
PLCXD2	GGTGGATGAAAAGTCCCCAG
PLCXD2	GACATGGAAGGAGCCCCGTG
PLXNA2	GCAGATCGAGTACAAGACCC
PLXNA2	GCTTACACTCGCCAATACAC
PLXNA2	GAACAGGACTCGCATAGCGT
PLXNA2	GAAGGACGTCCAGTGCACCA
PNMAL2	GACCAGAGCCAAGAACTCGC
PNMAL2	GCTGGATGACGGGCCCACGC
PNMAL2	GTTCAGGTTGCGACACATGA
PNMAL2	AGGCAAGGATGGGGTCTGGA
PNPT1	GTTTAAATAGAAGAGAACTT
PNPT1	GTCGGGATTTGACTTCACTT
PNPT1	GTACGAATAGGAATAATTGA
PNPT1	AGGAAAGGACCATCGCTCAG
PPM1L	GATGCCAAGATCATGAACTC
PPM1L	CAGTTTCAATGGCTCCTGGA
PPM1L	AGAAAGAGGATAAAGAGAGC
PPM1L	ATCAGATAAAGACCTCACTG
PPP6C	TGAGAGTAGACAGATAACAC
PPP6C	GCACATCAACTAGTGCACGA
PPP6C	TAATGCAAGAAGGTAAGTGA
PPP6C	TGTGAGCATGTCAAAAACTT
PREP	GATGGCACAGTGGCACTCCG
PREP	GTTGGGGTCCAGGAACACTC
PREP	GTAGGTCACAGTACCAGAGT
PREP	GCCCACGATGTACTGAAGGG
PRKAR2B	TGCTCGCGGGGACAGTACTT
PRKAR2B	TGGATGTGCAAGCATTTGAA
PRKAR2B	TTGGTAACTATGATAATCGT
PRKAR2B	GAAATCGCTCGATGCTCGCG
PSMB8	GAACTTGAAGGCGAGCGTGG
PSMB8	TGGCATAAGCAATAGCCCTG
PSMB8	GGGTCCTGGACTCTACTACG
PSMB8	AGGGACTGGAAGAATTCTGT
PTAR1	GGCGGTAGTGAAATCCACTG
PTAR1	GTCCTGGTTGAAAACAAACT
PTAR1	GTCCAGAAACATGGATTCAC
PTAR1	TAGGCCTAGAAATGGAGCAC
PTPN23	GCTCAACGTCAACCTCATGC
PTPN23	GGTGGTAGATTACTACAAGG
PTPN23	GCTCAGCACGCGCTCCACAT
PTPN23	GTACAGTGACGAGGCCTCGT
PTPN9	GTAGGAGTGGAACAATTCTA
PTPN9	GAAGAAGGTGCTGATTGTGG
PTPN9	TGATTGTGGGGGCACCCATA
PTPN9	GGTATGGGAGCAAAAAGTCT
PYCR2	GAACCGCGGACCATGAGCGT
PYCR2	GAACCTGACACGCAGCAACA
PYCR2	CGTGCAAGCCAGACACATCG
PYCR2	AAAGTGCAGGGCGTGGATGG
RDH12	GATGGCTTTGAAACCCACCT
RDH12	AGTGGATACAAAGAACTCCC
RDH12	GCTCAGAGCGGACGACGCCT
RDH12	TGAGCTTCTAGGAATCCGGT
RNASEK	CGCCTGGGGAGTGATCATGT
RNASEK	AACGTCCTCAATCAACACAG
RNASEK	GGCGCTGAGGACGATGCCGC
RNASEK	TGCGCTTATTGAGCCGAACT
RNF11	TGCACGGCAGAAATCGAATT
RNF11	AGGTGATAGATGTGCATGCA
RNF11	ATGCACGGCAGAAATCGAAT
RNF11	TGACTGAAGAGGAACAAATT
RPL38	GTTGCAGCCTCGGAAAATTG
RPL38	CAGCAGATACCTTTACACCC
RPL38	CCTGCTCACAGCCCGACGAA
RPL38	ACATTTGGCATCCTTTCGTC
RWDD2B	GTATACTGAATGCCACAGAG
RWDD2B	AGAGCTGACCAAAGTCCATG
RWDD2B	AGGCATGCTAAACCCAGACA
RWDD2B	GAACCCGGGTTACAGCAGTG
SCARA5	GCTGCAGCTTCTCCAAATGG
SCARA5	AATGGCTCAGGTCCGCACGA
SCARA5	CACACACGGTGCCCCAACGC
SCARA5	AGGTCCATGTCACAAACGGC
SCN10A	GATGGTGCTAGGGAACCTGG
SCN10A	GATGACTCTGAAGAGCGTTG
SCN10A	GAAAGGACTGAATAGCCACA
SCN10A	CCACCAAGGCAAAAACACTT
SERINC4	TAAACCTTGACAATCCACAG
SERINC4	GGGCAGCAGAAACACAGTGA
SERINC4	TGGGTGGGGGGCCAACAGAG
SERINC4	AGGGCAGCAGAAACACAGTG
SLC17A7	GACACAGCCATAGTGGACGC
SLC17A7	GAAGCCCAGACCACTCATGA
SLC17A7	AGAAGTTTAGCACTCCCTGG
SLC17A7	GCAGGTAGAACGTCCAGCTG
SLC25A12	GCTGGCCAGACGACATACAG
SLC25A12	GCTGATGAAAATGGACACGT
SLC25A12	GGCTTCTTTGGACTCTACAG
SLC25A12	AGGTGCAGACAACTAAGCGA
SLC25A44	GATGCTCTGGGCCACAAGGG
SLC25A44	CAGCTTGAAAGACAATGTGA
SLC25A44	CATAAGTGGTGACATAACAC
SLC25A44	GGTCAGTCTTACCTGCACAC
SLC2A4RG	GATGCAGAGACACATCCGCC
SLC2A4RG	GGACTTAGTCCAGGAACCGC
SLC2A4RG	GCCCACCCTGAGAAAAAGGA
SLC2A4RG	CGACGCGAAGAAGTGCCGGA
SMIM2	GATCCAAGCGAGGACTATGT
SMIM2	GAAGCCGAACAGGATGCTAA
SMIM2	CGTGTTTCCAGCACCCTGTG
SMIM2	CAGAGGAGGCACTAACATCA
SPATA16	TGACCAGAGAAGATACAGTG
SPATA16	GCTCATCAAACTGTATTGGC
SPATA16	TTGCCCTGAATCATGCACAC
SPATA16	GATGATTCCGGAAATAGGCT
SPATA6	GGATGGTCAAGGGTGCACAA
SPATA6	AGACCAGGGGAAAAGTGGCT
SPATA6	CAAACCGCCAGGTTACCATG
SPATA6	AGGTTATCAGGACACCCCAT
SPC24	GCAGAACCTACACGGCCGAG
SPC24	GGAGGAGGACACCCGTCTGA
SPC24	GGCAGAACCTACACGGCCGA
SPC24	CACGACAGTCACAATCCCCT
SPNS1	AGACCAGGGGATCAGCCCGG
SPNS1	GCAGGTGGGACAGCACGATC
SPNS1	GGCTCCCAGCATCACCCAGC
SPNS1	GAAGATGGCGGTGCCCAGGA
SRSF5	ATCCTCAAGAGTCAGCTGGC
SRSF5	AGAGATATTGATCTGAAAAG
SRSF5	GATGCTGTGTATGAGCTTGA
SRSF5	GAAAAGAACTCTGTAGTGAA
SYNGR3	GGTCCAGCAACACCGCGCGC
SYNGR3	GGTGGCGAAGAGTGACATGT
SYNGR3	TGCGTGTTCAACGGGAACGC
SYNGR3	GTTGAACACGCAGCGCAGCT
TAC1	GACAAGAAAAAAGACTGCCA
TAC1	TTCTTCTGCAAACAGCTGAG
TAC1	TTAATGGGCAAACGGGATGC
TAC1	ATTAATCCAAAGAACTGCTG
TAF6	TGGGCGTGGAAGCCATAGAG
TAF6	GAGATAAAGGTACTGAACCG
TAF6	GCTGCCCTCGGAGTCCATGA
TAF6	GGCGTAGTCAATGTCACTGG
TBC1D23	AGAGTGGGCAAGCCTTACCG
TBC1D23	GATGAAGAAGAATACGACAC
TBC1D23	TGCCACTGCCCATAAAACAG
TBC1D23	GATACATCTACTGAAACCAT
TMEM249	GCAGCTGTCGGAGCACTACG
TMEM249	GCACGTAGACCAGATGCAAG
TMEM249	GTGGAAGAAGCACCTTCCGT
TMEM249	CTGGTGCTGAACCACACGCG
TMEM262	GATGGGCCTACAGTTCTCCC
TMEM262	CCAGCAGATGCTGATCACCT
TMEM262	GTTTCTGGCCATCGAGTACC
TMEM262	TGGCCAGAAACTCCAAGGAC
TSPY1	CCTTACATAGGATCTGTCAG
TSPY1	TCCTTACATAGGATCTGTCA
TSPY1	GGATGACATAATGGCGGAGG
TSPY1	TGACGGCGCCTCTGCGGTCT
TSTA3	GCAAGATGGATGACGTGTGT
TSTA3	TGAGGTGGGCGCCCGCAAGG
TSTA3	GTTGTCAGTGAACCAAGCAC
TSTA3	CTTGTCAGGGAAGATACAGG
TYRO3	GTATACTGTGCAGAGTGACG
TYRO3	GACCCTGATCCGGTTCATGG
TYRO3	CGTGGGCAGACGCCATATGC
TYRO3	GCTGCTGGAAAGCTTTGTCA
USH1C	GGGGGCAGACGGCAACCACA
USH1C	GATCCCACTGAAGCACCAGG
USH1C	GACCTCCTCATGGGTACAGG
USH1C	ACAGGACTGGATCGACCTTG
VAC14	GTCGAGGTGAAGGGTCACTG
VAC14	GCTTCAATGATGCAGACAGC
VAC14	GACAGCAGTCAGGATCCCGG
VAC14	TAGCTGGAAGAGCTCTGTGG
VAV2	GAAGGGCGAGACCAACGGAC
VAV2	GACGTGCTTGAGCTGCTGAG
VAV2	GGACTTCAGGCAGAAAGTCG
VAV2	GAACAACAAGGACGTCAAGA
VPS37A	GGTGGATAAACACTGATCAC
VPS37A	GAAGTAGGAGCTAAAACTGG
VPS37A	AGAGTTCTGGAAATGCATCA
VPS37A	AAGGCAGCATGAACTTAGTG
WDR45B	GAAACCTGCTATAACCCCAA
WDR45B	GGCAACGGGCTGCTCTACGC
WDR45B	GTCGCTGGATACGCAGATGA
WDR45B	GTGGACATTCCTGCACACGA
WDR78	GTAAGAATCATACAAATCCC
WDR78	AGACCAAAGTCGTTCCAAGT
WDR78	GAGGCGGCCAAAAAAAGGGG
WDR78	GATCTGGATGGTAAAGAGGT
WHSC1L1	GGATCACTTGAAACCATACA
WHSC1L1	CGATCTTGTGTGGTCCAAGG
WHSC1L1	GATCTTGTGTGGTCCAAGGT
WHSC1L1	CCAAGGTGGGAACCTATCCT
WIF1	GCTGGGAACAGTGCCTCACA
WIF1	GATGCTCCAGAGCCAGAGCG
WIF1	AGCAGAGGGACATTGACGGT
WIF1	CACCAGGCAAGAGTACTCAT
XPO1	AGTGAGCTCTCAAAAAACGT
XPO1	GTCTCAAAAATATATCCCAG
XPO1	GAACCTGAACGAAATGCCTG
XPO1	AAAATGTGATAAAAACAAGG
ZAP70	GCAGAAGATGAAAGGGCCGG
ZAP70	GTTAACCAGCAGGACGTTGC
ZAP70	CAGCGATGTCTGGAGCTATG
ZAP70	CATAGCTCCAGACATCGCTG
ZFYVE21	GCCTTCTGTGAGGATCTGCA
ZFYVE21	GTACAATTTCGATTTCATAG
ZFYVE21	TTCTGTGAGGATCTGCACGG
ZFYVE21	GCAGTGGGTCCCGGACAAGG
ZFYVE9	GATGAATTTGAACAAAACGA
ZFYVE9	GAAATCTGACACTGAATAGT
ZFYVE9	GAAATGTAAACTGTTATACA
ZFYVE9	TGTGACACTTGACTCAGATC
ZNF182	GAGTTCTCCAATGTACAATG
ZNF182	GTTGGAGGTAGAAGAATGCC
ZNF182	AGTCACACCTCATTGTACAT
ZNF182	CTAAAAGCTTTCCAACACAC
ZNF727	TCAGCGAGTGCTAACATTCA
ZNF727	GAAAAGAGCCTTGGAATGCG
ZNF727	TTCAGCGAGTGCTAACATTC
ZNF727	AAAGTGATCCTGAGAAAATC
ZNF736	TTGGAAAGTGAAGAGACAGG
ZNF736	GTTAGAGAACTATGGAAACC
ZNF736	GCCTTGGAAAGTGAAGAGAC
ZNF736	TATGGAAACCTGGTCTCCTT
PHF24	GCCTCACGGAGACCTTTCAG
PHF24	AGTCCAGACTTACACAGTAG
PHF24	GCAGACCTGACACTGCAGGA
PHF24	GATGACTTTACACCGCTGAA
CCDC184	CCCCAAGGAGACCAGCACAG
CCDC184	AGCCCTGTTTGAGGACGTGA
CCDC184	GAGATCATGACCAAGGACGG
CCDC184	GGAGTACAACGGCGGCATGA
CARD19	ACAGATCCTTACCAACAAGG
CARD19	TGATGACAGGCGAGAAACCG
CARD19	GATCCTTACCAACAAGGAGG
CARD19	CTGCACCAGGCGGTCACAAT
chr10Promiscuous_TKO	TTCCTCTAAGATCAGCAGCA
chr10Promiscuous_TKO	TTGCACACTCCACTCCAGCC
chr10Promiscuous_TKO	TGTGCCACTGCACTTCAGCC
chr10Promiscuous_TKO	TGTAATCCCAGCACTTCGAG
Luciferase_TKO	AACGCCTTGATTGACAAGGA
Luciferase_TKO	ACAACTTTACCGACCGCGCC
Luciferase_TKO	ACGCTGGGCGTTAATCAGAG
Luciferase_TKO	AGCTATTCTGATTACACCCG
Intergenic_Sabatini	AGTGAGAGGATGGAAGGAGC
Intergenic_Sabatini	GACATACTCTTTCTTGATGG
Intergenic_Sabatini	AAAAGCCACAATCTGTCCCT
Intergenic_Sabatini	ATATAAAAGCTTGCATGGGG
Control_Sabatini	GGTCCATGGGTGGAGTTACG
Control_Sabatini	GTACAGGTGAGTAACCGACG
Control_Sabatini	GTCCACGACGACCTAGAATC
Control_Sabatini	GCTGGACCAAGCCTGCGATT

## Sheet: Iron-related genes
ABAT	BRIP1	CYP2C8	FTH1P19	LTF	NOX5	RTEL1	STEAP4
ABCB6	BRSK1	CYP2C9	FTHL17	LYRM4	NQO1	S100A2	STON1
ABCB7	BSN	CYP2D6	FTL	M6PR	NR1D1	S100A4	STON2
ABCE1	BTBD8	CYP2D7	FTMT	MAGEF1	NTF3	S100A7A	STX11
ABCG2	BTBD9	CYP2E1	FTO	MAP1LC3A	NTF4	S100A7L2	STX12
ACO1	C1orf194	CYP2F1	FXN	MB	NTHL1	S100G	STX19
ACO2	C1QA	CYP2G1P	G6PD	MCOLN1	NUBP1	S100P	STX1A
ACP5	CALR	CYP2J2	GAK	MELTF	NUBP2	SC5D	STX1B
ADAM10	CAND1	CYP2R1	GDF2	MFF	NUBPL	SCARA5	STX2
ADGB	CANX	CYP2S1	GIPC1	MGRN1	OGFOD1	SCD	STX3
ADI1	CAT	CYP2U1	GLRX2	MIOX	OGFOD2	SCD5	STX4
ADRB2	CBS	CYP2W1	GLRX3	MIR21	OGFOD3	SCYL2	STX7
AGMO	CBSL	CYP39A1	GLRX5	MIR210	P3H1	SDHA	STX8
AHSP	CCDC115	CYP3A4	GPR107	MIR675	P3H2	SDHAF4	STXBP5
AIFM3	CCNB1	CYP3A43	GPRASP1	MME	P3H3	SDHB	SUOX
AKTIP	CCND1	CYP3A5	GRIN1	MMGT1	P4HA1	SDHC	SV2A
ALAD	CD81	CYP3A7	GRIN2A	MMS19	P4HA2	SDHD	SV2B
ALAS1	CDK16	CYP46A1	GSTP1	MOCS1	P4HA3	SEC22B	SV2C
ALAS2	CDK5RAP1	CYP4A11	GUCY1A1	MPO	P4HTM	SEPTIN1	SVOP
ALKBH1	CDKAL1	CYP4A22	GUCY1A2	MSMO1	PAH	SEPTIN2	SYN1
ALKBH2	CDO1	CYP4B1	GUCY1B1	MT3	PARK7	SEPTIN4	SYN3
ALKBH3	CDX2	CYP4F11	H19	MTM1	PCDHGA3	SEPTIN5	SYNGR3
ALKBH8	CH25H	CYP4F12	HAAO	MTMR2	PDE4B	SEPTIN6	SYP
ALOX12	CHMP5	CYP4F2	HAMP	MUTYH	PDX1	SGIP1	SYT1
ALOX12B	CHUK	CYP4F22	HAP1	MYC	PGRMC1	SIRT3	SYT11
ALOX15	CIAO1	CYP4F3	HBA1	NCOA4	PGRMC2	SKP1	SYT7
ALOX15B	CIAO2A	CYP4F8	HBA2	NCSTN	PHF2	SLC11A1	SZT2
ALOX5	CIAO2B	CYP4V2	HBB	ND1	PHF8	SLC11A2	TBXAS1
ALOXE3	CIAO3	CYP4X1	HBD	ND2	PHYH	SLC18A2	TCHH
AMBP	CIAPIN1	CYP4Z1	HBE1	ND3	PICALM	SLC22A17	TCHHL1
AMPH	CISD1	CYP4Z2P	HBG1	ND4	PICK1	SLC25A28	TCIRG1
AOX1	CISD2	CYP51A1	HBG2	ND4L	PIP5K1C	SLC25A37	TDO2
AP2A1	CISD3	CYP7A1	HBM	ND5	PLOD1	SLC25A38	TET1
AP2A2	CLCN3	CYP7B1	HBQ1	NDEL1	PLOD2	SLC25A39	TET2
AP2B1	CLCN4	CYP8B1	HBZ	NDFIP1	PLOD3	SLC2A8	TF
AP2M1	CLCN5	DDC	HCCS	NDOR1	POLA1	SLC30A1	TFAP2A
AP2S1	CLEC16A	DDX11	HCRT	NDUFA1	POLD1	SLC30A10	TFF1
APBA1	CLN3	DENND3	HEBP1	NDUFA10	POLE	SLC30A2	TFR2
APBA2	CLTA	DGCR8	HEBP2	NDUFA11	PPAT	SLC30A3	TFRC
APH1A	CLTB	DISC1	HEPH	NDUFA12	PPEF1	SLC30A4	TGFBRAP1
APLP1	CLTC	DLG4	HEPHL1	NDUFA13	PPEF2	SLC30A5	TH
APLP2	COPS4	DLL1	HFE	NDUFA2	PPOX	SLC30A6	THAP4
APP	COPS5	DMAC1	HIF1A	NDUFA3	PPT1	SLC30A8	TMED9
ARHGAP1	COX1	DMAC2	HIF1AN	NDUFA4	PRIM2	SLC39A1	TMEM14C
ATG14	COX10	DMXL2	HIP1	NDUFA5	PRRT2	SLC39A10	TMEM199
ATP13A2	COX15	DNA2	HJV	NDUFA6	PSEN1	SLC39A11	TMEM230
ATP5IF1	CP	DNAJC24	HMBS	NDUFA7	PTGES2	SLC39A12	TMLHE
ATP6AP1	CPOX	DNAJC6	HMGXB4	NDUFA8	PTGIS	SLC39A13	TMPRSS6
ATP6V0A1	CRNN	DNM2	HMOX1	NDUFA9	PTGS1	SLC39A14	TNF
ATP6V0A2	CTTNBP2	DOHH	HMOX2	NDUFAB1	PTGS2	SLC39A2	TOR1A
ATP6V0A4	CUL1	DPYD	HOOK1	NDUFAF1	PXDN	SLC39A3	TPH1
ATP6V0B	CYB561	DRD2	HOOK2	NDUFB1	PXDNL	SLC39A4	TPH2
ATP6V0C	CYB561D1	DTX3L	HOOK3	NDUFB10	RAB10	SLC39A5	TPO
ATP6V0D1	CYB561D2	DUOX1	HPX	NDUFB11	RAB11B	SLC39A6	TPRG1L
ATP6V0D2	CYB5A	DUOX2	HRG	NDUFB2	RAB12	SLC39A7	TRAK1
ATP6V0E1	CYB5B	EGLN1	HRNR	NDUFB3	RAB13	SLC39A8	TRAK2
ATP6V0E2	CYB5D2	EGLN2	HSCB	NDUFB4	RAB15	SLC40A1	TRAPPC4
ATP6V1A	CYB5R3	EGLN3	HSPA9	NDUFB5	RAB3A	SLC46A1	TRIM9
ATP6V1B1	CYB5R4	EIF2AK1	HYAL2	NDUFB6	RAB3B	SLC48A1	TSG101
ATP6V1B2	CYBA	ELP3	IBA57	NDUFB7	RAB3C	SLC4A8	TSPO
ATP6V1C1	CYBB	EPAS1	IDO1	NDUFB8	RAB3D	SLC6A17	TTC7A
ATP6V1C2	CYBRD1	EPB42	IDO2	NDUFB9	RAB40A	SLC6A3	TTYH1
ATP6V1D	CYC1	EPG5	IFNG	NDUFC1	RAB40AL	SLC6A9	TYW1
ATP6V1E1	CYCS	EPX	IKBKB	NDUFC2	RAB40B	SLC9B2	TYW1B
ATP6V1E2	CYGB	ERCC2	IKBKG	NDUFC2-KCTD14	RAB40C	SMAD4	TYW5
ATP6V1F	CYP11A1	ERFE	INPP5F	NDUFS1	RAB5A	SNAP25	UGT1A1
ATP6V1G1	CYP11B1	ETFBKMT	IQSEC1	NDUFS2	RAB7A	SNAP91	UGT1A4
ATP6V1G2	CYP11B2	ETFDH	IREB2	NDUFS3	RAB7B	SNAPIN	UQCRFS1
ATP6V1G3	CYP17A1	ETHE1	ISCA1	NDUFS4	RAB8A	SNCA	UQCRFS1P1
ATP6V1H	CYP19A1	EXO5	ISCA2	NDUFS5	RAB8B	SNCAIP	UROD
ATP7A	CYP1A1	FA2H	ISCU	NDUFS6	RABAC1	SNCB	UROS
B2M	CYP1A2	FAXDC2	JAK2	NDUFS7	REP15	SNTN	VAMP2
BACE1	CYP1B1	FBXL5	JMJD6	NDUFS8	REV3L	SNX1	VAMP4
BACH1	CYP20A1	FCHO1	KCNK9	NDUFV1	RFESD	SNX16	VAMP7
BBOX1	CYP21A2	FCHO2	KDM3A	NDUFV2	RGMA	SNX2	VDAC1
BCL2	CYP24A1	FCHSD2	KDM7A	NDUFV3	RGN	SNX27	VDAC2
BDH2	CYP26A1	FDX1	KIF13A	NECTIN1	RHOB	SNX4	VIPAS39
BDNF	CYP26B1	FDX2	KIF1A	NEDD8	RILP	SOD1	VPS11
BECN1	CYP26C1	FECH	KIF1B	NEO1	RIOX1	SOD2	VPS16
BECN2	CYP27A1	FHIP1B	KIF4A	NFE2L1	RNF112	SOD3	VPS18
BIN1	CYP27B1	FLG	KIF4B	NFS1	RNF157	SORT1	VPS33A
BLVRA	CYP27C1	FLG2	KIRREL3	NFU1	ROGDI	SRC	VPS39
BLVRB	CYP2A13	FLVCR1	LCN2	NGB	RPH3A	SRI	VPS41
BMP6	CYP2A6	FLVCR2	LGI3	NGF	RPS3	SRRD	VTI1A
BMPR1A	CYP2A7	FNBP1L	LIAS	NOS1	RPTN	STC2	VTI1B
BMPR1B	CYP2B6	FOXRED1	LMTK2	NOS2	RRM1	STEAP1	WDR7
BOLA2	CYP2C18	FRRS1	LOXHD1	NOS3	RSAD1	STEAP2	WDR93
BOLA2B	CYP2C19	FTH1	LPO	NOX4	RSAD2	STEAP3	XDH
