# Supplementary material for: Mapping the genetic landscape of iron metabolism uncovers the SETD2 methyltransferase as a modulator of iron flux
Source: Sci Adv. 2025 Sep 17;11(38):eadw9095. doi: 10.1126/sciadv.adw9095 (PMC12442849; doi:10.1126/sciadv.adw9095)
Supplement: Supplementary file 2 — Data S1 to S3 [file sciadv.adw9095_data_s1_to_s3.zip › adw9095_data_s3.xlsx]

## Sheet: "Top 150" Hits
			HeLa IRP2-Cl early	HeLa IRP2-Cl late	A549 IRP2-Cl early	A549 IRP2-Cl late		Legend
vATPase	ATP6AP1	v-ATPase associated						FDR <0.25
	ATP6AP2	v-ATPase associated						=-log(p-value) >3
	ATP6V0A1	v-ATPase
	ATP6V0C	v-ATPase
	ATP6V0D1	v-ATPase
	ATP6V0E1	v-ATPase
	ATP6V1A	v-ATPase
	ATP6V1B2	v-ATPase
	ATP6V1D	v-ATPase
	ATP6V1F	v-ATPase
	ATP6V1H	v-ATPase
	WDR7	v-ATPase
	RNASEK	vATPase component
	TMEM199	vATPase component
Tf endocytosis	AP2M1	TfR endocytosis
	AP2S1	TfR endocytosis
	FCHO2	TfR endocytosis
	TFRC	TfR endocytosis
	DNM2	TfR endocytosis
	AP2A1	Vesicle adhesion
Iron channel	SLC11A2	DMT1 iron importer
Mitochondria	ABCB7	Mitochondrial Fe transporter
	SLC25A37	Mitoferrin-1
ISC assembly	FXN	Frataxin
	HSCB	ISC chaperone/anaemia
	LYRM4	ISC biogenesis
	NFS1	ISC/anaemia
Ferritinophagy	TAX1BP1	FTN autophagy
	NCOA4	FTN autophagy
	RB1CC1	FTN autophagy
	ATG9A	Autophagy
	EPG5	Autophagy
IRP2 degradation	FBXL5	IRP2 degradation
	CUL1	IRP2 degradation
mTOR	TSC1	mTOR
	TSC2	lysosomes/autophagy/mTOR
CORVET complex	VPS29	CORVET complex
	VPS8	CORVET complex
Endocytosis	RABGEF1	Endocytosis
	PIK3C3	Endocytosis trafficking
ESCRT	HGS	Endocytosis
	PTPN23	ESCRT pathway
TfR recycling	EXOC1	Exocytosis - TfR recycling
	EXOC2	Exocytosis - TfR recycling
	EXOC7	Exocytosis - TfR recycling
	COG3	ER-Golgi transport
	COG8	ER-Golgi transport
	ARF1	Vesicular trafficking
HOPS complex	VPS11	HOPS complex
	VPS16	HOPS complex
	VPS18	HOPS complex
	VPS33A	HOPS complex
	VPS39	HOPS complex
	VPS41	HOPS complex
GARP complex	VPS52	GARP complex
	TSSC1	GARP-EARP complex
Trafficking - other	ACTR2	ARP2/3 complex
	CLTC	Vesicle adhesion
	ITGA9	Vesicle adhesion
	PI4KB	Golgi trafficking
	PTAR1	Golgi-ER trafficking
Nucleus (mapped)	SRSF3	Spliceosome
	SETD2	Histone methylation/splicing
	NSRP1	Spliceosome
	EFTUD2	Spliceosome
Unmapped	ACP1
	ACSL3
	ADAM17
	AGRN
	ANKZF1
	ARGLU1
	ARMC10
	C4B
	C9orf153
	C9orf89
	CCNT1
	CD244
	CELA3A
	CEP250
	CHRNB3
	COL6A3
	COMMD10
	CTNNAL1
	CTRC
	DTYMK
	ECE2
	EGLN2
	EI24
	ENDOV
	FAF1
	FAM214B
	FDPS
	FLCN
	GLIS3
	GPR18
	GTF3C1
	IREB2
	JKAMP
	KIAA0430
	KIR3DL2
	LHPP
	LZTR1
	MDGA2
	MEF2A
	METTL23
	MRGPRD
	MST1R
	MYO9B
	NCAPD3
	NRG1
	NUP188
	NUP88
	OPN4
	PDCD1
	PDS5B
	PDZD4
	PHF12
	PHF19
	PLCXD2
	PREP
	PRRT1
	PSAP
	PYCR2
	RAB33A
	RAB5C
	RALGAPB
	RPH3A
	RPL38
	RRM2
	S100A16
	SMARCAD1
	SOD2
	SYCN
	TENC1
	TEX15
	TIMM10
	TMEM234
	TMEM262
	TMUB2
	TNIP3
	TP53I13
	VAC14
	VAV2
	VMAC
	WIF1
	ZFP64
	ZHX1-C8ORF76
	ZNF182
	ZNF727
	ZNRF2
